# Supplementary material for: Assessment and Challenges of Ligand Docking into Comparative Models of G-Protein Coupled Receptors
Source: PLoS One. 2013 Jul 2;8(7):e67302. doi: 10.1371/journal.pone.0067302 (PMC3699586; doi:10.1371/journal.pone.0067302)
Supplement: File S2 — Files for protocol capture. The input files necessary to carry out the steps outlined in the protocol capture in File S1 as well as the output files relating to the results found in the manuscript are provided in this attachment. (ZIP) [file pone.0067302.s015.zip › FileS2_GPCR_model_dock/scripts/evaluate_score_vs_pocket_rmsd/structures/3emlA/3emlA_7.pdb]

ATOM      1  N   ILE A   1      57.464   6.623  11.763  1.00  0.00              
ATOM      2  CA  ILE A   1      57.451   7.950  12.366  1.00  0.00              
ATOM      3  C   ILE A   1      57.931   7.916  13.811  1.00  0.00              
ATOM      4  O   ILE A   1      57.143   8.085  14.741  1.00  0.00              
ATOM      5  CB  ILE A   1      56.044   8.574  12.320  1.00  0.00              
ATOM      6  CG1 ILE A   1      55.613   8.812  10.870  1.00  0.00              
ATOM      7  CG2 ILE A   1      56.013   9.874  13.108  1.00  0.00              
ATOM      8  CD1 ILE A   1      54.142   9.122  10.714  1.00  0.00              
ATOM      9 1H   ILE A   1      56.616   6.223  11.417  1.00  0.00              
ATOM     10 2H   ILE A   1      58.025   6.447  10.954  1.00  0.00              
ATOM     11 3H   ILE A   1      57.765   5.834  12.298  1.00  0.00              
ATOM     12  HA  ILE A   1      58.157   8.608  11.861  1.00  0.00              
ATOM     13  HB  ILE A   1      55.330   7.872  12.748  1.00  0.00              
ATOM     14 1HG1 ILE A   1      56.203   9.645  10.489  1.00  0.00              
ATOM     15 2HG1 ILE A   1      55.856   7.910  10.308  1.00  0.00              
ATOM     16 1HG2 ILE A   1      55.012  10.302  13.065  1.00  0.00              
ATOM     17 2HG2 ILE A   1      56.278   9.677  14.146  1.00  0.00              
ATOM     18 3HG2 ILE A   1      56.727  10.578  12.679  1.00  0.00              
ATOM     19 1HD1 ILE A   1      53.912   9.278   9.660  1.00  0.00              
ATOM     20 2HD1 ILE A   1      53.551   8.288  11.094  1.00  0.00              
ATOM     21 3HD1 ILE A   1      53.898  10.024  11.274  1.00  0.00              
ATOM     22  N   MET A   2      59.189   7.517  13.990  1.00  0.00              
ATOM     23  CA  MET A   2      59.790   7.608  15.316  1.00  0.00              
ATOM     24  C   MET A   2      60.718   8.812  15.414  1.00  0.00              
ATOM     25  O   MET A   2      61.539   9.047  14.529  1.00  0.00              
ATOM     26  CB  MET A   2      60.552   6.325  15.641  1.00  0.00              
ATOM     27  CG  MET A   2      59.684   5.076  15.705  1.00  0.00              
ATOM     28  SD  MET A   2      58.458   5.148  17.025  1.00  0.00              
ATOM     29  CE  MET A   2      59.515   5.139  18.470  1.00  0.00              
ATOM     30  H   MET A   2      59.740   7.156  13.225  1.00  0.00              
ATOM     31  HA  MET A   2      59.013   7.751  16.067  1.00  0.00              
ATOM     32 1HB  MET A   2      61.310   6.202  14.869  1.00  0.00              
ATOM     33 2HB  MET A   2      61.037   6.479  16.606  1.00  0.00              
ATOM     34 1HG  MET A   2      59.174   4.968  14.748  1.00  0.00              
ATOM     35 2HG  MET A   2      60.336   4.218  15.869  1.00  0.00              
ATOM     36 1HE  MET A   2      58.902   5.180  19.371  1.00  0.00              
ATOM     37 2HE  MET A   2      60.113   4.227  18.478  1.00  0.00              
ATOM     38 3HE  MET A   2      60.176   6.006  18.442  1.00  0.00              
ATOM     39  N   GLY A   3      60.581   9.572  16.495  1.00  0.00              
ATOM     40  CA  GLY A   3      61.390  10.767  16.699  1.00  0.00              
ATOM     41  C   GLY A   3      60.538  12.029  16.658  1.00  0.00              
ATOM     42  O   GLY A   3      59.565  12.108  15.909  1.00  0.00              
ATOM     43  H   GLY A   3      59.897   9.315  17.194  1.00  0.00              
ATOM     44 1HA  GLY A   3      61.881  10.703  17.671  1.00  0.00              
ATOM     45 2HA  GLY A   3      62.145  10.824  15.916  1.00  0.00              
ATOM     46  N   SER A   4      60.910  13.013  17.469  1.00  0.00              
ATOM     47  CA  SER A   4      60.147  14.252  17.569  1.00  0.00              
ATOM     48  C   SER A   4      60.324  15.122  16.332  1.00  0.00              
ATOM     49  O   SER A   4      59.348  15.501  15.683  1.00  0.00              
ATOM     50  CB  SER A   4      60.560  15.016  18.812  1.00  0.00              
ATOM     51  OG  SER A   4      60.227  14.330  19.987  1.00  0.00              
ATOM     52  H   SER A   4      61.743  12.902  18.029  1.00  0.00              
ATOM     53  HA  SER A   4      59.084  14.092  17.755  1.00  0.00              
ATOM     54 1HB  SER A   4      61.639  15.169  18.785  1.00  0.00              
ATOM     55 2HB  SER A   4      60.057  15.982  18.811  1.00  0.00              
ATOM     56  HG  SER A   4      60.862  14.545  20.674  1.00  0.00              
ATOM     57  N   SER A   5      61.573  15.437  16.009  1.00  0.00              
ATOM     58  CA  SER A   5      60.653  16.566  15.982  1.00  0.00              
ATOM     59  C   SER A   5      60.408  17.031  14.552  1.00  0.00              
ATOM     60  O   SER A   5      59.485  17.803  14.293  1.00  0.00              
ATOM     61  CB  SER A   5      61.195  17.703  16.825  1.00  0.00              
ATOM     62  OG  SER A   5      62.409  18.196  16.328  1.00  0.00              
ATOM     63  H   SER A   5      62.545  15.589  15.776  1.00  0.00              
ATOM     64  HA  SER A   5      59.703  16.362  16.478  1.00  0.00              
ATOM     65 1HB  SER A   5      60.462  18.510  16.834  1.00  0.00              
ATOM     66 2HB  SER A   5      61.348  17.342  17.842  1.00  0.00              
ATOM     67  HG  SER A   5      62.717  18.912  16.889  1.00  0.00              
ATOM     68  N   VAL A   6      61.233  16.551  13.625  1.00  0.00              
ATOM     69  CA  VAL A   6      60.979  16.746  12.199  1.00  0.00              
ATOM     70  C   VAL A   6      59.630  16.163  11.777  1.00  0.00              
ATOM     71  O   VAL A   6      58.884  16.791  11.030  1.00  0.00              
ATOM     72  CB  VAL A   6      62.088  16.111  11.340  1.00  0.00              
ATOM     73  CG1 VAL A   6      61.707  16.143   9.868  1.00  0.00              
ATOM     74  CG2 VAL A   6      63.411  16.828  11.562  1.00  0.00              
ATOM     75  H   VAL A   6      62.056  16.040  13.912  1.00  0.00              
ATOM     76  HA  VAL A   6      60.907  17.805  11.950  1.00  0.00              
ATOM     77  HB  VAL A   6      62.232  15.077  11.656  1.00  0.00              
ATOM     78 1HG1 VAL A   6      62.502  15.690   9.276  1.00  0.00              
ATOM     79 2HG1 VAL A   6      60.782  15.586   9.719  1.00  0.00              
ATOM     80 3HG1 VAL A   6      61.564  17.176   9.552  1.00  0.00              
ATOM     81 1HG2 VAL A   6      64.184  16.366  10.949  1.00  0.00              
ATOM     82 2HG2 VAL A   6      63.305  17.877  11.285  1.00  0.00              
ATOM     83 3HG2 VAL A   6      63.692  16.757  12.613  1.00  0.00              
ATOM     84  N   TYR A   7      59.331  14.956  12.248  1.00  0.00              
ATOM     85  CA  TYR A   7      58.027  14.343  12.005  1.00  0.00              
ATOM     86  C   TYR A   7      56.868  15.186  12.543  1.00  0.00              
ATOM     87  O   TYR A   7      55.842  15.344  11.880  1.00  0.00              
ATOM     88  CB  TYR A   7      57.981  12.945  12.627  1.00  0.00              
ATOM     89  CG  TYR A   7      58.847  11.929  11.915  1.00  0.00              
ATOM     90  CD1 TYR A   7      60.022  11.467  12.489  1.00  0.00              
ATOM     91  CD2 TYR A   7      58.485  11.433  10.672  1.00  0.00              
ATOM     92  CE1 TYR A   7      60.817  10.539  11.844  1.00  0.00              
ATOM     93  CE2 TYR A   7      59.271  10.505  10.017  1.00  0.00              
ATOM     94  CZ  TYR A   7      60.436  10.060  10.606  1.00  0.00              
ATOM     95  OH  TYR A   7      61.222   9.135   9.959  1.00  0.00              
ATOM     96  H   TYR A   7      60.019  14.451  12.788  1.00  0.00              
ATOM     97  HA  TYR A   7      57.853  14.256  10.932  1.00  0.00              
ATOM     98 1HB  TYR A   7      58.311  13.042  13.662  1.00  0.00              
ATOM     99 2HB  TYR A   7      56.943  12.616  12.606  1.00  0.00              
ATOM    100  HD1 TYR A   7      60.316  11.850  13.467  1.00  0.00              
ATOM    101  HD2 TYR A   7      57.563  11.789  10.211  1.00  0.00              
ATOM    102  HE1 TYR A   7      61.737  10.185  12.307  1.00  0.00              
ATOM    103  HE2 TYR A   7      58.969  10.128   9.039  1.00  0.00              
ATOM    104  HH  TYR A   7      60.863   8.865   9.110  1.00  0.00              
ATOM    105  N   ILE A   8      57.043  15.736  13.740  1.00  0.00              
ATOM    106  CA  ILE A   8      56.065  16.651  14.328  1.00  0.00              
ATOM    107  C   ILE A   8      55.765  17.887  13.470  1.00  0.00              
ATOM    108  O   ILE A   8      54.602  18.220  13.242  1.00  0.00              
ATOM    109  CB  ILE A   8      56.534  17.125  15.716  1.00  0.00              
ATOM    110  CG1 ILE A   8      56.500  15.966  16.716  1.00  0.00              
ATOM    111  CG2 ILE A   8      55.671  18.279  16.204  1.00  0.00              
ATOM    112  CD1 ILE A   8      57.157  16.282  18.040  1.00  0.00              
ATOM    113  H   ILE A   8      57.881  15.511  14.258  1.00  0.00              
ATOM    114  HA  ILE A   8      55.090  16.172  14.409  1.00  0.00              
ATOM    115  HB  ILE A   8      57.572  17.451  15.648  1.00  0.00              
ATOM    116 1HG1 ILE A   8      55.454  15.711  16.881  1.00  0.00              
ATOM    117 2HG1 ILE A   8      57.010  15.122  16.250  1.00  0.00              
ATOM    118 1HG2 ILE A   8      56.016  18.601  17.186  1.00  0.00              
ATOM    119 2HG2 ILE A   8      55.745  19.110  15.504  1.00  0.00              
ATOM    120 3HG2 ILE A   8      54.633  17.953  16.273  1.00  0.00              
ATOM    121 1HD1 ILE A   8      57.094  15.413  18.695  1.00  0.00              
ATOM    122 2HD1 ILE A   8      58.205  16.537  17.876  1.00  0.00              
ATOM    123 3HD1 ILE A   8      56.648  17.125  18.507  1.00  0.00              
ATOM    124  N   THR A   9      56.814  18.557  13.001  1.00  0.00              
ATOM    125  CA  THR A   9      56.674  19.785  12.215  1.00  0.00              
ATOM    126  C   THR A   9      56.126  19.557  10.808  1.00  0.00              
ATOM    127  O   THR A   9      55.381  20.389  10.273  1.00  0.00              
ATOM    128  CB  THR A   9      58.025  20.516  12.098  1.00  0.00              
ATOM    129  OG1 THR A   9      58.993  19.644  11.501  1.00  0.00              
ATOM    130  CG2 THR A   9      58.517  20.951  13.470  1.00  0.00              
ATOM    131  H   THR A   9      57.739  18.202  13.197  1.00  0.00              
ATOM    132  HA  THR A   9      55.951  20.448  12.692  1.00  0.00              
ATOM    133  HB  THR A   9      57.899  21.393  11.463  1.00  0.00              
ATOM    134  HG1 THR A   9      59.834  20.102  11.428  1.00  0.00              
ATOM    135 1HG2 THR A   9      59.472  21.466  13.366  1.00  0.00              
ATOM    136 2HG2 THR A   9      57.788  21.623  13.921  1.00  0.00              
ATOM    137 3HG2 THR A   9      58.644  20.075  14.104  1.00  0.00              
ATOM    138  N   VAL A  10      56.506  18.436  10.207  1.00  0.00              
ATOM    139  CA  VAL A  10      56.043  18.084   8.872  1.00  0.00              
ATOM    140  C   VAL A  10      54.554  17.747   8.922  1.00  0.00              
ATOM    141  O   VAL A  10      53.743  18.269   8.143  1.00  0.00              
ATOM    142  CB  VAL A  10      56.825  16.892   8.288  1.00  0.00              
ATOM    143  CG1 VAL A  10      56.152  16.385   7.021  1.00  0.00              
ATOM    144  CG2 VAL A  10      58.265  17.288   8.003  1.00  0.00              
ATOM    145  H   VAL A  10      57.135  17.809  10.691  1.00  0.00              
ATOM    146  HA  VAL A  10      56.136  18.927   8.186  1.00  0.00              
ATOM    147  HB  VAL A  10      56.856  16.093   9.028  1.00  0.00              
ATOM    148 1HG1 VAL A  10      56.718  15.542   6.622  1.00  0.00              
ATOM    149 2HG1 VAL A  10      55.137  16.063   7.252  1.00  0.00              
ATOM    150 3HG1 VAL A  10      56.121  17.183   6.281  1.00  0.00              
ATOM    151 1HG2 VAL A  10      58.803  16.434   7.592  1.00  0.00              
ATOM    152 2HG2 VAL A  10      58.281  18.108   7.285  1.00  0.00              
ATOM    153 3HG2 VAL A  10      58.745  17.606   8.929  1.00  0.00              
ATOM    154  N   GLU A  11      54.203  16.876   9.862  1.00  0.00              
ATOM    155  CA  GLU A  11      52.827  16.434  10.034  1.00  0.00              
ATOM    156  C   GLU A  11      51.953  17.564  10.561  1.00  0.00              
ATOM    157  O   GLU A  11      50.752  17.608  10.292  1.00  0.00              
ATOM    158  CB  GLU A  11      52.765  15.233  10.980  1.00  0.00              
ATOM    159  CG  GLU A  11      53.364  13.954  10.413  1.00  0.00              
ATOM    160  CD  GLU A  11      53.372  12.853  11.437  1.00  0.00              
ATOM    161  OE1 GLU A  11      52.313  12.403  11.805  1.00  0.00              
ATOM    162  OE2 GLU A  11      54.435  12.385  11.769  1.00  0.00              
ATOM    163  H   GLU A  11      54.918  16.511  10.475  1.00  0.00              
ATOM    164  HA  GLU A  11      52.410  16.140   9.070  1.00  0.00              
ATOM    165 1HB  GLU A  11      53.301  15.514  11.887  1.00  0.00              
ATOM    166 2HB  GLU A  11      51.713  15.067  11.216  1.00  0.00              
ATOM    167 1HG  GLU A  11      52.865  13.605   9.509  1.00  0.00              
ATOM    168 2HG  GLU A  11      54.389  14.235  10.175  1.00  0.00              
ATOM    169  N   LEU A  12      52.559  18.474  11.316  1.00  0.00              
ATOM    170  CA  LEU A  12      51.894  19.701  11.714  1.00  0.00              
ATOM    171  C   LEU A  12      51.494  20.529  10.508  1.00  0.00              
ATOM    172  O   LEU A  12      50.343  20.954  10.389  1.00  0.00              
ATOM    173  CB  LEU A  12      52.802  20.516  12.643  1.00  0.00              
ATOM    174  CG  LEU A  12      52.241  21.878  13.074  1.00  0.00              
ATOM    175  CD1 LEU A  12      50.946  21.687  13.850  1.00  0.00              
ATOM    176  CD2 LEU A  12      53.274  22.609  13.919  1.00  0.00              
ATOM    177  H   LEU A  12      53.507  18.308  11.621  1.00  0.00              
ATOM    178  HA  LEU A  12      50.972  19.461  12.241  1.00  0.00              
ATOM    179 1HB  LEU A  12      52.836  19.840  13.496  1.00  0.00              
ATOM    180 2HB  LEU A  12      53.804  20.631  12.230  1.00  0.00              
ATOM    181  HG  LEU A  12      52.078  22.462  12.168  1.00  0.00              
ATOM    182 1HD1 LEU A  12      50.555  22.659  14.151  1.00  0.00              
ATOM    183 2HD1 LEU A  12      50.214  21.183  13.218  1.00  0.00              
ATOM    184 3HD1 LEU A  12      51.138  21.083  14.736  1.00  0.00              
ATOM    185 1HD2 LEU A  12      52.874  23.577  14.223  1.00  0.00              
ATOM    186 2HD2 LEU A  12      53.506  22.016  14.804  1.00  0.00              
ATOM    187 3HD2 LEU A  12      54.182  22.759  13.335  1.00  0.00              
ATOM    188  N   ALA A  13      52.452  20.761   9.613  1.00  0.00              
ATOM    189  CA  ALA A  13      52.184  21.474   8.364  1.00  0.00              
ATOM    190  C   ALA A  13      51.050  20.798   7.587  1.00  0.00              
ATOM    191  O   ALA A  13      50.157  21.470   7.048  1.00  0.00              
ATOM    192  CB  ALA A  13      53.444  21.554   7.515  1.00  0.00              
ATOM    193  H   ALA A  13      53.389  20.437   9.803  1.00  0.00              
ATOM    194  HA  ALA A  13      51.861  22.488   8.602  1.00  0.00              
ATOM    195 1HB  ALA A  13      53.225  22.085   6.589  1.00  0.00              
ATOM    196 2HB  ALA A  13      54.220  22.088   8.064  1.00  0.00              
ATOM    197 3HB  ALA A  13      53.790  20.548   7.283  1.00  0.00              
ATOM    198  N   ILE A  14      51.079  19.467   7.545  1.00  0.00              
ATOM    199  CA  ILE A  14      49.990  18.707   6.923  1.00  0.00              
ATOM    200  C   ILE A  14      48.619  18.975   7.571  1.00  0.00              
ATOM    201  O   ILE A  14      47.608  19.134   6.873  1.00  0.00              
ATOM    202  CB  ILE A  14      50.276  17.195   6.978  1.00  0.00              
ATOM    203  CG1 ILE A  14      51.452  16.841   6.063  1.00  0.00              
ATOM    204  CG2 ILE A  14      49.037  16.405   6.587  1.00  0.00              
ATOM    205  CD1 ILE A  14      51.956  15.427   6.236  1.00  0.00              
ATOM    206  H   ILE A  14      51.860  18.968   7.946  1.00  0.00              
ATOM    207  HA  ILE A  14      49.847  19.019   5.890  1.00  0.00              
ATOM    208  HB  ILE A  14      50.575  16.927   7.991  1.00  0.00              
ATOM    209 1HG1 ILE A  14      51.119  16.985   5.036  1.00  0.00              
ATOM    210 2HG1 ILE A  14      52.257  17.543   6.284  1.00  0.00              
ATOM    211 1HG2 ILE A  14      49.257  15.339   6.630  1.00  0.00              
ATOM    212 2HG2 ILE A  14      48.226  16.636   7.276  1.00  0.00              
ATOM    213 3HG2 ILE A  14      48.739  16.673   5.573  1.00  0.00              
ATOM    214 1HD1 ILE A  14      52.789  15.250   5.556  1.00  0.00              
ATOM    215 2HD1 ILE A  14      52.291  15.282   7.264  1.00  0.00              
ATOM    216 3HD1 ILE A  14      51.153  14.724   6.015  1.00  0.00              
ATOM    217  N   ALA A  15      48.589  19.029   8.900  1.00  0.00              
ATOM    218  CA  ALA A  15      47.364  19.347   9.628  1.00  0.00              
ATOM    219  C   ALA A  15      46.880  20.753   9.297  1.00  0.00              
ATOM    220  O   ALA A  15      45.678  21.002   9.186  1.00  0.00              
ATOM    221  CB  ALA A  15      47.582  19.197  11.127  1.00  0.00              
ATOM    222  H   ALA A  15      49.436  18.846   9.418  1.00  0.00              
ATOM    223  HA  ALA A  15      46.584  18.651   9.319  1.00  0.00              
ATOM    224 1HB  ALA A  15      46.659  19.440  11.653  1.00  0.00              
ATOM    225 2HB  ALA A  15      47.869  18.170  11.352  1.00  0.00              
ATOM    226 3HB  ALA A  15      48.372  19.874  11.449  1.00  0.00              
ATOM    227  N   VAL A  16      47.828  21.669   9.142  1.00  0.00              
ATOM    228  CA  VAL A  16      47.506  23.043   8.797  1.00  0.00              
ATOM    229  C   VAL A  16      46.884  23.086   7.405  1.00  0.00              
ATOM    230  O   VAL A  16      45.921  23.818   7.159  1.00  0.00              
ATOM    231  CB  VAL A  16      48.748  23.952   8.836  1.00  0.00              
ATOM    232  CG1 VAL A  16      48.426  25.320   8.254  1.00  0.00              
ATOM    233  CG2 VAL A  16      49.263  24.089  10.261  1.00  0.00              
ATOM    234  H   VAL A  16      48.795  21.407   9.267  1.00  0.00              
ATOM    235  HA  VAL A  16      46.755  23.456   9.471  1.00  0.00              
ATOM    236  HB  VAL A  16      49.545  23.488   8.255  1.00  0.00              
ATOM    237 1HG1 VAL A  16      49.316  25.949   8.290  1.00  0.00              
ATOM    238 2HG1 VAL A  16      48.104  25.208   7.219  1.00  0.00              
ATOM    239 3HG1 VAL A  16      47.630  25.785   8.835  1.00  0.00              
ATOM    240 1HG2 VAL A  16      50.141  24.734  10.271  1.00  0.00              
ATOM    241 2HG2 VAL A  16      48.485  24.526  10.888  1.00  0.00              
ATOM    242 3HG2 VAL A  16      49.531  23.106  10.648  1.00  0.00              
ATOM    243  N   LEU A  17      47.435  22.285   6.497  1.00  0.00              
ATOM    244  CA  LEU A  17      46.909  22.212   5.137  1.00  0.00              
ATOM    245  C   LEU A  17      45.469  21.689   5.127  1.00  0.00              
ATOM    246  O   LEU A  17      44.620  22.189   4.384  1.00  0.00              
ATOM    247  CB  LEU A  17      47.809  21.322   4.271  1.00  0.00              
ATOM    248  CG  LEU A  17      49.186  21.911   3.940  1.00  0.00              
ATOM    249  CD1 LEU A  17      50.057  20.857   3.269  1.00  0.00              
ATOM    250  CD2 LEU A  17      49.017  23.124   3.038  1.00  0.00              
ATOM    251  H   LEU A  17      48.230  21.715   6.749  1.00  0.00              
ATOM    252  HA  LEU A  17      46.877  23.211   4.704  1.00  0.00              
ATOM    253 1HB  LEU A  17      47.918  20.472   4.943  1.00  0.00              
ATOM    254 2HB  LEU A  17      47.303  21.001   3.360  1.00  0.00              
ATOM    255  HG  LEU A  17      49.627  22.251   4.877  1.00  0.00              
ATOM    256 1HD1 LEU A  17      51.033  21.285   3.037  1.00  0.00              
ATOM    257 2HD1 LEU A  17      50.184  20.009   3.941  1.00  0.00              
ATOM    258 3HD1 LEU A  17      49.580  20.524   2.348  1.00  0.00              
ATOM    259 1HD2 LEU A  17      49.996  23.543   2.804  1.00  0.00              
ATOM    260 2HD2 LEU A  17      48.519  22.826   2.115  1.00  0.00              
ATOM    261 3HD2 LEU A  17      48.414  23.876   3.548  1.00  0.00              
ATOM    262  N   ALA A  18      45.200  20.688   5.960  1.00  0.00              
ATOM    263  CA  ALA A  18      43.839  20.198   6.157  1.00  0.00              
ATOM    264  C   ALA A  18      42.878  21.312   6.568  1.00  0.00              
ATOM    265  O   ALA A  18      41.857  21.543   5.911  1.00  0.00              
ATOM    266  CB  ALA A  18      43.831  19.085   7.194  1.00  0.00              
ATOM    267  H   ALA A  18      45.958  20.256   6.470  1.00  0.00              
ATOM    268  HA  ALA A  18      43.471  19.800   5.212  1.00  0.00              
ATOM    269 1HB  ALA A  18      42.812  18.720   7.326  1.00  0.00              
ATOM    270 2HB  ALA A  18      44.468  18.267   6.856  1.00  0.00              
ATOM    271 3HB  ALA A  18      44.204  19.468   8.142  1.00  0.00              
ATOM    272  N   ILE A  19      43.208  21.997   7.660  1.00  0.00              
ATOM    273  CA  ILE A  19      42.374  23.094   8.150  1.00  0.00              
ATOM    274  C   ILE A  19      42.132  24.187   7.101  1.00  0.00              
ATOM    275  O   ILE A  19      40.993  24.617   6.889  1.00  0.00              
ATOM    276  CB  ILE A  19      42.997  23.740   9.401  1.00  0.00              
ATOM    277  CG1 ILE A  19      42.983  22.756  10.573  1.00  0.00              
ATOM    278  CG2 ILE A  19      42.256  25.017   9.765  1.00  0.00              
ATOM    279  CD1 ILE A  19      43.813  23.202  11.755  1.00  0.00              
ATOM    280  H   ILE A  19      44.051  21.758   8.162  1.00  0.00              
ATOM    281  HA  ILE A  19      41.370  22.739   8.379  1.00  0.00              
ATOM    282  HB  ILE A  19      44.042  23.972   9.198  1.00  0.00              
ATOM    283 1HG1 ILE A  19      41.946  22.634  10.883  1.00  0.00              
ATOM    284 2HG1 ILE A  19      43.363  21.804  10.201  1.00  0.00              
ATOM    285 1HG2 ILE A  19      42.708  25.460  10.652  1.00  0.00              
ATOM    286 2HG2 ILE A  19      42.316  25.722   8.937  1.00  0.00              
ATOM    287 3HG2 ILE A  19      41.210  24.786   9.969  1.00  0.00              
ATOM    288 1HD1 ILE A  19      43.755  22.453  12.545  1.00  0.00              
ATOM    289 2HD1 ILE A  19      44.853  23.322  11.446  1.00  0.00              
ATOM    290 3HD1 ILE A  19      43.435  24.152  12.129  1.00  0.00              
ATOM    291  N   LEU A  20      43.198  24.625   6.437  1.00  0.00              
ATOM    292  CA  LEU A  20      43.080  25.717   5.476  1.00  0.00              
ATOM    293  C   LEU A  20      42.212  25.334   4.276  1.00  0.00              
ATOM    294  O   LEU A  20      41.236  26.017   3.967  1.00  0.00              
ATOM    295  CB  LEU A  20      44.473  26.151   5.005  1.00  0.00              
ATOM    296  CG  LEU A  20      44.489  27.271   3.956  1.00  0.00              
ATOM    297  CD1 LEU A  20      43.856  28.531   4.530  1.00  0.00              
ATOM    298  CD2 LEU A  20      45.921  27.538   3.518  1.00  0.00              
ATOM    299  H   LEU A  20      44.102  24.203   6.594  1.00  0.00              
ATOM    300  HA  LEU A  20      42.582  26.565   5.946  1.00  0.00              
ATOM    301 1HB  LEU A  20      44.873  26.518   5.949  1.00  0.00              
ATOM    302 2HB  LEU A  20      45.067  25.303   4.664  1.00  0.00              
ATOM    303  HG  LEU A  20      43.936  26.909   3.089  1.00  0.00              
ATOM    304 1HD1 LEU A  20      43.871  29.321   3.778  1.00  0.00              
ATOM    305 2HD1 LEU A  20      42.825  28.324   4.815  1.00  0.00              
ATOM    306 3HD1 LEU A  20      44.418  28.854   5.406  1.00  0.00              
ATOM    307 1HD2 LEU A  20      45.930  28.333   2.772  1.00  0.00              
ATOM    308 2HD2 LEU A  20      46.516  27.840   4.380  1.00  0.00              
ATOM    309 3HD2 LEU A  20      46.345  26.631   3.086  1.00  0.00              
ATOM    310  N   GLY A  21      42.572  24.251   3.593  1.00  0.00              
ATOM    311  CA  GLY A  21      41.846  23.850   2.403  1.00  0.00              
ATOM    312  C   GLY A  21      40.374  23.679   2.728  1.00  0.00              
ATOM    313  O   GLY A  21      39.494  24.170   2.015  1.00  0.00              
ATOM    314  H   GLY A  21      43.360  23.698   3.899  1.00  0.00              
ATOM    315 1HA  GLY A  21      41.966  24.616   1.637  1.00  0.00              
ATOM    316 2HA  GLY A  21      42.253  22.907   2.038  1.00  0.00              
ATOM    317  N   ASN A  22      40.111  22.994   3.834  1.00  0.00              
ATOM    318  CA  ASN A  22      38.748  22.612   4.175  1.00  0.00              
ATOM    319  C   ASN A  22      37.910  23.793   4.685  1.00  0.00              
ATOM    320  O   ASN A  22      36.701  23.871   4.422  1.00  0.00              
ATOM    321  CB  ASN A  22      38.744  21.490   5.197  1.00  0.00              
ATOM    322  CG  ASN A  22      39.059  20.140   4.616  1.00  0.00              
ATOM    323  OD1 ASN A  22      38.263  19.564   3.866  1.00  0.00              
ATOM    324  ND2 ASN A  22      40.178  19.598   5.022  1.00  0.00              
ATOM    325  H   ASN A  22      40.864  22.732   4.453  1.00  0.00              
ATOM    326  HA  ASN A  22      38.231  22.254   3.283  1.00  0.00              
ATOM    327 1HB  ASN A  22      39.265  21.601   6.149  1.00  0.00              
ATOM    328 2HB  ASN A  22      37.668  21.559   5.362  1.00  0.00              
ATOM    329 1HD2 ASN A  22      40.453  18.700   4.676  1.00  0.00              
ATOM    330 2HD2 ASN A  22      40.759  20.081   5.677  1.00  0.00              
ATOM    331  N   VAL A  23      38.550  24.712   5.404  1.00  0.00              
ATOM    332  CA  VAL A  23      37.855  25.883   5.934  1.00  0.00              
ATOM    333  C   VAL A  23      37.584  26.888   4.806  1.00  0.00              
ATOM    334  O   VAL A  23      36.631  27.686   4.863  1.00  0.00              
ATOM    335  CB  VAL A  23      38.663  26.569   7.052  1.00  0.00              
ATOM    336  CG1 VAL A  23      39.688  27.524   6.458  1.00  0.00              
ATOM    337  CG2 VAL A  23      37.735  27.310   8.003  1.00  0.00              
ATOM    338  H   VAL A  23      39.537  24.600   5.589  1.00  0.00              
ATOM    339  HA  VAL A  23      36.875  25.616   6.331  1.00  0.00              
ATOM    340  HB  VAL A  23      39.175  25.806   7.639  1.00  0.00              
ATOM    341 1HG1 VAL A  23      40.251  28.000   7.262  1.00  0.00              
ATOM    342 2HG1 VAL A  23      40.373  26.970   5.816  1.00  0.00              
ATOM    343 3HG1 VAL A  23      39.177  28.288   5.872  1.00  0.00              
ATOM    344 1HG2 VAL A  23      38.323  27.788   8.786  1.00  0.00              
ATOM    345 2HG2 VAL A  23      37.180  28.068   7.451  1.00  0.00              
ATOM    346 3HG2 VAL A  23      37.037  26.604   8.453  1.00  0.00              
ATOM    347  N   LEU A  24      38.414  26.814   3.767  1.00  0.00              
ATOM    348  CA  LEU A  24      38.189  27.554   2.532  1.00  0.00              
ATOM    349  C   LEU A  24      36.990  27.005   1.787  1.00  0.00              
ATOM    350  O   LEU A  24      36.239  27.756   1.181  1.00  0.00              
ATOM    351  CB  LEU A  24      39.438  27.505   1.643  1.00  0.00              
ATOM    352  CG  LEU A  24      40.614  28.366   2.122  1.00  0.00              
ATOM    353  CD1 LEU A  24      41.854  28.064   1.291  1.00  0.00              
ATOM    354  CD2 LEU A  24      40.242  29.838   2.020  1.00  0.00              
ATOM    355  H   LEU A  24      39.228  26.221   3.844  1.00  0.00              
ATOM    356  HA  LEU A  24      37.965  28.594   2.766  1.00  0.00              
ATOM    357 1HB  LEU A  24      39.684  26.449   1.741  1.00  0.00              
ATOM    358 2HB  LEU A  24      39.202  27.728   0.603  1.00  0.00              
ATOM    359  HG  LEU A  24      40.777  28.135   3.175  1.00  0.00              
ATOM    360 1HD1 LEU A  24      42.684  28.679   1.638  1.00  0.00              
ATOM    361 2HD1 LEU A  24      42.116  27.011   1.398  1.00  0.00              
ATOM    362 3HD1 LEU A  24      41.653  28.284   0.244  1.00  0.00              
ATOM    363 1HD2 LEU A  24      41.079  30.448   2.361  1.00  0.00              
ATOM    364 2HD2 LEU A  24      40.011  30.084   0.983  1.00  0.00              
ATOM    365 3HD2 LEU A  24      39.371  30.037   2.643  1.00  0.00              
ATOM    366  N   VAL A  25      36.815  25.691   1.820  1.00  0.00              
ATOM    367  CA  VAL A  25      35.625  25.098   1.230  1.00  0.00              
ATOM    368  C   VAL A  25      34.390  25.644   1.932  1.00  0.00              
ATOM    369  O   VAL A  25      33.445  26.126   1.292  1.00  0.00              
ATOM    370  CB  VAL A  25      35.637  23.561   1.326  1.00  0.00              
ATOM    371  CG1 VAL A  25      34.280  22.993   0.941  1.00  0.00              
ATOM    372  CG2 VAL A  25      36.727  22.980   0.438  1.00  0.00              
ATOM    373  H   VAL A  25      37.503  25.089   2.252  1.00  0.00              
ATOM    374  HA  VAL A  25      35.523  25.376   0.180  1.00  0.00              
ATOM    375  HB  VAL A  25      35.875  23.272   2.350  1.00  0.00              
ATOM    376 1HG1 VAL A  25      34.306  21.905   1.015  1.00  0.00              
ATOM    377 2HG1 VAL A  25      33.517  23.383   1.615  1.00  0.00              
ATOM    378 3HG1 VAL A  25      34.042  23.281  -0.083  1.00  0.00              
ATOM    379 1HG2 VAL A  25      36.722  21.894   0.518  1.00  0.00              
ATOM    380 2HG2 VAL A  25      36.544  23.269  -0.597  1.00  0.00              
ATOM    381 3HG2 VAL A  25      37.698  23.362   0.756  1.00  0.00              
ATOM    382  N   CYS A  26      34.416  25.588   3.259  1.00  0.00              
ATOM    383  CA  CYS A  26      33.293  26.053   4.062  1.00  0.00              
ATOM    384  C   CYS A  26      32.975  27.514   3.754  1.00  0.00              
ATOM    385  O   CYS A  26      31.818  27.877   3.485  1.00  0.00              
ATOM    386  CB  CYS A  26      33.814  25.902   5.492  1.00  0.00              
ATOM    387  SG  CYS A  26      34.008  24.190   6.041  1.00  0.00              
ATOM    388  H   CYS A  26      35.232  25.216   3.723  1.00  0.00              
ATOM    389  HA  CYS A  26      32.398  25.441   3.951  1.00  0.00              
ATOM    390 1HB  CYS A  26      34.797  26.364   5.586  1.00  0.00              
ATOM    391 2HB  CYS A  26      33.124  26.368   6.195  1.00  0.00              
ATOM    392  HG  CYS A  26      34.397  24.485   7.278  1.00  0.00              
ATOM    393  N   TRP A  27      34.012  28.343   3.778  1.00  0.00              
ATOM    394  CA  TRP A  27      33.832  29.771   3.562  1.00  0.00              
ATOM    395  C   TRP A  27      33.292  30.076   2.166  1.00  0.00              
ATOM    396  O   TRP A  27      32.337  30.836   2.012  1.00  0.00              
ATOM    397  CB  TRP A  27      35.156  30.506   3.781  1.00  0.00              
ATOM    398  CG  TRP A  27      35.594  30.536   5.214  1.00  0.00              
ATOM    399  CD1 TRP A  27      34.816  30.307   6.309  1.00  0.00              
ATOM    400  CD2 TRP A  27      36.911  30.810   5.707  1.00  0.00              
ATOM    401  NE1 TRP A  27      35.564  30.423   7.454  1.00  0.00              
ATOM    402  CE2 TRP A  27      36.857  30.730   7.110  1.00  0.00              
ATOM    403  CE3 TRP A  27      38.133  31.115   5.095  1.00  0.00              
ATOM    404  CZ2 TRP A  27      37.968  30.944   7.910  1.00  0.00              
ATOM    405  CZ3 TRP A  27      39.248  31.328   5.898  1.00  0.00              
ATOM    406  CH2 TRP A  27      39.167  31.244   7.265  1.00  0.00              
ATOM    407  H   TRP A  27      34.940  27.984   3.948  1.00  0.00              
ATOM    408  HA  TRP A  27      33.094  30.161   4.263  1.00  0.00              
ATOM    409 1HB  TRP A  27      35.955  30.020   3.221  1.00  0.00              
ATOM    410 2HB  TRP A  27      35.067  31.544   3.460  1.00  0.00              
ATOM    411  HD1 TRP A  27      33.767  30.078   6.129  1.00  0.00              
ATOM    412  HE1 TRP A  27      35.221  30.302   8.396  1.00  0.00              
ATOM    413  HE3 TRP A  27      38.253  31.192   4.015  1.00  0.00              
ATOM    414  HZ2 TRP A  27      37.860  30.867   8.992  1.00  0.00              
ATOM    415  HZ3 TRP A  27      40.193  31.566   5.408  1.00  0.00              
ATOM    416  HH2 TRP A  27      40.066  31.418   7.858  1.00  0.00              
ATOM    417  N   ALA A  28      33.908  29.472   1.155  1.00  0.00              
ATOM    418  CA  ALA A  28      33.556  29.718  -0.239  1.00  0.00              
ATOM    419  C   ALA A  28      32.118  29.337  -0.528  1.00  0.00              
ATOM    420  O   ALA A  28      31.412  30.059  -1.229  1.00  0.00              
ATOM    421  CB  ALA A  28      34.498  28.962  -1.164  1.00  0.00              
ATOM    422  H   ALA A  28      34.648  28.819   1.368  1.00  0.00              
ATOM    423  HA  ALA A  28      33.653  30.785  -0.441  1.00  0.00              
ATOM    424 1HB  ALA A  28      34.222  29.156  -2.201  1.00  0.00              
ATOM    425 2HB  ALA A  28      35.522  29.295  -0.993  1.00  0.00              
ATOM    426 3HB  ALA A  28      34.425  27.894  -0.964  1.00  0.00              
ATOM    427  N   VAL A  29      31.687  28.201   0.016  1.00  0.00              
ATOM    428  CA  VAL A  29      30.305  27.760  -0.148  1.00  0.00              
ATOM    429  C   VAL A  29      29.329  28.681   0.569  1.00  0.00              
ATOM    430  O   VAL A  29      28.282  29.030   0.021  1.00  0.00              
ATOM    431  CB  VAL A  29      30.109  26.323   0.371  1.00  0.00              
ATOM    432  CG1 VAL A  29      28.631  25.962   0.394  1.00  0.00              
ATOM    433  CG2 VAL A  29      30.883  25.335  -0.487  1.00  0.00              
ATOM    434  H   VAL A  29      32.326  27.631   0.553  1.00  0.00              
ATOM    435  HA  VAL A  29      29.999  27.798  -1.194  1.00  0.00              
ATOM    436  HB  VAL A  29      30.515  26.252   1.380  1.00  0.00              
ATOM    437 1HG1 VAL A  29      28.510  24.944   0.764  1.00  0.00              
ATOM    438 2HG1 VAL A  29      28.098  26.651   1.049  1.00  0.00              
ATOM    439 3HG1 VAL A  29      28.224  26.032  -0.615  1.00  0.00              
ATOM    440 1HG2 VAL A  29      30.734  24.325  -0.106  1.00  0.00              
ATOM    441 2HG2 VAL A  29      30.527  25.391  -1.516  1.00  0.00              
ATOM    442 3HG2 VAL A  29      31.945  25.580  -0.457  1.00  0.00              
ATOM    443  N   TRP A  30      29.654  29.054   1.804  1.00  0.00              
ATOM    444  CA  TRP A  30      28.770  29.940   2.563  1.00  0.00              
ATOM    445  C   TRP A  30      28.608  31.308   1.891  1.00  0.00              
ATOM    446  O   TRP A  30      27.520  31.884   1.893  1.00  0.00              
ATOM    447  CB  TRP A  30      29.303  30.120   3.986  1.00  0.00              
ATOM    448  CG  TRP A  30      29.295  28.856   4.791  1.00  0.00              
ATOM    449  CD1 TRP A  30      28.519  27.757   4.577  1.00  0.00              
ATOM    450  CD2 TRP A  30      30.102  28.560   5.938  1.00  0.00              
ATOM    451  NE1 TRP A  30      28.789  26.795   5.518  1.00  0.00              
ATOM    452  CE2 TRP A  30      29.761  27.265   6.366  1.00  0.00              
ATOM    453  CE3 TRP A  30      31.083  29.268   6.644  1.00  0.00              
ATOM    454  CZ2 TRP A  30      30.357  26.663   7.462  1.00  0.00              
ATOM    455  CZ3 TRP A  30      31.682  28.664   7.743  1.00  0.00              
ATOM    456  CH2 TRP A  30      31.330  27.398   8.140  1.00  0.00              
ATOM    457  H   TRP A  30      30.511  28.731   2.230  1.00  0.00              
ATOM    458  HA  TRP A  30      27.770  29.510   2.614  1.00  0.00              
ATOM    459 1HB  TRP A  30      30.335  30.468   3.962  1.00  0.00              
ATOM    460 2HB  TRP A  30      28.690  30.839   4.528  1.00  0.00              
ATOM    461  HD1 TRP A  30      27.831  27.797   3.734  1.00  0.00              
ATOM    462  HE1 TRP A  30      28.346  25.890   5.579  1.00  0.00              
ATOM    463  HE3 TRP A  30      31.401  30.273   6.371  1.00  0.00              
ATOM    464  HZ2 TRP A  30      30.047  25.656   7.743  1.00  0.00              
ATOM    465  HZ3 TRP A  30      32.443  29.226   8.285  1.00  0.00              
ATOM    466  HH2 TRP A  30      31.824  26.961   9.008  1.00  0.00              
ATOM    467  N   LEU A  31      29.693  31.822   1.315  1.00  0.00              
ATOM    468  CA  LEU A  31      29.673  33.132   0.664  1.00  0.00              
ATOM    469  C   LEU A  31      29.035  33.136  -0.730  1.00  0.00              
ATOM    470  O   LEU A  31      28.213  34.001  -1.037  1.00  0.00              
ATOM    471  CB  LEU A  31      31.105  33.675   0.577  1.00  0.00              
ATOM    472  CG  LEU A  31      31.760  34.009   1.923  1.00  0.00              
ATOM    473  CD1 LEU A  31      33.227  34.359   1.717  1.00  0.00              
ATOM    474  CD2 LEU A  31      31.016  35.163   2.578  1.00  0.00              
ATOM    475  H   LEU A  31      30.553  31.293   1.328  1.00  0.00              
ATOM    476  HA  LEU A  31      29.060  33.820   1.246  1.00  0.00              
ATOM    477 1HB  LEU A  31      31.594  32.813   0.126  1.00  0.00              
ATOM    478 2HB  LEU A  31      31.173  34.526  -0.101  1.00  0.00              
ATOM    479  HG  LEU A  31      31.647  33.133   2.563  1.00  0.00              
ATOM    480 1HD1 LEU A  31      33.684  34.594   2.679  1.00  0.00              
ATOM    481 2HD1 LEU A  31      33.744  33.510   1.269  1.00  0.00              
ATOM    482 3HD1 LEU A  31      33.306  35.222   1.058  1.00  0.00              
ATOM    483 1HD2 LEU A  31      31.483  35.398   3.536  1.00  0.00              
ATOM    484 2HD2 LEU A  31      31.057  36.038   1.929  1.00  0.00              
ATOM    485 3HD2 LEU A  31      29.976  34.881   2.742  1.00  0.00              
ATOM    486  N   ASN A  32      29.401  32.171  -1.569  1.00  0.00              
ATOM    487  CA  ASN A  32      28.886  32.123  -2.937  1.00  0.00              
ATOM    488  C   ASN A  32      27.738  31.121  -3.102  1.00  0.00              
ATOM    489  O   ASN A  32      27.939  29.908  -2.996  1.00  0.00              
ATOM    490  CB  ASN A  32      29.995  31.806  -3.923  1.00  0.00              
ATOM    491  CG  ASN A  32      29.530  31.719  -5.350  1.00  0.00              
ATOM    492  OD1 ASN A  32      28.390  32.072  -5.675  1.00  0.00              
ATOM    493  ND2 ASN A  32      30.376  31.176  -6.188  1.00  0.00              
ATOM    494  H   ASN A  32      30.046  31.456  -1.261  1.00  0.00              
ATOM    495  HA  ASN A  32      28.467  33.093  -3.209  1.00  0.00              
ATOM    496 1HB  ASN A  32      30.944  32.343  -3.888  1.00  0.00              
ATOM    497 2HB  ASN A  32      30.136  30.796  -3.538  1.00  0.00              
ATOM    498 1HD2 ASN A  32      30.134  31.086  -7.155  1.00  0.00              
ATOM    499 2HD2 ASN A  32      31.264  30.852  -5.863  1.00  0.00              
ATOM    500  N   SER A  33      26.543  31.627  -3.394  1.00  0.00              
ATOM    501  CA  SER A  33      25.365  30.770  -3.487  1.00  0.00              
ATOM    502  C   SER A  33      25.493  29.770  -4.627  1.00  0.00              
ATOM    503  O   SER A  33      24.817  28.743  -4.639  1.00  0.00              
ATOM    504  CB  SER A  33      24.119  31.615  -3.665  1.00  0.00              
ATOM    505  OG  SER A  33      24.111  32.289  -4.894  1.00  0.00              
ATOM    506  H   SER A  33      26.443  32.619  -3.556  1.00  0.00              
ATOM    507  HA  SER A  33      25.139  30.243  -2.559  1.00  0.00              
ATOM    508 1HB  SER A  33      23.247  30.964  -3.613  1.00  0.00              
ATOM    509 2HB  SER A  33      24.075  32.346  -2.860  1.00  0.00              
ATOM    510  HG  SER A  33      23.309  32.811  -4.967  1.00  0.00              
ATOM    511  N   ASN A  34      26.351  30.081  -5.591  1.00  0.00              
ATOM    512  CA  ASN A  34      26.572  29.197  -6.727  1.00  0.00              
ATOM    513  C   ASN A  34      27.182  27.888  -6.266  1.00  0.00              
ATOM    514  O   ASN A  34      27.055  26.862  -6.929  1.00  0.00              
ATOM    515  CB  ASN A  34      27.449  29.846  -7.783  1.00  0.00              
ATOM    516  CG  ASN A  34      26.780  30.976  -8.514  1.00  0.00              
ATOM    517  OD1 ASN A  34      25.550  31.096  -8.521  1.00  0.00              
ATOM    518  ND2 ASN A  34      27.578  31.758  -9.197  1.00  0.00              
ATOM    519  H   ASN A  34      26.864  30.949  -5.536  1.00  0.00              
ATOM    520  HA  ASN A  34      25.619  28.957  -7.200  1.00  0.00              
ATOM    521 1HB  ASN A  34      28.480  30.125  -7.558  1.00  0.00              
ATOM    522 2HB  ASN A  34      27.444  28.962  -8.421  1.00  0.00              
ATOM    523 1HD2 ASN A  34      27.203  32.531  -9.708  1.00  0.00              
ATOM    524 2HD2 ASN A  34      28.562  31.582  -9.207  1.00  0.00              
ATOM    525  N   LEU A  35      27.857  27.936  -5.127  1.00  0.00              
ATOM    526  CA  LEU A  35      28.503  26.750  -4.598  1.00  0.00              
ATOM    527  C   LEU A  35      27.612  25.993  -3.616  1.00  0.00              
ATOM    528  O   LEU A  35      28.006  24.953  -3.092  1.00  0.00              
ATOM    529  CB  LEU A  35      29.825  27.137  -3.924  1.00  0.00              
ATOM    530  CG  LEU A  35      30.885  27.732  -4.860  1.00  0.00              
ATOM    531  CD1 LEU A  35      32.084  28.212  -4.053  1.00  0.00              
ATOM    532  CD2 LEU A  35      31.306  26.687  -5.881  1.00  0.00              
ATOM    533  H   LEU A  35      27.927  28.804  -4.615  1.00  0.00              
ATOM    534  HA  LEU A  35      28.706  26.052  -5.409  1.00  0.00              
ATOM    535 1HB  LEU A  35      29.458  27.902  -3.241  1.00  0.00              
ATOM    536 2HB  LEU A  35      30.244  26.310  -3.351  1.00  0.00              
ATOM    537  HG  LEU A  35      30.415  28.555  -5.399  1.00  0.00              
ATOM    538 1HD1 LEU A  35      32.831  28.634  -4.725  1.00  0.00              
ATOM    539 2HD1 LEU A  35      31.763  28.977  -3.344  1.00  0.00              
ATOM    540 3HD1 LEU A  35      32.517  27.373  -3.510  1.00  0.00              
ATOM    541 1HD2 LEU A  35      32.059  27.111  -6.546  1.00  0.00              
ATOM    542 2HD2 LEU A  35      31.723  25.821  -5.366  1.00  0.00              
ATOM    543 3HD2 LEU A  35      30.439  26.378  -6.466  1.00  0.00              
ATOM    544  N   GLN A  36      26.406  26.497  -3.378  1.00  0.00              
ATOM    545  CA  GLN A  36      25.528  25.868  -2.399  1.00  0.00              
ATOM    546  C   GLN A  36      24.525  24.964  -3.103  1.00  0.00              
ATOM    547  O   GLN A  36      23.902  25.351  -4.089  1.00  0.00              
ATOM    548  CB  GLN A  36      24.790  26.925  -1.572  1.00  0.00              
ATOM    549  CG  GLN A  36      25.696  27.779  -0.702  1.00  0.00              
ATOM    550  CD  GLN A  36      24.920  28.777   0.137  1.00  0.00              
ATOM    551  OE1 GLN A  36      23.696  28.686   0.261  1.00  0.00              
ATOM    552  NE2 GLN A  36      25.629  29.740   0.714  1.00  0.00              
ATOM    553  H   GLN A  36      26.086  27.319  -3.870  1.00  0.00              
ATOM    554  HA  GLN A  36      26.116  25.240  -1.731  1.00  0.00              
ATOM    555 1HB  GLN A  36      24.252  27.558  -2.277  1.00  0.00              
ATOM    556 2HB  GLN A  36      24.075  26.391  -0.945  1.00  0.00              
ATOM    557 1HG  GLN A  36      26.483  27.357  -0.077  1.00  0.00              
ATOM    558 2HG  GLN A  36      26.146  28.310  -1.541  1.00  0.00              
ATOM    559 1HE2 GLN A  36      25.172  30.428   1.279  1.00  0.00              
ATOM    560 2HE2 GLN A  36      26.620  29.778   0.586  1.00  0.00              
ATOM    561  N   ASN A  37      24.340  23.772  -2.554  1.00  0.00              
ATOM    562  CA  ASN A  37      23.421  22.789  -3.108  1.00  0.00              
ATOM    563  C   ASN A  37      23.307  21.685  -2.075  1.00  0.00              
ATOM    564  O   ASN A  37      24.078  21.645  -1.118  1.00  0.00              
ATOM    565  CB  ASN A  37      23.873  22.246  -4.451  1.00  0.00              
ATOM    566  CG  ASN A  37      22.743  21.778  -5.326  1.00  0.00              
ATOM    567  OD1 ASN A  37      21.635  21.504  -4.850  1.00  0.00              
ATOM    568  ND2 ASN A  37      23.040  21.606  -6.588  1.00  0.00              
ATOM    569  H   ASN A  37      24.861  23.544  -1.720  1.00  0.00              
ATOM    570  HA  ASN A  37      22.442  23.245  -3.266  1.00  0.00              
ATOM    571 1HB  ASN A  37      24.593  22.794  -5.060  1.00  0.00              
ATOM    572 2HB  ASN A  37      24.358  21.377  -4.008  1.00  0.00              
ATOM    573 1HD2 ASN A  37      22.337  21.296  -7.229  1.00  0.00              
ATOM    574 2HD2 ASN A  37      23.969  21.785  -6.912  1.00  0.00              
ATOM    575  N   VAL A  38      22.376  20.768  -2.274  1.00  0.00              
ATOM    576  CA  VAL A  38      22.179  19.727  -1.287  1.00  0.00              
ATOM    577  C   VAL A  38      23.488  18.961  -1.051  1.00  0.00              
ATOM    578  O   VAL A  38      24.027  18.948   0.066  1.00  0.00              
ATOM    579  CB  VAL A  38      21.074  18.744  -1.717  1.00  0.00              
ATOM    580  CG1 VAL A  38      21.002  17.568  -0.754  1.00  0.00              
ATOM    581  CG2 VAL A  38      19.730  19.453  -1.791  1.00  0.00              
ATOM    582  H   VAL A  38      21.798  20.776  -3.102  1.00  0.00              
ATOM    583  HA  VAL A  38      21.913  20.147  -0.316  1.00  0.00              
ATOM    584  HB  VAL A  38      21.295  18.380  -2.720  1.00  0.00              
ATOM    585 1HG1 VAL A  38      20.216  16.884  -1.073  1.00  0.00              
ATOM    586 2HG1 VAL A  38      21.958  17.045  -0.747  1.00  0.00              
ATOM    587 3HG1 VAL A  38      20.780  17.932   0.249  1.00  0.00              
ATOM    588 1HG2 VAL A  38      18.961  18.744  -2.097  1.00  0.00              
ATOM    589 2HG2 VAL A  38      19.480  19.860  -0.811  1.00  0.00              
ATOM    590 3HG2 VAL A  38      19.785  20.263  -2.518  1.00  0.00              
ATOM    591  N   THR A  39      24.010  18.355  -2.115  1.00  0.00              
ATOM    592  CA  THR A  39      25.296  17.656  -2.069  1.00  0.00              
ATOM    593  C   THR A  39      26.412  18.500  -1.444  1.00  0.00              
ATOM    594  O   THR A  39      27.219  18.014  -0.627  1.00  0.00              
ATOM    595  CB  THR A  39      25.737  17.220  -3.479  1.00  0.00              
ATOM    596  OG1 THR A  39      24.853  16.202  -3.966  1.00  0.00              
ATOM    597  CG2 THR A  39      27.159  16.680  -3.449  1.00  0.00              
ATOM    598  H   THR A  39      23.496  18.382  -2.984  1.00  0.00              
ATOM    599  HA  THR A  39      25.213  16.773  -1.435  1.00  0.00              
ATOM    600  HB  THR A  39      25.690  18.080  -4.147  1.00  0.00              
ATOM    601  HG1 THR A  39      25.150  15.908  -4.831  1.00  0.00              
ATOM    602 1HG2 THR A  39      27.453  16.377  -4.454  1.00  0.00              
ATOM    603 2HG2 THR A  39      27.835  17.456  -3.090  1.00  0.00              
ATOM    604 3HG2 THR A  39      27.206  15.820  -2.782  1.00  0.00              
ATOM    605  N   ASN A  40      26.452  19.773  -1.825  1.00  0.00              
ATOM    606  CA  ASN A  40      27.559  20.640  -1.461  1.00  0.00              
ATOM    607  C   ASN A  40      27.481  21.044   0.006  1.00  0.00              
ATOM    608  O   ASN A  40      28.488  21.391   0.621  1.00  0.00              
ATOM    609  CB  ASN A  40      27.611  21.873  -2.344  1.00  0.00              
ATOM    610  CG  ASN A  40      27.976  21.579  -3.773  1.00  0.00              
ATOM    611  OD1 ASN A  40      28.368  20.458  -4.117  1.00  0.00              
ATOM    612  ND2 ASN A  40      27.926  22.600  -4.590  1.00  0.00              
ATOM    613  H   ASN A  40      25.696  20.147  -2.382  1.00  0.00              
ATOM    614  HA  ASN A  40      28.503  20.107  -1.585  1.00  0.00              
ATOM    615 1HB  ASN A  40      26.806  22.609  -2.324  1.00  0.00              
ATOM    616 2HB  ASN A  40      28.486  22.279  -1.835  1.00  0.00              
ATOM    617 1HD2 ASN A  40      28.156  22.479  -5.556  1.00  0.00              
ATOM    618 2HD2 ASN A  40      27.660  23.501  -4.249  1.00  0.00              
ATOM    619  N   TYR A  41      26.278  20.990   0.562  1.00  0.00              
ATOM    620  CA  TYR A  41      26.093  21.183   1.990  1.00  0.00              
ATOM    621  C   TYR A  41      26.715  20.014   2.743  1.00  0.00              
ATOM    622  O   TYR A  41      27.303  20.179   3.830  1.00  0.00              
ATOM    623  CB  TYR A  41      24.608  21.317   2.336  1.00  0.00              
ATOM    624  CG  TYR A  41      24.001  22.643   1.933  1.00  0.00              
ATOM    625  CD1 TYR A  41      22.772  22.699   1.292  1.00  0.00              
ATOM    626  CD2 TYR A  41      24.659  23.835   2.197  1.00  0.00              
ATOM    627  CE1 TYR A  41      22.214  23.907   0.921  1.00  0.00              
ATOM    628  CE2 TYR A  41      24.111  25.049   1.831  1.00  0.00              
ATOM    629  CZ  TYR A  41      22.887  25.081   1.193  1.00  0.00              
ATOM    630  OH  TYR A  41      22.336  26.287   0.828  1.00  0.00              
ATOM    631  H   TYR A  41      25.471  20.810  -0.019  1.00  0.00              
ATOM    632  HA  TYR A  41      26.603  22.092   2.310  1.00  0.00              
ATOM    633 1HB  TYR A  41      24.083  20.507   1.826  1.00  0.00              
ATOM    634 2HB  TYR A  41      24.515  21.188   3.414  1.00  0.00              
ATOM    635  HD1 TYR A  41      22.247  21.768   1.081  1.00  0.00              
ATOM    636  HD2 TYR A  41      25.626  23.803   2.700  1.00  0.00              
ATOM    637  HE1 TYR A  41      21.248  23.936   0.418  1.00  0.00              
ATOM    638  HE2 TYR A  41      24.644  25.975   2.046  1.00  0.00              
ATOM    639  HH  TYR A  41      22.992  26.976   0.698  1.00  0.00              
ATOM    640  N   PHE A  42      26.594  18.828   2.159  1.00  0.00              
ATOM    641  CA  PHE A  42      27.212  17.649   2.754  1.00  0.00              
ATOM    642  C   PHE A  42      28.721  17.687   2.517  1.00  0.00              
ATOM    643  O   PHE A  42      29.496  17.122   3.300  1.00  0.00              
ATOM    644  CB  PHE A  42      26.609  16.368   2.176  1.00  0.00              
ATOM    645  CG  PHE A  42      25.196  16.111   2.617  1.00  0.00              
ATOM    646  CD1 PHE A  42      24.129  16.416   1.785  1.00  0.00              
ATOM    647  CD2 PHE A  42      24.931  15.564   3.863  1.00  0.00              
ATOM    648  CE1 PHE A  42      22.828  16.180   2.189  1.00  0.00              
ATOM    649  CE2 PHE A  42      23.632  15.326   4.269  1.00  0.00              
ATOM    650  CZ  PHE A  42      22.580  15.635   3.431  1.00  0.00              
ATOM    651  H   PHE A  42      26.073  18.729   1.300  1.00  0.00              
ATOM    652  HA  PHE A  42      27.050  17.651   3.833  1.00  0.00              
ATOM    653 1HB  PHE A  42      26.592  16.419   1.088  1.00  0.00              
ATOM    654 2HB  PHE A  42      27.194  15.504   2.489  1.00  0.00              
ATOM    655  HD1 PHE A  42      24.325  16.846   0.802  1.00  0.00              
ATOM    656  HD2 PHE A  42      25.762  15.321   4.525  1.00  0.00              
ATOM    657  HE1 PHE A  42      21.999  16.425   1.526  1.00  0.00              
ATOM    658  HE2 PHE A  42      23.437  14.896   5.251  1.00  0.00              
ATOM    659  HZ  PHE A  42      21.555  15.450   3.751  1.00  0.00              
ATOM    660  N   VAL A  43      29.139  18.370   1.453  1.00  0.00              
ATOM    661  CA  VAL A  43      30.568  18.618   1.247  1.00  0.00              
ATOM    662  C   VAL A  43      31.170  19.546   2.318  1.00  0.00              
ATOM    663  O   VAL A  43      32.311  19.359   2.771  1.00  0.00              
ATOM    664  CB  VAL A  43      30.826  19.230  -0.143  1.00  0.00              
ATOM    665  CG1 VAL A  43      32.266  19.708  -0.256  1.00  0.00              
ATOM    666  CG2 VAL A  43      30.515  18.218  -1.236  1.00  0.00              
ATOM    667  H   VAL A  43      28.475  18.723   0.778  1.00  0.00              
ATOM    668  HA  VAL A  43      31.148  17.700   1.342  1.00  0.00              
ATOM    669  HB  VAL A  43      30.150  20.073  -0.290  1.00  0.00              
ATOM    670 1HG1 VAL A  43      32.431  20.137  -1.244  1.00  0.00              
ATOM    671 2HG1 VAL A  43      32.458  20.464   0.505  1.00  0.00              
ATOM    672 3HG1 VAL A  43      32.941  18.865  -0.110  1.00  0.00              
ATOM    673 1HG2 VAL A  43      30.702  18.667  -2.212  1.00  0.00              
ATOM    674 2HG2 VAL A  43      31.151  17.342  -1.111  1.00  0.00              
ATOM    675 3HG2 VAL A  43      29.468  17.920  -1.170  1.00  0.00              
ATOM    676  N   VAL A  44      30.383  20.535   2.731  1.00  0.00              
ATOM    677  CA  VAL A  44      30.762  21.402   3.838  1.00  0.00              
ATOM    678  C   VAL A  44      30.871  20.582   5.120  1.00  0.00              
ATOM    679  O   VAL A  44      31.809  20.756   5.904  1.00  0.00              
ATOM    680  CB  VAL A  44      29.751  22.546   4.043  1.00  0.00              
ATOM    681  CG1 VAL A  44      30.039  23.285   5.341  1.00  0.00              
ATOM    682  CG2 VAL A  44      29.788  23.508   2.865  1.00  0.00              
ATOM    683  H   VAL A  44      29.499  20.689   2.266  1.00  0.00              
ATOM    684  HA  VAL A  44      31.748  21.839   3.680  1.00  0.00              
ATOM    685  HB  VAL A  44      28.745  22.128   4.079  1.00  0.00              
ATOM    686 1HG1 VAL A  44      29.315  24.090   5.470  1.00  0.00              
ATOM    687 2HG1 VAL A  44      29.964  22.592   6.179  1.00  0.00              
ATOM    688 3HG1 VAL A  44      31.044  23.705   5.306  1.00  0.00              
ATOM    689 1HG2 VAL A  44      29.068  24.309   3.026  1.00  0.00              
ATOM    690 2HG2 VAL A  44      30.788  23.931   2.773  1.00  0.00              
ATOM    691 3HG2 VAL A  44      29.535  22.972   1.950  1.00  0.00              
ATOM    692  N   SER A  45      29.916  19.679   5.330  1.00  0.00              
ATOM    693  CA  SER A  45      30.022  18.777   6.472  1.00  0.00              
ATOM    694  C   SER A  45      31.321  17.969   6.404  1.00  0.00              
ATOM    695  O   SER A  45      32.070  17.872   7.388  1.00  0.00              
ATOM    696  CB  SER A  45      28.820  17.854   6.523  1.00  0.00              
ATOM    697  OG  SER A  45      28.959  16.863   7.505  1.00  0.00              
ATOM    698  H   SER A  45      29.118  19.603   4.716  1.00  0.00              
ATOM    699  HA  SER A  45      29.944  19.286   7.434  1.00  0.00              
ATOM    700 1HB  SER A  45      27.933  18.448   6.742  1.00  0.00              
ATOM    701 2HB  SER A  45      28.705  17.376   5.551  1.00  0.00              
ATOM    702  HG  SER A  45      29.239  16.042   7.093  1.00  0.00              
ATOM    703  N   LEU A  46      31.592  17.400   5.231  1.00  0.00              
ATOM    704  CA  LEU A  46      32.842  16.678   5.024  1.00  0.00              
ATOM    705  C   LEU A  46      34.041  17.553   5.348  1.00  0.00              
ATOM    706  O   LEU A  46      34.967  17.110   6.029  1.00  0.00              
ATOM    707  CB  LEU A  46      32.930  16.168   3.581  1.00  0.00              
ATOM    708  CG  LEU A  46      34.281  15.558   3.185  1.00  0.00              
ATOM    709  CD1 LEU A  46      34.556  14.314   4.020  1.00  0.00              
ATOM    710  CD2 LEU A  46      34.271  15.220   1.702  1.00  0.00              
ATOM    711  H   LEU A  46      30.930  17.464   4.471  1.00  0.00              
ATOM    712  HA  LEU A  46      32.888  15.827   5.702  1.00  0.00              
ATOM    713 1HB  LEU A  46      32.167  15.393   3.620  1.00  0.00              
ATOM    714 2HB  LEU A  46      32.634  16.934   2.863  1.00  0.00              
ATOM    715  HG  LEU A  46      35.042  16.321   3.348  1.00  0.00              
ATOM    716 1HD1 LEU A  46      35.517  13.888   3.732  1.00  0.00              
ATOM    717 2HD1 LEU A  46      34.582  14.584   5.076  1.00  0.00              
ATOM    718 3HD1 LEU A  46      33.769  13.581   3.851  1.00  0.00              
ATOM    719 1HD2 LEU A  46      35.232  14.787   1.422  1.00  0.00              
ATOM    720 2HD2 LEU A  46      33.476  14.503   1.496  1.00  0.00              
ATOM    721 3HD2 LEU A  46      34.101  16.127   1.122  1.00  0.00              
ATOM    722  N   ALA A  47      34.019  18.797   4.875  1.00  0.00              
ATOM    723  CA  ALA A  47      35.154  19.689   5.104  1.00  0.00              
ATOM    724  C   ALA A  47      35.354  19.937   6.601  1.00  0.00              
ATOM    725  O   ALA A  47      36.479  19.909   7.096  1.00  0.00              
ATOM    726  CB  ALA A  47      34.956  21.003   4.363  1.00  0.00              
ATOM    727  H   ALA A  47      33.222  19.137   4.355  1.00  0.00              
ATOM    728  HA  ALA A  47      36.057  19.210   4.726  1.00  0.00              
ATOM    729 1HB  ALA A  47      35.809  21.655   4.547  1.00  0.00              
ATOM    730 2HB  ALA A  47      34.872  20.809   3.293  1.00  0.00              
ATOM    731 3HB  ALA A  47      34.047  21.487   4.717  1.00  0.00              
ATOM    732  N   ALA A  48      34.256  20.169   7.318  1.00  0.00              
ATOM    733  CA  ALA A  48      34.329  20.446   8.752  1.00  0.00              
ATOM    734  C   ALA A  48      34.966  19.303   9.531  1.00  0.00              
ATOM    735  O   ALA A  48      35.809  19.524  10.412  1.00  0.00              
ATOM    736  CB  ALA A  48      32.940  20.744   9.298  1.00  0.00              
ATOM    737  H   ALA A  48      33.354  20.153   6.864  1.00  0.00              
ATOM    738  HA  ALA A  48      34.961  21.321   8.907  1.00  0.00              
ATOM    739 1HB  ALA A  48      33.007  20.956  10.365  1.00  0.00              
ATOM    740 2HB  ALA A  48      32.523  21.608   8.781  1.00  0.00              
ATOM    741 3HB  ALA A  48      32.295  19.881   9.141  1.00  0.00              
ATOM    742  N   ALA A  49      34.555  18.078   9.220  1.00  0.00              
ATOM    743  CA  ALA A  49      35.156  16.928   9.876  1.00  0.00              
ATOM    744  C   ALA A  49      36.625  16.849   9.477  1.00  0.00              
ATOM    745  O   ALA A  49      37.489  16.580  10.311  1.00  0.00              
ATOM    746  CB  ALA A  49      34.417  15.647   9.516  1.00  0.00              
ATOM    747  H   ALA A  49      33.831  17.930   8.532  1.00  0.00              
ATOM    748  HA  ALA A  49      35.091  17.068  10.955  1.00  0.00              
ATOM    749 1HB  ALA A  49      34.899  14.801  10.006  1.00  0.00              
ATOM    750 2HB  ALA A  49      33.382  15.718   9.849  1.00  0.00              
ATOM    751 3HB  ALA A  49      34.443  15.504   8.437  1.00  0.00              
ATOM    752  N   ASP A  50      36.901  17.118   8.203  1.00  0.00              
ATOM    753  CA  ASP A  50      38.268  17.101   7.689  1.00  0.00              
ATOM    754  C   ASP A  50      39.114  18.261   8.195  1.00  0.00              
ATOM    755  O   ASP A  50      40.339  18.240   8.082  1.00  0.00              
ATOM    756  CB  ASP A  50      38.252  17.109   6.159  1.00  0.00              
ATOM    757  CG  ASP A  50      37.888  15.772   5.526  1.00  0.00              
ATOM    758  OD1 ASP A  50      37.794  14.804   6.243  1.00  0.00              
ATOM    759  OD2 ASP A  50      37.554  15.758   4.366  1.00  0.00              
ATOM    760  H   ASP A  50      36.142  17.341   7.575  1.00  0.00              
ATOM    761  HA  ASP A  50      38.780  16.201   8.032  1.00  0.00              
ATOM    762 1HB  ASP A  50      37.624  17.893   5.735  1.00  0.00              
ATOM    763 2HB  ASP A  50      39.300  17.332   5.957  1.00  0.00              
ATOM    764  N   ILE A  51      38.460  19.280   8.739  1.00  0.00              
ATOM    765  CA  ILE A  51      39.167  20.291   9.512  1.00  0.00              
ATOM    766  C   ILE A  51      39.582  19.745  10.874  1.00  0.00              
ATOM    767  O   ILE A  51      40.744  19.846  11.265  1.00  0.00              
ATOM    768  CB  ILE A  51      38.308  21.553   9.711  1.00  0.00              
ATOM    769  CG1 ILE A  51      38.113  22.283   8.380  1.00  0.00              
ATOM    770  CG2 ILE A  51      38.948  22.475  10.738  1.00  0.00              
ATOM    771  CD1 ILE A  51      37.077  23.383   8.432  1.00  0.00              
ATOM    772  H   ILE A  51      37.460  19.361   8.620  1.00  0.00              
ATOM    773  HA  ILE A  51      40.102  20.563   9.024  1.00  0.00              
ATOM    774  HB  ILE A  51      37.317  21.258  10.055  1.00  0.00              
ATOM    775 1HG1 ILE A  51      39.077  22.704   8.097  1.00  0.00              
ATOM    776 2HG1 ILE A  51      37.814  21.537   7.643  1.00  0.00              
ATOM    777 1HG2 ILE A  51      38.328  23.362  10.867  1.00  0.00              
ATOM    778 2HG2 ILE A  51      39.036  21.953  11.690  1.00  0.00              
ATOM    779 3HG2 ILE A  51      39.938  22.772  10.394  1.00  0.00              
ATOM    780 1HD1 ILE A  51      36.995  23.853   7.452  1.00  0.00              
ATOM    781 2HD1 ILE A  51      36.112  22.961   8.714  1.00  0.00              
ATOM    782 3HD1 ILE A  51      37.375  24.129   9.167  1.00  0.00              
ATOM    783  N   ALA A  52      38.635  19.142  11.586  1.00  0.00              
ATOM    784  CA  ALA A  52      38.938  18.605  12.908  1.00  0.00              
ATOM    785  C   ALA A  52      40.058  17.559  12.820  1.00  0.00              
ATOM    786  O   ALA A  52      40.856  17.412  13.742  1.00  0.00              
ATOM    787  CB  ALA A  52      37.688  18.008  13.539  1.00  0.00              
ATOM    788  H   ALA A  52      37.697  19.049  11.221  1.00  0.00              
ATOM    789  HA  ALA A  52      39.293  19.417  13.543  1.00  0.00              
ATOM    790 1HB  ALA A  52      37.933  17.611  14.524  1.00  0.00              
ATOM    791 2HB  ALA A  52      36.926  18.781  13.638  1.00  0.00              
ATOM    792 3HB  ALA A  52      37.311  17.204  12.908  1.00  0.00              
ATOM    793  N   VAL A  53      40.134  16.865  11.689  1.00  0.00              
ATOM    794  CA  VAL A  53      41.270  15.990  11.403  1.00  0.00              
ATOM    795  C   VAL A  53      42.611  16.705  11.586  1.00  0.00              
ATOM    796  O   VAL A  53      43.564  16.122  12.102  1.00  0.00              
ATOM    797  CB  VAL A  53      41.194  15.431   9.969  1.00  0.00              
ATOM    798  CG1 VAL A  53      42.499  14.744   9.596  1.00  0.00              
ATOM    799  CG2 VAL A  53      40.027  14.465   9.835  1.00  0.00              
ATOM    800  H   VAL A  53      39.390  16.942  11.011  1.00  0.00              
ATOM    801  HA  VAL A  53      41.314  15.155  12.103  1.00  0.00              
ATOM    802  HB  VAL A  53      41.006  16.253   9.278  1.00  0.00              
ATOM    803 1HG1 VAL A  53      42.428  14.355   8.580  1.00  0.00              
ATOM    804 2HG1 VAL A  53      43.318  15.461   9.654  1.00  0.00              
ATOM    805 3HG1 VAL A  53      42.687  13.921  10.286  1.00  0.00              
ATOM    806 1HG2 VAL A  53      39.988  14.081   8.816  1.00  0.00              
ATOM    807 2HG2 VAL A  53      40.159  13.637  10.531  1.00  0.00              
ATOM    808 3HG2 VAL A  53      39.096  14.985  10.061  1.00  0.00              
ATOM    809  N   GLY A  54      42.680  17.968  11.176  1.00  0.00              
ATOM    810  CA  GLY A  54      43.889  18.760  11.338  1.00  0.00              
ATOM    811  C   GLY A  54      43.981  19.531  12.647  1.00  0.00              
ATOM    812  O   GLY A  54      44.904  20.323  12.856  1.00  0.00              
ATOM    813  H   GLY A  54      41.871  18.387  10.741  1.00  0.00              
ATOM    814 1HA  GLY A  54      44.756  18.101  11.292  1.00  0.00              
ATOM    815 2HA  GLY A  54      43.947  19.491  10.531  1.00  0.00              
ATOM    816  N   VAL A  55      43.009  19.311  13.525  1.00  0.00              
ATOM    817  CA  VAL A  55      42.983  19.971  14.826  1.00  0.00              
ATOM    818  C   VAL A  55      43.332  19.008  15.966  1.00  0.00              
ATOM    819  O   VAL A  55      44.234  19.275  16.758  1.00  0.00              
ATOM    820  CB  VAL A  55      41.604  20.599  15.103  1.00  0.00              
ATOM    821  CG1 VAL A  55      41.563  21.198  16.501  1.00  0.00              
ATOM    822  CG2 VAL A  55      41.282  21.660  14.062  1.00  0.00              
ATOM    823  H   VAL A  55      42.267  18.669  13.285  1.00  0.00              
ATOM    824  HA  VAL A  55      43.743  20.750  14.890  1.00  0.00              
ATOM    825  HB  VAL A  55      40.839  19.828  15.016  1.00  0.00              
ATOM    826 1HG1 VAL A  55      40.581  21.637  16.681  1.00  0.00              
ATOM    827 2HG1 VAL A  55      41.750  20.416  17.237  1.00  0.00              
ATOM    828 3HG1 VAL A  55      42.327  21.970  16.589  1.00  0.00              
ATOM    829 1HG2 VAL A  55      40.305  22.093  14.273  1.00  0.00              
ATOM    830 2HG2 VAL A  55      42.041  22.443  14.095  1.00  0.00              
ATOM    831 3HG2 VAL A  55      41.271  21.206  13.071  1.00  0.00              
ATOM    832  N   LEU A  56      42.632  17.878  16.035  1.00  0.00              
ATOM    833  CA  LEU A  56      42.896  16.888  17.076  1.00  0.00              
ATOM    834  C   LEU A  56      43.537  15.608  16.538  1.00  0.00              
ATOM    835  O   LEU A  56      44.465  15.076  17.140  1.00  0.00              
ATOM    836  CB  LEU A  56      41.591  16.552  17.808  1.00  0.00              
ATOM    837  CG  LEU A  56      40.931  17.728  18.539  1.00  0.00              
ATOM    838  CD1 LEU A  56      39.607  17.287  19.148  1.00  0.00              
ATOM    839  CD2 LEU A  56      41.871  18.252  19.614  1.00  0.00              
ATOM    840  H   LEU A  56      41.905  17.698  15.358  1.00  0.00              
ATOM    841  HA  LEU A  56      43.614  17.291  17.789  1.00  0.00              
ATOM    842 1HB  LEU A  56      40.982  16.252  16.957  1.00  0.00              
ATOM    843 2HB  LEU A  56      41.714  15.705  18.484  1.00  0.00              
ATOM    844  HG  LEU A  56      40.785  18.523  17.808  1.00  0.00              
ATOM    845 1HD1 LEU A  56      39.145  18.129  19.665  1.00  0.00              
ATOM    846 2HD1 LEU A  56      38.941  16.938  18.359  1.00  0.00              
ATOM    847 3HD1 LEU A  56      39.784  16.479  19.858  1.00  0.00              
ATOM    848 1HD2 LEU A  56      41.401  19.088  20.132  1.00  0.00              
ATOM    849 2HD2 LEU A  56      42.087  17.457  20.328  1.00  0.00              
ATOM    850 3HD2 LEU A  56      42.800  18.587  19.154  1.00  0.00              
ATOM    851  N   ALA A  57      43.040  15.124  15.404  1.00  0.00              
ATOM    852  CA  ALA A  57      43.360  13.776  14.940  1.00  0.00              
ATOM    853  C   ALA A  57      44.838  13.585  14.602  1.00  0.00              
ATOM    854  O   ALA A  57      45.499  12.707  15.161  1.00  0.00              
ATOM    855  CB  ALA A  57      42.501  13.433  13.731  1.00  0.00              
ATOM    856  H   ALA A  57      42.425  15.702  14.849  1.00  0.00              
ATOM    857  HA  ALA A  57      43.141  13.070  15.741  1.00  0.00              
ATOM    858 1HB  ALA A  57      42.729  12.420  13.401  1.00  0.00              
ATOM    859 2HB  ALA A  57      41.447  13.498  14.003  1.00  0.00              
ATOM    860 3HB  ALA A  57      42.712  14.134  12.925  1.00  0.00              
ATOM    861  N   ILE A  58      45.352  14.407  13.692  1.00  0.00              
ATOM    862  CA  ILE A  58      46.719  14.239  13.202  1.00  0.00              
ATOM    863  C   ILE A  58      47.717  14.394  14.345  1.00  0.00              
ATOM    864  O   ILE A  58      48.617  13.568  14.527  1.00  0.00              
ATOM    865  CB  ILE A  58      47.056  15.251  12.092  1.00  0.00              
ATOM    866  CG1 ILE A  58      46.311  14.897  10.802  1.00  0.00              
ATOM    867  CG2 ILE A  58      48.557  15.293  11.849  1.00  0.00              
ATOM    868  CD1 ILE A  58      46.362  15.982   9.750  1.00  0.00              
ATOM    869  H   ILE A  58      44.790  15.165  13.330  1.00  0.00              
ATOM    870  HA  ILE A  58      46.870  13.228  12.825  1.00  0.00              
ATOM    871  HB  ILE A  58      46.709  16.239  12.394  1.00  0.00              
ATOM    872 1HG1 ILE A  58      46.761  13.987  10.407  1.00  0.00              
ATOM    873 2HG1 ILE A  58      45.273  14.701  11.071  1.00  0.00              
ATOM    874 1HG2 ILE A  58      48.778  16.013  11.061  1.00  0.00              
ATOM    875 2HG2 ILE A  58      49.066  15.591  12.765  1.00  0.00              
ATOM    876 3HG2 ILE A  58      48.905  14.305  11.545  1.00  0.00              
ATOM    877 1HD1 ILE A  58      45.812  15.659   8.866  1.00  0.00              
ATOM    878 2HD1 ILE A  58      45.911  16.893  10.144  1.00  0.00              
ATOM    879 3HD1 ILE A  58      47.398  16.178   9.479  1.00  0.00              
ATOM    880  N   PRO A  59      47.523  15.439  15.137  1.00  0.00              
ATOM    881  CA  PRO A  59      48.289  15.621  16.360  1.00  0.00              
ATOM    882  C   PRO A  59      48.332  14.365  17.213  1.00  0.00              
ATOM    883  O   PRO A  59      49.394  13.982  17.692  1.00  0.00              
ATOM    884  CB  PRO A  59      47.568  16.770  17.073  1.00  0.00              
ATOM    885  CG  PRO A  59      46.987  17.586  15.969  1.00  0.00              
ATOM    886  CD  PRO A  59      46.522  16.591  14.939  1.00  0.00              
ATOM    887  HA  PRO A  59      49.347  15.852  16.168  1.00  0.00              
ATOM    888 1HB  PRO A  59      46.784  16.397  17.748  1.00  0.00              
ATOM    889 2HB  PRO A  59      48.264  17.364  17.684  1.00  0.00              
ATOM    890 1HG  PRO A  59      46.151  18.203  16.329  1.00  0.00              
ATOM    891 2HG  PRO A  59      47.735  18.273  15.546  1.00  0.00              
ATOM    892 1HD  PRO A  59      45.487  16.264  15.115  1.00  0.00              
ATOM    893 2HD  PRO A  59      46.561  17.000  13.919  1.00  0.00              
ATOM    894  N   PHE A  60      47.177  13.734  17.419  1.00  0.00              
ATOM    895  CA  PHE A  60      47.111  12.501  18.207  1.00  0.00              
ATOM    896  C   PHE A  60      47.950  11.401  17.567  1.00  0.00              
ATOM    897  O   PHE A  60      48.670  10.665  18.251  1.00  0.00              
ATOM    898  CB  PHE A  60      45.662  12.036  18.359  1.00  0.00              
ATOM    899  CG  PHE A  60      44.822  12.940  19.215  1.00  0.00              
ATOM    900  CD1 PHE A  60      45.415  13.852  20.076  1.00  0.00              
ATOM    901  CD2 PHE A  60      43.437  12.881  19.162  1.00  0.00              
ATOM    902  CE1 PHE A  60      44.642  14.684  20.864  1.00  0.00              
ATOM    903  CE2 PHE A  60      42.663  13.712  19.948  1.00  0.00              
ATOM    904  CZ  PHE A  60      43.267  14.615  20.800  1.00  0.00              
ATOM    905  H   PHE A  60      46.327  14.112  17.026  1.00  0.00              
ATOM    906  HA  PHE A  60      47.526  12.674  19.201  1.00  0.00              
ATOM    907 1HB  PHE A  60      45.178  11.991  17.384  1.00  0.00              
ATOM    908 2HB  PHE A  60      45.632  11.051  18.823  1.00  0.00              
ATOM    909  HD1 PHE A  60      46.502  13.908  20.125  1.00  0.00              
ATOM    910  HD2 PHE A  60      42.960  12.167  18.489  1.00  0.00              
ATOM    911  HE1 PHE A  60      45.121  15.396  21.536  1.00  0.00              
ATOM    912  HE2 PHE A  60      41.576  13.656  19.896  1.00  0.00              
ATOM    913  HZ  PHE A  60      42.658  15.270  21.421  1.00  0.00              
ATOM    914  N   ALA A  61      47.853  11.308  16.246  1.00  0.00              
ATOM    915  CA  ALA A  61      48.583  10.310  15.479  1.00  0.00              
ATOM    916  C   ALA A  61      50.081  10.523  15.655  1.00  0.00              
ATOM    917  O   ALA A  61      50.853   9.565  15.745  1.00  0.00              
ATOM    918  CB  ALA A  61      48.194  10.368  14.009  1.00  0.00              
ATOM    919  H   ALA A  61      47.249  11.956  15.760  1.00  0.00              
ATOM    920  HA  ALA A  61      48.331   9.322  15.863  1.00  0.00              
ATOM    921 1HB  ALA A  61      48.760   9.621  13.454  1.00  0.00              
ATOM    922 2HB  ALA A  61      47.128  10.166  13.906  1.00  0.00              
ATOM    923 3HB  ALA A  61      48.415  11.358  13.613  1.00  0.00              
ATOM    924  N   ILE A  62      50.486  11.788  15.705  1.00  0.00              
ATOM    925  CA  ILE A  62      51.884  12.126  15.922  1.00  0.00              
ATOM    926  C   ILE A  62      52.354  11.588  17.273  1.00  0.00              
ATOM    927  O   ILE A  62      53.374  10.896  17.364  1.00  0.00              
ATOM    928  CB  ILE A  62      52.118  13.647  15.866  1.00  0.00              
ATOM    929  CG1 ILE A  62      51.874  14.172  14.448  1.00  0.00              
ATOM    930  CG2 ILE A  62      53.526  13.986  16.328  1.00  0.00              
ATOM    931  CD1 ILE A  62      51.794  15.679  14.361  1.00  0.00              
ATOM    932  H   ILE A  62      49.812  12.532  15.590  1.00  0.00              
ATOM    933  HA  ILE A  62      52.517  11.636  15.183  1.00  0.00              
ATOM    934  HB  ILE A  62      51.393  14.142  16.512  1.00  0.00              
ATOM    935 1HG1 ILE A  62      52.694  13.815  13.825  1.00  0.00              
ATOM    936 2HG1 ILE A  62      50.938  13.738  14.098  1.00  0.00              
ATOM    937 1HG2 ILE A  62      53.674  15.065  16.282  1.00  0.00              
ATOM    938 2HG2 ILE A  62      53.664  13.646  17.354  1.00  0.00              
ATOM    939 3HG2 ILE A  62      54.251  13.493  15.681  1.00  0.00              
ATOM    940 1HD1 ILE A  62      51.620  15.976  13.327  1.00  0.00              
ATOM    941 2HD1 ILE A  62      50.973  16.037  14.984  1.00  0.00              
ATOM    942 3HD1 ILE A  62      52.729  16.115  14.709  1.00  0.00              
ATOM    943  N   THR A  63      51.598  11.906  18.317  1.00  0.00              
ATOM    944  CA  THR A  63      51.908  11.479  19.676  1.00  0.00              
ATOM    945  C   THR A  63      52.046   9.963  19.773  1.00  0.00              
ATOM    946  O   THR A  63      53.012   9.446  20.348  1.00  0.00              
ATOM    947  CB  THR A  63      50.831  11.947  20.671  1.00  0.00              
ATOM    948  OG1 THR A  63      50.773  13.380  20.677  1.00  0.00              
ATOM    949  CG2 THR A  63      51.148  11.451  22.073  1.00  0.00              
ATOM    950  H   THR A  63      50.775  12.469  18.154  1.00  0.00              
ATOM    951  HA  THR A  63      52.870  11.890  19.981  1.00  0.00              
ATOM    952  HB  THR A  63      49.864  11.555  20.358  1.00  0.00              
ATOM    953  HG1 THR A  63      50.099  13.669  21.297  1.00  0.00              
ATOM    954 1HG2 THR A  63      50.375  11.791  22.762  1.00  0.00              
ATOM    955 2HG2 THR A  63      51.181  10.361  22.074  1.00  0.00              
ATOM    956 3HG2 THR A  63      52.114  11.843  22.388  1.00  0.00              
ATOM    957  N   ILE A  64      51.077   9.255  19.197  1.00  0.00              
ATOM    958  CA  ILE A  64      51.041   7.800  19.275  1.00  0.00              
ATOM    959  C   ILE A  64      52.198   7.177  18.506  1.00  0.00              
ATOM    960  O   ILE A  64      52.859   6.260  18.994  1.00  0.00              
ATOM    961  CB  ILE A  64      49.714   7.238  18.732  1.00  0.00              
ATOM    962  CG1 ILE A  64      48.552   7.637  19.645  1.00  0.00              
ATOM    963  CG2 ILE A  64      49.794   5.725  18.596  1.00  0.00              
ATOM    964  CD1 ILE A  64      47.188   7.376  19.046  1.00  0.00              
ATOM    965  H   ILE A  64      50.347   9.739  18.692  1.00  0.00              
ATOM    966  HA  ILE A  64      51.181   7.467  20.303  1.00  0.00              
ATOM    967  HB  ILE A  64      49.514   7.680  17.757  1.00  0.00              
ATOM    968 1HG1 ILE A  64      48.657   7.071  20.570  1.00  0.00              
ATOM    969 2HG1 ILE A  64      48.657   8.701  19.857  1.00  0.00              
ATOM    970 1HG2 ILE A  64      48.848   5.344  18.211  1.00  0.00              
ATOM    971 2HG2 ILE A  64      50.597   5.463  17.908  1.00  0.00              
ATOM    972 3HG2 ILE A  64      49.993   5.282  19.571  1.00  0.00              
ATOM    973 1HD1 ILE A  64      46.416   7.684  19.751  1.00  0.00              
ATOM    974 2HD1 ILE A  64      47.082   7.943  18.121  1.00  0.00              
ATOM    975 3HD1 ILE A  64      47.080   6.313  18.834  1.00  0.00              
ATOM    976  N   SER A  65      52.440   7.681  17.300  1.00  0.00              
ATOM    977  CA  SER A  65      53.438   7.097  16.412  1.00  0.00              
ATOM    978  C   SER A  65      54.845   7.264  16.971  1.00  0.00              
ATOM    979  O   SER A  65      55.689   6.379  16.830  1.00  0.00              
ATOM    980  CB  SER A  65      53.340   7.725  15.035  1.00  0.00              
ATOM    981  OG  SER A  65      53.669   9.087  15.053  1.00  0.00              
ATOM    982  H   SER A  65      51.918   8.488  16.990  1.00  0.00              
ATOM    983  HA  SER A  65      53.254   6.047  16.184  1.00  0.00              
ATOM    984 1HB  SER A  65      54.025   7.204  14.366  1.00  0.00              
ATOM    985 2HB  SER A  65      52.320   7.611  14.671  1.00  0.00              
ATOM    986  HG  SER A  65      54.607   9.188  15.232  1.00  0.00              
ATOM    987  N   THR A  66      55.092   8.405  17.607  1.00  0.00              
ATOM    988  CA  THR A  66      56.407   8.703  18.162  1.00  0.00              
ATOM    989  C   THR A  66      56.572   8.041  19.524  1.00  0.00              
ATOM    990  O   THR A  66      57.682   7.684  19.920  1.00  0.00              
ATOM    991  CB  THR A  66      56.636  10.219  18.304  1.00  0.00              
ATOM    992  OG1 THR A  66      55.615  10.783  19.137  1.00  0.00              
ATOM    993  CG2 THR A  66      56.602  10.894  16.941  1.00  0.00              
ATOM    994  H   THR A  66      54.350   9.082  17.708  1.00  0.00              
ATOM    995  HA  THR A  66      57.182   8.292  17.515  1.00  0.00              
ATOM    996  HB  THR A  66      57.607  10.389  18.768  1.00  0.00              
ATOM    997  HG1 THR A  66      55.988  11.498  19.659  1.00  0.00              
ATOM    998 1HG2 THR A  66      56.766  11.964  17.061  1.00  0.00              
ATOM    999 2HG2 THR A  66      57.384  10.475  16.308  1.00  0.00              
ATOM   1000 3HG2 THR A  66      55.631  10.725  16.476  1.00  0.00              
ATOM   1001  N   GLY A  67      55.463   7.879  20.236  1.00  0.00              
ATOM   1002  CA  GLY A  67      55.465   7.164  21.507  1.00  0.00              
ATOM   1003  C   GLY A  67      55.375   8.138  22.675  1.00  0.00              
ATOM   1004  O   GLY A  67      56.162   9.079  22.774  1.00  0.00              
ATOM   1005  H   GLY A  67      54.595   8.262  19.889  1.00  0.00              
ATOM   1006 1HA  GLY A  67      54.612   6.487  21.536  1.00  0.00              
ATOM   1007 2HA  GLY A  67      56.387   6.589  21.590  1.00  0.00              
ATOM   1008  N   PHE A  68      54.409   7.906  23.558  1.00  0.00              
ATOM   1009  CA  PHE A  68      54.215   8.762  24.722  1.00  0.00              
ATOM   1010  C   PHE A  68      53.243   8.115  25.701  1.00  0.00              
ATOM   1011  O   PHE A  68      52.245   7.519  25.297  1.00  0.00              
ATOM   1012  CB  PHE A  68      53.704  10.141  24.301  1.00  0.00              
ATOM   1013  CG  PHE A  68      53.412  11.058  25.454  1.00  0.00              
ATOM   1014  CD1 PHE A  68      54.442  11.693  26.131  1.00  0.00              
ATOM   1015  CD2 PHE A  68      52.108  11.286  25.865  1.00  0.00              
ATOM   1016  CE1 PHE A  68      54.175  12.537  27.193  1.00  0.00              
ATOM   1017  CE2 PHE A  68      51.837  12.130  26.924  1.00  0.00              
ATOM   1018  CZ  PHE A  68      52.873  12.756  27.589  1.00  0.00              
ATOM   1019  H   PHE A  68      53.794   7.118  23.418  1.00  0.00              
ATOM   1020  HA  PHE A  68      55.161   8.888  25.251  1.00  0.00              
ATOM   1021 1HB  PHE A  68      54.447  10.643  23.683  1.00  0.00              
ATOM   1022 2HB  PHE A  68      52.775  10.040  23.740  1.00  0.00              
ATOM   1023  HD1 PHE A  68      55.472  11.521  25.817  1.00  0.00              
ATOM   1024  HD2 PHE A  68      51.290  10.792  25.340  1.00  0.00              
ATOM   1025  HE1 PHE A  68      54.994  13.030  27.716  1.00  0.00              
ATOM   1026  HE2 PHE A  68      50.807  12.302  27.237  1.00  0.00              
ATOM   1027  HZ  PHE A  68      52.661  13.420  28.426  1.00  0.00              
ATOM   1028  N   CYS A  69      53.542   8.235  26.990  1.00  0.00              
ATOM   1029  CA  CYS A  69      52.668   7.709  28.032  1.00  0.00              
ATOM   1030  C   CYS A  69      51.509   8.668  28.269  1.00  0.00              
ATOM   1031  O   CYS A  69      51.598   9.571  29.101  1.00  0.00              
ATOM   1032  CB  CYS A  69      53.591   7.647  29.248  1.00  0.00              
ATOM   1033  SG  CYS A  69      52.811   7.007  30.749  1.00  0.00              
ATOM   1034  H   CYS A  69      54.396   8.704  27.256  1.00  0.00              
ATOM   1035  HA  CYS A  69      52.300   6.704  27.822  1.00  0.00              
ATOM   1036 1HB  CYS A  69      54.440   6.994  29.046  1.00  0.00              
ATOM   1037 2HB  CYS A  69      53.952   8.645  29.498  1.00  0.00              
ATOM   1038  N   ALA A  70      50.421   8.467  27.533  1.00  0.00              
ATOM   1039  CA  ALA A  70      49.210   9.257  27.724  1.00  0.00              
ATOM   1040  C   ALA A  70      48.293   8.583  28.736  1.00  0.00              
ATOM   1041  O   ALA A  70      48.260   7.357  28.838  1.00  0.00              
ATOM   1042  CB  ALA A  70      48.497   9.464  26.395  1.00  0.00              
ATOM   1043  H   ALA A  70      50.432   7.749  26.823  1.00  0.00              
ATOM   1044  HA  ALA A  70      49.488  10.232  28.125  1.00  0.00              
ATOM   1045 1HB  ALA A  70      47.596  10.056  26.556  1.00  0.00              
ATOM   1046 2HB  ALA A  70      49.158   9.989  25.706  1.00  0.00              
ATOM   1047 3HB  ALA A  70      48.226   8.497  25.974  1.00  0.00              
ATOM   1048  N   ALA A  71      47.423   9.326  29.458  1.00  0.00              
ATOM   1049  CA  ALA A  71      46.478   8.677  30.359  1.00  0.00              
ATOM   1050  C   ALA A  71      45.474   7.814  29.606  1.00  0.00              
ATOM   1051  O   ALA A  71      45.052   8.156  28.501  1.00  0.00              
ATOM   1052  CB  ALA A  71      45.758   9.723  31.198  1.00  0.00              
ATOM   1053  H   ALA A  71      47.363  10.325  29.319  1.00  0.00              
ATOM   1054  HA  ALA A  71      47.036   8.020  31.026  1.00  0.00              
ATOM   1055 1HB  ALA A  71      45.063   9.228  31.877  1.00  0.00              
ATOM   1056 2HB  ALA A  71      46.487  10.291  31.777  1.00  0.00              
ATOM   1057 3HB  ALA A  71      45.208  10.398  30.545  1.00  0.00              
ATOM   1058  N   CYS A  72      45.094   6.693  30.211  1.00  0.00              
ATOM   1059  CA  CYS A  72      44.218   5.729  29.556  1.00  0.00              
ATOM   1060  C   CYS A  72      42.889   6.374  29.184  1.00  0.00              
ATOM   1061  O   CYS A  72      42.322   6.086  28.130  1.00  0.00              
ATOM   1062  CB  CYS A  72      44.016   4.662  30.633  1.00  0.00              
ATOM   1063  SG  CYS A  72      45.482   3.660  30.979  1.00  0.00              
ATOM   1064  H   CYS A  72      45.420   6.505  31.148  1.00  0.00              
ATOM   1065  HA  CYS A  72      44.662   5.259  28.679  1.00  0.00              
ATOM   1066 1HB  CYS A  72      43.738   5.128  31.579  1.00  0.00              
ATOM   1067 2HB  CYS A  72      43.238   3.963  30.329  1.00  0.00              
ATOM   1068  N   HIS A  73      42.396   7.247  30.056  1.00  0.00              
ATOM   1069  CA  HIS A  73      41.206   8.041  29.745  1.00  0.00              
ATOM   1070  C   HIS A  73      41.423   9.019  28.588  1.00  0.00              
ATOM   1071  O   HIS A  73      40.484   9.337  27.855  1.00  0.00              
ATOM   1072  CB  HIS A  73      40.747   8.812  30.987  1.00  0.00              
ATOM   1073  CG  HIS A  73      39.339   9.312  30.898  1.00  0.00              
ATOM   1074  ND1 HIS A  73      38.255   8.467  30.783  1.00  0.00              
ATOM   1075  CD2 HIS A  73      38.837  10.569  30.907  1.00  0.00              
ATOM   1076  CE1 HIS A  73      37.146   9.184  30.725  1.00  0.00              
ATOM   1077  NE2 HIS A  73      37.472  10.461  30.798  1.00  0.00              
ATOM   1078  H   HIS A  73      42.849   7.369  30.950  1.00  0.00              
ATOM   1079  HA  HIS A  73      40.402   7.383  29.419  1.00  0.00              
ATOM   1080 1HB  HIS A  73      40.794   8.169  31.867  1.00  0.00              
ATOM   1081 2HB  HIS A  73      41.380   9.685  31.142  1.00  0.00              
ATOM   1082  HD1 HIS A  73      38.278   7.467  30.821  1.00  0.00              
ATOM   1083  HD2 HIS A  73      39.303  11.552  30.979  1.00  0.00              
ATOM   1084  HE1 HIS A  73      36.175   8.697  30.633  1.00  0.00              
ATOM   1085  N   GLY A  74      42.650   9.508  28.434  1.00  0.00              
ATOM   1086  CA  GLY A  74      42.945  10.461  27.373  1.00  0.00              
ATOM   1087  C   GLY A  74      42.951   9.720  26.045  1.00  0.00              
ATOM   1088  O   GLY A  74      42.461  10.213  25.034  1.00  0.00              
ATOM   1089  H   GLY A  74      43.391   9.220  29.057  1.00  0.00              
ATOM   1090 1HA  GLY A  74      42.180  11.238  27.369  1.00  0.00              
ATOM   1091 2HA  GLY A  74      43.919  10.912  27.559  1.00  0.00              
ATOM   1092  N   CYS A  75      43.512   8.518  26.084  1.00  0.00              
ATOM   1093  CA  CYS A  75      43.616   7.608  24.942  1.00  0.00              
ATOM   1094  C   CYS A  75      42.221   7.158  24.489  1.00  0.00              
ATOM   1095  O   CYS A  75      41.979   6.982  23.288  1.00  0.00              
ATOM   1096  CB  CYS A  75      44.408   6.431  25.513  1.00  0.00              
ATOM   1097  SG  CYS A  75      46.139   6.802  25.882  1.00  0.00              
ATOM   1098  H   CYS A  75      43.886   8.231  26.976  1.00  0.00              
ATOM   1099  HA  CYS A  75      44.173   8.027  24.104  1.00  0.00              
ATOM   1100 1HB  CYS A  75      43.964   6.098  26.451  1.00  0.00              
ATOM   1101 2HB  CYS A  75      44.420   5.605  24.802  1.00  0.00              
ATOM   1102  N   LEU A  76      41.327   6.972  25.454  1.00  0.00              
ATOM   1103  CA  LEU A  76      39.917   6.764  25.164  1.00  0.00              
ATOM   1104  C   LEU A  76      39.339   7.927  24.357  1.00  0.00              
ATOM   1105  O   LEU A  76      38.725   7.717  23.311  1.00  0.00              
ATOM   1106  CB  LEU A  76      39.134   6.576  26.470  1.00  0.00              
ATOM   1107  CG  LEU A  76      37.636   6.297  26.298  1.00  0.00              
ATOM   1108  CD1 LEU A  76      37.431   4.979  25.563  1.00  0.00              
ATOM   1109  CD2 LEU A  76      36.965   6.263  27.663  1.00  0.00              
ATOM   1110  H   LEU A  76      41.637   6.975  26.415  1.00  0.00              
ATOM   1111  HA  LEU A  76      39.799   5.873  24.548  1.00  0.00              
ATOM   1112 1HB  LEU A  76      39.638   5.689  26.852  1.00  0.00              
ATOM   1113 2HB  LEU A  76      39.290   7.407  27.157  1.00  0.00              
ATOM   1114  HG  LEU A  76      37.213   7.132  25.740  1.00  0.00              
ATOM   1115 1HD1 LEU A  76      36.364   4.789  25.446  1.00  0.00              
ATOM   1116 2HD1 LEU A  76      37.899   5.034  24.580  1.00  0.00              
ATOM   1117 3HD1 LEU A  76      37.882   4.169  26.136  1.00  0.00              
ATOM   1118 1HD2 LEU A  76      35.900   6.065  27.540  1.00  0.00              
ATOM   1119 2HD2 LEU A  76      37.413   5.475  28.270  1.00  0.00              
ATOM   1120 3HD2 LEU A  76      37.100   7.224  28.160  1.00  0.00              
ATOM   1121  N   PHE A  77      39.549   9.149  24.839  1.00  0.00              
ATOM   1122  CA  PHE A  77      39.093  10.341  24.123  1.00  0.00              
ATOM   1123  C   PHE A  77      39.755  10.487  22.754  1.00  0.00              
ATOM   1124  O   PHE A  77      39.133  10.968  21.803  1.00  0.00              
ATOM   1125  CB  PHE A  77      39.359  11.592  24.963  1.00  0.00              
ATOM   1126  CG  PHE A  77      38.400  11.770  26.105  1.00  0.00              
ATOM   1127  CD1 PHE A  77      37.264  10.982  26.205  1.00  0.00              
ATOM   1128  CD2 PHE A  77      38.632  12.727  27.082  1.00  0.00              
ATOM   1129  CE1 PHE A  77      36.381  11.145  27.256  1.00  0.00              
ATOM   1130  CE2 PHE A  77      37.752  12.891  28.134  1.00  0.00              
ATOM   1131  CZ  PHE A  77      36.625  12.099  28.220  1.00  0.00              
ATOM   1132  H   PHE A  77      40.035   9.258  25.718  1.00  0.00              
ATOM   1133  HA  PHE A  77      38.022  10.269  23.929  1.00  0.00              
ATOM   1134 1HB  PHE A  77      40.357  11.548  25.397  1.00  0.00              
ATOM   1135 2HB  PHE A  77      39.273  12.484  24.343  1.00  0.00              
ATOM   1136  HD1 PHE A  77      37.071  10.226  25.443  1.00  0.00              
ATOM   1137  HD2 PHE A  77      39.522  13.353  27.014  1.00  0.00              
ATOM   1138  HE1 PHE A  77      35.491  10.518  27.322  1.00  0.00              
ATOM   1139  HE2 PHE A  77      37.946  13.646  28.896  1.00  0.00              
ATOM   1140  HZ  PHE A  77      35.929  12.229  29.048  1.00  0.00              
ATOM   1141  N   ILE A  78      41.013  10.070  22.656  1.00  0.00              
ATOM   1142  CA  ILE A  78      41.714  10.108  21.382  1.00  0.00              
ATOM   1143  C   ILE A  78      41.019   9.193  20.384  1.00  0.00              
ATOM   1144  O   ILE A  78      40.704   9.605  19.257  1.00  0.00              
ATOM   1145  CB  ILE A  78      43.188   9.687  21.525  1.00  0.00              
ATOM   1146  CG1 ILE A  78      43.985  10.773  22.253  1.00  0.00              
ATOM   1147  CG2 ILE A  78      43.795   9.401  20.160  1.00  0.00              
ATOM   1148  CD1 ILE A  78      45.377  10.343  22.656  1.00  0.00              
ATOM   1149  H   ILE A  78      41.495   9.721  23.472  1.00  0.00              
ATOM   1150  HA  ILE A  78      41.667  11.105  20.947  1.00  0.00              
ATOM   1151  HB  ILE A  78      43.244   8.791  22.143  1.00  0.00              
ATOM   1152 1HG1 ILE A  78      44.050  11.631  21.584  1.00  0.00              
ATOM   1153 2HG1 ILE A  78      43.419  11.050  23.142  1.00  0.00              
ATOM   1154 1HG2 ILE A  78      44.837   9.106  20.280  1.00  0.00              
ATOM   1155 2HG2 ILE A  78      43.243   8.595  19.678  1.00  0.00              
ATOM   1156 3HG2 ILE A  78      43.741  10.298  19.543  1.00  0.00              
ATOM   1157 1HD1 ILE A  78      45.880  11.165  23.166  1.00  0.00              
ATOM   1158 2HD1 ILE A  78      45.314   9.485  23.327  1.00  0.00              
ATOM   1159 3HD1 ILE A  78      45.945  10.068  21.768  1.00  0.00              
ATOM   1160  N   ALA A  79      40.753   7.958  20.803  1.00  0.00              
ATOM   1161  CA  ALA A  79      40.099   7.023  19.898  1.00  0.00              
ATOM   1162  C   ALA A  79      38.734   7.551  19.467  1.00  0.00              
ATOM   1163  O   ALA A  79      38.390   7.514  18.289  1.00  0.00              
ATOM   1164  CB  ALA A  79      39.964   5.656  20.552  1.00  0.00              
ATOM   1165  H   ALA A  79      40.994   7.653  21.734  1.00  0.00              
ATOM   1166  HA  ALA A  79      40.710   6.920  19.001  1.00  0.00              
ATOM   1167 1HB  ALA A  79      39.472   4.971  19.862  1.00  0.00              
ATOM   1168 2HB  ALA A  79      40.954   5.273  20.801  1.00  0.00              
ATOM   1169 3HB  ALA A  79      39.370   5.745  21.460  1.00  0.00              
ATOM   1170  N   CYS A  80      37.969   8.055  20.429  1.00  0.00              
ATOM   1171  CA  CYS A  80      36.625   8.562  20.168  1.00  0.00              
ATOM   1172  C   CYS A  80      36.622   9.719  19.177  1.00  0.00              
ATOM   1173  O   CYS A  80      35.859   9.713  18.213  1.00  0.00              
ATOM   1174  CB  CYS A  80      36.180   9.044  21.549  1.00  0.00              
ATOM   1175  SG  CYS A  80      35.800   7.718  22.719  1.00  0.00              
ATOM   1176  H   CYS A  80      38.333   8.087  21.371  1.00  0.00              
ATOM   1177  HA  CYS A  80      35.931   7.795  19.824  1.00  0.00              
ATOM   1178 1HB  CYS A  80      36.967   9.640  22.013  1.00  0.00              
ATOM   1179 2HB  CYS A  80      35.272   9.642  21.465  1.00  0.00              
ATOM   1180  HG  CYS A  80      35.522   8.515  23.746  1.00  0.00              
ATOM   1181  N   PHE A  81      37.468  10.713  19.417  1.00  0.00              
ATOM   1182  CA  PHE A  81      37.467  11.906  18.587  1.00  0.00              
ATOM   1183  C   PHE A  81      37.836  11.518  17.160  1.00  0.00              
ATOM   1184  O   PHE A  81      37.142  11.883  16.203  1.00  0.00              
ATOM   1185  CB  PHE A  81      38.438  12.954  19.133  1.00  0.00              
ATOM   1186  CG  PHE A  81      38.086  13.448  20.508  1.00  0.00              
ATOM   1187  CD1 PHE A  81      36.861  13.139  21.079  1.00  0.00              
ATOM   1188  CD2 PHE A  81      38.979  14.224  21.232  1.00  0.00              
ATOM   1189  CE1 PHE A  81      36.536  13.594  22.343  1.00  0.00              
ATOM   1190  CE2 PHE A  81      38.658  14.678  22.496  1.00  0.00              
ATOM   1191  CZ  PHE A  81      37.434  14.363  23.052  1.00  0.00              
ATOM   1192  H   PHE A  81      38.123  10.648  20.182  1.00  0.00              
ATOM   1193  HA  PHE A  81      36.467  12.341  18.567  1.00  0.00              
ATOM   1194 1HB  PHE A  81      39.442  12.537  19.200  1.00  0.00              
ATOM   1195 2HB  PHE A  81      38.451  13.827  18.483  1.00  0.00              
ATOM   1196  HD1 PHE A  81      36.151  12.530  20.519  1.00  0.00              
ATOM   1197  HD2 PHE A  81      39.946  14.473  20.792  1.00  0.00              
ATOM   1198  HE1 PHE A  81      35.569  13.344  22.780  1.00  0.00              
ATOM   1199  HE2 PHE A  81      39.369  15.286  23.055  1.00  0.00              
ATOM   1200  HZ  PHE A  81      37.179  14.722  24.047  1.00  0.00              
ATOM   1201  N   VAL A  82      38.914  10.753  17.023  1.00  0.00              
ATOM   1202  CA  VAL A  82      39.419  10.373  15.705  1.00  0.00              
ATOM   1203  C   VAL A  82      38.433   9.562  14.841  1.00  0.00              
ATOM   1204  O   VAL A  82      38.239   9.862  13.656  1.00  0.00              
ATOM   1205  CB  VAL A  82      40.720   9.561  15.845  1.00  0.00              
ATOM   1206  CG1 VAL A  82      41.133   8.979  14.502  1.00  0.00              
ATOM   1207  CG2 VAL A  82      41.832  10.431  16.412  1.00  0.00              
ATOM   1208  H   VAL A  82      39.398  10.426  17.848  1.00  0.00              
ATOM   1209  HA  VAL A  82      39.606  11.250  15.084  1.00  0.00              
ATOM   1210  HB  VAL A  82      40.558   8.752  16.557  1.00  0.00              
ATOM   1211 1HG1 VAL A  82      42.055   8.409  14.620  1.00  0.00              
ATOM   1212 2HG1 VAL A  82      40.346   8.323  14.132  1.00  0.00              
ATOM   1213 3HG1 VAL A  82      41.297   9.788  13.790  1.00  0.00              
ATOM   1214 1HG2 VAL A  82      42.744   9.842  16.505  1.00  0.00              
ATOM   1215 2HG2 VAL A  82      42.011  11.273  15.743  1.00  0.00              
ATOM   1216 3HG2 VAL A  82      41.539  10.803  17.394  1.00  0.00              
ATOM   1217  N   LEU A  83      37.827   8.534  15.433  1.00  0.00              
ATOM   1218  CA  LEU A  83      36.946   7.628  14.702  1.00  0.00              
ATOM   1219  C   LEU A  83      35.560   8.213  14.477  1.00  0.00              
ATOM   1220  O   LEU A  83      34.914   7.905  13.482  1.00  0.00              
ATOM   1221  CB  LEU A  83      36.835   6.293  15.451  1.00  0.00              
ATOM   1222  CG  LEU A  83      37.919   5.262  15.111  1.00  0.00              
ATOM   1223  CD1 LEU A  83      38.049   5.120  13.601  1.00  0.00              
ATOM   1224  CD2 LEU A  83      39.241   5.692  15.728  1.00  0.00              
ATOM   1225  H   LEU A  83      37.983   8.379  16.419  1.00  0.00              
ATOM   1226  HA  LEU A  83      37.353   7.446  13.708  1.00  0.00              
ATOM   1227 1HB  LEU A  83      36.966   6.651  16.471  1.00  0.00              
ATOM   1228 2HB  LEU A  83      35.844   5.853  15.345  1.00  0.00              
ATOM   1229  HG  LEU A  83      37.625   4.320  15.574  1.00  0.00              
ATOM   1230 1HD1 LEU A  83      38.820   4.385  13.369  1.00  0.00              
ATOM   1231 2HD1 LEU A  83      37.098   4.789  13.183  1.00  0.00              
ATOM   1232 3HD1 LEU A  83      38.322   6.081  13.167  1.00  0.00              
ATOM   1233 1HD2 LEU A  83      40.010   4.958  15.487  1.00  0.00              
ATOM   1234 2HD2 LEU A  83      39.530   6.665  15.331  1.00  0.00              
ATOM   1235 3HD2 LEU A  83      39.133   5.760  16.811  1.00  0.00              
ATOM   1236  N   VAL A  84      35.090   9.039  15.402  1.00  0.00              
ATOM   1237  CA  VAL A  84      33.815   9.709  15.192  1.00  0.00              
ATOM   1238  C   VAL A  84      33.976  10.643  14.007  1.00  0.00              
ATOM   1239  O   VAL A  84      33.131  10.667  13.110  1.00  0.00              
ATOM   1240  CB  VAL A  84      33.354  10.503  16.429  1.00  0.00              
ATOM   1241  CG1 VAL A  84      32.213  11.440  16.065  1.00  0.00              
ATOM   1242  CG2 VAL A  84      32.930   9.556  17.542  1.00  0.00              
ATOM   1243  H   VAL A  84      35.601   9.214  16.256  1.00  0.00              
ATOM   1244  HA  VAL A  84      33.031   8.996  14.936  1.00  0.00              
ATOM   1245  HB  VAL A  84      34.194  11.083  16.810  1.00  0.00              
ATOM   1246 1HG1 VAL A  84      31.900  11.994  16.950  1.00  0.00              
ATOM   1247 2HG1 VAL A  84      32.548  12.141  15.299  1.00  0.00              
ATOM   1248 3HG1 VAL A  84      31.373  10.860  15.684  1.00  0.00              
ATOM   1249 1HG2 VAL A  84      32.608  10.134  18.408  1.00  0.00              
ATOM   1250 2HG2 VAL A  84      32.106   8.933  17.194  1.00  0.00              
ATOM   1251 3HG2 VAL A  84      33.771   8.923  17.822  1.00  0.00              
ATOM   1252  N   LEU A  85      35.084  11.381  13.991  1.00  0.00              
ATOM   1253  CA  LEU A  85      35.410  12.262  12.871  1.00  0.00              
ATOM   1254  C   LEU A  85      35.592  11.531  11.538  1.00  0.00              
ATOM   1255  O   LEU A  85      35.133  12.011  10.501  1.00  0.00              
ATOM   1256  CB  LEU A  85      36.678  13.058  13.203  1.00  0.00              
ATOM   1257  CG  LEU A  85      36.510  14.131  14.286  1.00  0.00              
ATOM   1258  CD1 LEU A  85      37.865  14.726  14.646  1.00  0.00              
ATOM   1259  CD2 LEU A  85      35.563  15.212  13.788  1.00  0.00              
ATOM   1260  H   LEU A  85      35.717  11.330  14.777  1.00  0.00              
ATOM   1261  HA  LEU A  85      34.585  12.952  12.698  1.00  0.00              
ATOM   1262 1HB  LEU A  85      37.304  12.248  13.574  1.00  0.00              
ATOM   1263 2HB  LEU A  85      37.131  13.486  12.309  1.00  0.00              
ATOM   1264  HG  LEU A  85      36.046  13.652  15.148  1.00  0.00              
ATOM   1265 1HD1 LEU A  85      37.736  15.487  15.416  1.00  0.00              
ATOM   1266 2HD1 LEU A  85      38.519  13.939  15.022  1.00  0.00              
ATOM   1267 3HD1 LEU A  85      38.311  15.177  13.761  1.00  0.00              
ATOM   1268 1HD2 LEU A  85      35.444  15.974  14.559  1.00  0.00              
ATOM   1269 2HD2 LEU A  85      35.971  15.668  12.886  1.00  0.00              
ATOM   1270 3HD2 LEU A  85      34.592  14.770  13.563  1.00  0.00              
ATOM   1271  N   THR A  86      36.236  10.367  11.568  1.00  0.00              
ATOM   1272  CA  THR A  86      36.297   9.505  10.389  1.00  0.00              
ATOM   1273  C   THR A  86      34.890   9.196   9.870  1.00  0.00              
ATOM   1274  O   THR A  86      34.556   9.447   8.704  1.00  0.00              
ATOM   1275  CB  THR A  86      37.030   8.184  10.688  1.00  0.00              
ATOM   1276  OG1 THR A  86      38.423   8.445  10.902  1.00  0.00              
ATOM   1277  CG2 THR A  86      36.872   7.212   9.529  1.00  0.00              
ATOM   1278  H   THR A  86      36.693  10.070  12.419  1.00  0.00              
ATOM   1279  HA  THR A  86      36.822  10.020   9.583  1.00  0.00              
ATOM   1280  HB  THR A  86      36.609   7.743  11.592  1.00  0.00              
ATOM   1281  HG1 THR A  86      38.866   7.630  11.149  1.00  0.00              
ATOM   1282 1HG2 THR A  86      37.395   6.285   9.760  1.00  0.00              
ATOM   1283 2HG2 THR A  86      35.814   7.003   9.372  1.00  0.00              
ATOM   1284 3HG2 THR A  86      37.293   7.652   8.626  1.00  0.00              
ATOM   1285  N   GLN A  87      34.063   8.655  10.757  1.00  0.00              
ATOM   1286  CA  GLN A  87      32.753   8.151  10.384  1.00  0.00              
ATOM   1287  C   GLN A  87      31.866   9.314   9.968  1.00  0.00              
ATOM   1288  O   GLN A  87      30.965   9.169   9.145  1.00  0.00              
ATOM   1289  CB  GLN A  87      32.111   7.383  11.543  1.00  0.00              
ATOM   1290  CG  GLN A  87      30.901   6.555  11.145  1.00  0.00              
ATOM   1291  CD  GLN A  87      30.487   5.578  12.230  1.00  0.00              
ATOM   1292  OE1 GLN A  87      30.522   5.900  13.421  1.00  0.00              
ATOM   1293  NE2 GLN A  87      30.096   4.376  11.824  1.00  0.00              
ATOM   1294  H   GLN A  87      34.358   8.594  11.721  1.00  0.00              
ATOM   1295  HA  GLN A  87      32.849   7.485   9.527  1.00  0.00              
ATOM   1296 1HB  GLN A  87      32.883   6.735  11.957  1.00  0.00              
ATOM   1297 2HB  GLN A  87      31.821   8.124  12.288  1.00  0.00              
ATOM   1298 1HG  GLN A  87      29.996   6.995  10.728  1.00  0.00              
ATOM   1299 2HG  GLN A  87      31.427   6.002  10.366  1.00  0.00              
ATOM   1300 1HE2 GLN A  87      29.812   3.689  12.495  1.00  0.00              
ATOM   1301 2HE2 GLN A  87      30.085   4.156  10.849  1.00  0.00              
ATOM   1302  N   SER A  88      32.152  10.479  10.533  1.00  0.00              
ATOM   1303  CA  SER A  88      31.436  11.693  10.182  1.00  0.00              
ATOM   1304  C   SER A  88      31.705  12.058   8.730  1.00  0.00              
ATOM   1305  O   SER A  88      30.775  12.171   7.938  1.00  0.00              
ATOM   1306  CB  SER A  88      31.837  12.828  11.104  1.00  0.00              
ATOM   1307  OG  SER A  88      31.430  12.602  12.425  1.00  0.00              
ATOM   1308  H   SER A  88      32.886  10.524  11.224  1.00  0.00              
ATOM   1309  HA  SER A  88      30.363  11.633  10.371  1.00  0.00              
ATOM   1310 1HB  SER A  88      32.921  12.931  11.079  1.00  0.00              
ATOM   1311 2HB  SER A  88      31.378  13.749  10.744  1.00  0.00              
ATOM   1312  HG  SER A  88      30.613  12.097  12.427  1.00  0.00              
ATOM   1313  N   SER A  89      32.979  12.244   8.391  1.00  0.00              
ATOM   1314  CA  SER A  89      33.401  12.492   7.010  1.00  0.00              
ATOM   1315  C   SER A  89      32.810  11.465   6.034  1.00  0.00              
ATOM   1316  O   SER A  89      32.354  11.813   4.931  1.00  0.00              
ATOM   1317  CB  SER A  89      34.915  12.486   6.926  1.00  0.00              
ATOM   1318  OG  SER A  89      35.478  13.638   7.491  1.00  0.00              
ATOM   1319  H   SER A  89      33.677  12.210   9.121  1.00  0.00              
ATOM   1320  HA  SER A  89      33.166  13.498   6.660  1.00  0.00              
ATOM   1321 1HB  SER A  89      35.289  11.611   7.457  1.00  0.00              
ATOM   1322 2HB  SER A  89      35.206  12.426   5.878  1.00  0.00              
ATOM   1323  HG  SER A  89      36.227  13.920   6.960  1.00  0.00              
ATOM   1324  N   ILE A  90      32.801  10.201   6.445  1.00  0.00              
ATOM   1325  CA  ILE A  90      32.327   9.149   5.550  1.00  0.00              
ATOM   1326  C   ILE A  90      30.805   9.214   5.392  1.00  0.00              
ATOM   1327  O   ILE A  90      30.286   9.113   4.281  1.00  0.00              
ATOM   1328  CB  ILE A  90      32.726   7.752   6.059  1.00  0.00              
ATOM   1329  CG1 ILE A  90      34.248   7.588   6.032  1.00  0.00              
ATOM   1330  CG2 ILE A  90      32.057   6.670   5.225  1.00  0.00              
ATOM   1331  CD1 ILE A  90      34.744   6.359   6.759  1.00  0.00              
ATOM   1332  H   ILE A  90      33.118   9.954   7.371  1.00  0.00              
ATOM   1333  HA  ILE A  90      32.720   9.294   4.545  1.00  0.00              
ATOM   1334  HB  ILE A  90      32.419   7.651   7.099  1.00  0.00              
ATOM   1335 1HG1 ILE A  90      34.550   7.538   4.986  1.00  0.00              
ATOM   1336 2HG1 ILE A  90      34.678   8.479   6.490  1.00  0.00              
ATOM   1337 1HG2 ILE A  90      32.350   5.689   5.597  1.00  0.00              
ATOM   1338 2HG2 ILE A  90      30.975   6.776   5.294  1.00  0.00              
ATOM   1339 3HG2 ILE A  90      32.365   6.770   4.184  1.00  0.00              
ATOM   1340 1HD1 ILE A  90      35.831   6.312   6.696  1.00  0.00              
ATOM   1341 2HD1 ILE A  90      34.443   6.409   7.806  1.00  0.00              
ATOM   1342 3HD1 ILE A  90      34.317   5.468   6.302  1.00  0.00              
ATOM   1343  N   PHE A  91      30.096   9.407   6.502  1.00  0.00              
ATOM   1344  CA  PHE A  91      28.635   9.476   6.476  1.00  0.00              
ATOM   1345  C   PHE A  91      28.154  10.685   5.681  1.00  0.00              
ATOM   1346  O   PHE A  91      27.064  10.675   5.125  1.00  0.00              
ATOM   1347  CB  PHE A  91      28.076   9.528   7.899  1.00  0.00              
ATOM   1348  CG  PHE A  91      27.961   8.180   8.553  1.00  0.00              
ATOM   1349  CD1 PHE A  91      28.491   7.051   7.947  1.00  0.00              
ATOM   1350  CD2 PHE A  91      27.321   8.039   9.775  1.00  0.00              
ATOM   1351  CE1 PHE A  91      28.385   5.811   8.549  1.00  0.00              
ATOM   1352  CE2 PHE A  91      27.214   6.801  10.379  1.00  0.00              
ATOM   1353  CZ  PHE A  91      27.747   5.686   9.764  1.00  0.00              
ATOM   1354  H   PHE A  91      30.577   9.507   7.384  1.00  0.00              
ATOM   1355  HA  PHE A  91      28.232   8.595   5.975  1.00  0.00              
ATOM   1356 1HB  PHE A  91      28.724  10.129   8.535  1.00  0.00              
ATOM   1357 2HB  PHE A  91      27.076   9.957   7.893  1.00  0.00              
ATOM   1358  HD1 PHE A  91      28.996   7.150   6.986  1.00  0.00              
ATOM   1359  HD2 PHE A  91      26.900   8.920  10.261  1.00  0.00              
ATOM   1360  HE1 PHE A  91      28.806   4.932   8.061  1.00  0.00              
ATOM   1361  HE2 PHE A  91      26.710   6.704  11.340  1.00  0.00              
ATOM   1362  HZ  PHE A  91      27.662   4.709  10.238  1.00  0.00              
ATOM   1363  N   SER A  92      28.974  11.727   5.627  1.00  0.00              
ATOM   1364  CA  SER A  92      28.694  12.864   4.762  1.00  0.00              
ATOM   1365  C   SER A  92      28.590  12.412   3.309  1.00  0.00              
ATOM   1366  O   SER A  92      27.613  12.732   2.623  1.00  0.00              
ATOM   1367  CB  SER A  92      29.769  13.922   4.917  1.00  0.00              
ATOM   1368  OG  SER A  92      29.821  14.433   6.220  1.00  0.00              
ATOM   1369  H   SER A  92      29.809  11.736   6.196  1.00  0.00              
ATOM   1370  HA  SER A  92      27.802  13.420   5.053  1.00  0.00              
ATOM   1371 1HB  SER A  92      30.733  13.477   4.672  1.00  0.00              
ATOM   1372 2HB  SER A  92      29.560  14.737   4.225  1.00  0.00              
ATOM   1373  HG  SER A  92      30.236  13.790   6.799  1.00  0.00              
ATOM   1374  N   LEU A  93      29.590  11.667   2.841  1.00  0.00              
ATOM   1375  CA  LEU A  93      29.565  11.165   1.468  1.00  0.00              
ATOM   1376  C   LEU A  93      28.456  10.142   1.237  1.00  0.00              
ATOM   1377  O   LEU A  93      27.839  10.102   0.166  1.00  0.00              
ATOM   1378  CB  LEU A  93      30.926  10.553   1.113  1.00  0.00              
ATOM   1379  CG  LEU A  93      32.094  11.545   1.059  1.00  0.00              
ATOM   1380  CD1 LEU A  93      33.406  10.797   0.862  1.00  0.00              
ATOM   1381  CD2 LEU A  93      31.866  12.540  -0.069  1.00  0.00              
ATOM   1382  H   LEU A  93      30.377  11.441   3.432  1.00  0.00              
ATOM   1383  HA  LEU A  93      29.354  11.986   0.783  1.00  0.00              
ATOM   1384 1HB  LEU A  93      31.044   9.881   1.962  1.00  0.00              
ATOM   1385 2HB  LEU A  93      30.878   9.970   0.193  1.00  0.00              
ATOM   1386  HG  LEU A  93      32.092  12.099   1.998  1.00  0.00              
ATOM   1387 1HD1 LEU A  93      34.230  11.509   0.825  1.00  0.00              
ATOM   1388 2HD1 LEU A  93      33.560  10.108   1.692  1.00  0.00              
ATOM   1389 3HD1 LEU A  93      33.368  10.238  -0.072  1.00  0.00              
ATOM   1390 1HD2 LEU A  93      32.697  13.245  -0.105  1.00  0.00              
ATOM   1391 2HD2 LEU A  93      31.800  12.006  -1.017  1.00  0.00              
ATOM   1392 3HD2 LEU A  93      30.937  13.083   0.107  1.00  0.00              
ATOM   1393  N   LEU A  94      28.202   9.318   2.249  1.00  0.00              
ATOM   1394  CA  LEU A  94      27.129   8.330   2.175  1.00  0.00              
ATOM   1395  C   LEU A  94      25.775   9.026   2.086  1.00  0.00              
ATOM   1396  O   LEU A  94      24.891   8.587   1.346  1.00  0.00              
ATOM   1397  CB  LEU A  94      27.175   7.394   3.389  1.00  0.00              
ATOM   1398  CG  LEU A  94      26.118   6.282   3.397  1.00  0.00              
ATOM   1399  CD1 LEU A  94      26.293   5.387   2.178  1.00  0.00              
ATOM   1400  CD2 LEU A  94      26.239   5.475   4.681  1.00  0.00              
ATOM   1401  H   LEU A  94      28.762   9.373   3.088  1.00  0.00              
ATOM   1402  HA  LEU A  94      27.242   7.735   1.269  1.00  0.00              
ATOM   1403 1HB  LEU A  94      28.166   6.966   3.245  1.00  0.00              
ATOM   1404 2HB  LEU A  94      27.151   7.948   4.327  1.00  0.00              
ATOM   1405  HG  LEU A  94      25.140   6.765   3.397  1.00  0.00              
ATOM   1406 1HD1 LEU A  94      25.538   4.600   2.192  1.00  0.00              
ATOM   1407 2HD1 LEU A  94      26.180   5.980   1.271  1.00  0.00              
ATOM   1408 3HD1 LEU A  94      27.285   4.937   2.197  1.00  0.00              
ATOM   1409 1HD2 LEU A  94      25.486   4.685   4.686  1.00  0.00              
ATOM   1410 2HD2 LEU A  94      27.232   5.030   4.740  1.00  0.00              
ATOM   1411 3HD2 LEU A  94      26.083   6.129   5.539  1.00  0.00              
ATOM   1412  N   ALA A  95      25.636  10.125   2.823  1.00  0.00              
ATOM   1413  CA  ALA A  95      24.406  10.903   2.843  1.00  0.00              
ATOM   1414  C   ALA A  95      24.167  11.502   1.472  1.00  0.00              
ATOM   1415  O   ALA A  95      23.034  11.544   0.991  1.00  0.00              
ATOM   1416  CB  ALA A  95      24.466  11.990   3.907  1.00  0.00              
ATOM   1417  H   ALA A  95      26.418  10.427   3.387  1.00  0.00              
ATOM   1418  HA  ALA A  95      23.576  10.238   3.080  1.00  0.00              
ATOM   1419 1HB  ALA A  95      23.542  12.567   3.888  1.00  0.00              
ATOM   1420 2HB  ALA A  95      24.588  11.532   4.889  1.00  0.00              
ATOM   1421 3HB  ALA A  95      25.309  12.649   3.706  1.00  0.00              
ATOM   1422  N   ILE A  96      25.246  11.967   0.849  1.00  0.00              
ATOM   1423  CA  ILE A  96      25.187  12.450  -0.523  1.00  0.00              
ATOM   1424  C   ILE A  96      24.684  11.365  -1.488  1.00  0.00              
ATOM   1425  O   ILE A  96      23.785  11.616  -2.314  1.00  0.00              
ATOM   1426  CB  ILE A  96      26.565  12.949  -0.994  1.00  0.00              
ATOM   1427  CG1 ILE A  96      26.962  14.218  -0.236  1.00  0.00              
ATOM   1428  CG2 ILE A  96      26.554  13.203  -2.494  1.00  0.00              
ATOM   1429  CD1 ILE A  96      28.405  14.621  -0.432  1.00  0.00              
ATOM   1430  H   ILE A  96      26.128  11.986   1.339  1.00  0.00              
ATOM   1431  HA  ILE A  96      24.455  13.251  -0.617  1.00  0.00              
ATOM   1432  HB  ILE A  96      27.316  12.195  -0.759  1.00  0.00              
ATOM   1433 1HG1 ILE A  96      26.310  15.020  -0.582  1.00  0.00              
ATOM   1434 2HG1 ILE A  96      26.778  14.033   0.823  1.00  0.00              
ATOM   1435 1HG2 ILE A  96      27.535  13.556  -2.811  1.00  0.00              
ATOM   1436 2HG2 ILE A  96      26.315  12.279  -3.018  1.00  0.00              
ATOM   1437 3HG2 ILE A  96      25.804  13.958  -2.730  1.00  0.00              
ATOM   1438 1HD1 ILE A  96      28.611  15.528   0.137  1.00  0.00              
ATOM   1439 2HD1 ILE A  96      29.058  13.820  -0.085  1.00  0.00              
ATOM   1440 3HD1 ILE A  96      28.591  14.807  -1.489  1.00  0.00              
ATOM   1441  N   ALA A  97      25.243  10.160  -1.378  1.00  0.00              
ATOM   1442  CA  ALA A  97      24.801   9.052  -2.228  1.00  0.00              
ATOM   1443  C   ALA A  97      23.317   8.761  -2.068  1.00  0.00              
ATOM   1444  O   ALA A  97      22.592   8.564  -3.049  1.00  0.00              
ATOM   1445  CB  ALA A  97      25.615   7.802  -1.928  1.00  0.00              
ATOM   1446  H   ALA A  97      25.979  10.000  -0.705  1.00  0.00              
ATOM   1447  HA  ALA A  97      24.957   9.328  -3.271  1.00  0.00              
ATOM   1448 1HB  ALA A  97      25.279   6.988  -2.570  1.00  0.00              
ATOM   1449 2HB  ALA A  97      26.670   8.000  -2.116  1.00  0.00              
ATOM   1450 3HB  ALA A  97      25.478   7.521  -0.885  1.00  0.00              
ATOM   1451  N   ILE A  98      22.874   8.738  -0.818  1.00  0.00              
ATOM   1452  CA  ILE A  98      21.480   8.480  -0.510  1.00  0.00              
ATOM   1453  C   ILE A  98      20.588   9.573  -1.066  1.00  0.00              
ATOM   1454  O   ILE A  98      19.549   9.291  -1.656  1.00  0.00              
ATOM   1455  CB  ILE A  98      21.248   8.362   1.008  1.00  0.00              
ATOM   1456  CG1 ILE A  98      21.935   7.108   1.556  1.00  0.00              
ATOM   1457  CG2 ILE A  98      19.760   8.336   1.318  1.00  0.00              
ATOM   1458  CD1 ILE A  98      22.018   7.068   3.065  1.00  0.00              
ATOM   1459  H   ILE A  98      23.523   8.905  -0.062  1.00  0.00              
ATOM   1460  HA  ILE A  98      21.141   7.568  -1.000  1.00  0.00              
ATOM   1461  HB  ILE A  98      21.709   9.215   1.505  1.00  0.00              
ATOM   1462 1HG1 ILE A  98      21.371   6.247   1.200  1.00  0.00              
ATOM   1463 2HG1 ILE A  98      22.941   7.080   1.137  1.00  0.00              
ATOM   1464 1HG2 ILE A  98      19.614   8.251   2.394  1.00  0.00              
ATOM   1465 2HG2 ILE A  98      19.298   9.255   0.960  1.00  0.00              
ATOM   1466 3HG2 ILE A  98      19.299   7.482   0.821  1.00  0.00              
ATOM   1467 1HD1 ILE A  98      22.517   6.151   3.379  1.00  0.00              
ATOM   1468 2HD1 ILE A  98      22.584   7.929   3.423  1.00  0.00              
ATOM   1469 3HD1 ILE A  98      21.013   7.095   3.486  1.00  0.00              
ATOM   1470  N   ASP A  99      20.998  10.823  -0.873  1.00  0.00              
ATOM   1471  CA  ASP A  99      20.221  11.951  -1.369  1.00  0.00              
ATOM   1472  C   ASP A  99      20.039  11.859  -2.878  1.00  0.00              
ATOM   1473  O   ASP A  99      18.924  12.013  -3.388  1.00  0.00              
ATOM   1474  CB  ASP A  99      20.893  13.274  -0.996  1.00  0.00              
ATOM   1475  CG  ASP A  99      20.609  13.746   0.423  1.00  0.00              
ATOM   1476  OD1 ASP A  99      19.473  14.039   0.715  1.00  0.00              
ATOM   1477  OD2 ASP A  99      21.491  13.662   1.244  1.00  0.00              
ATOM   1478  H   ASP A  99      21.859  11.000  -0.376  1.00  0.00              
ATOM   1479  HA  ASP A  99      19.223  11.933  -0.930  1.00  0.00              
ATOM   1480 1HB  ASP A  99      21.969  13.280  -1.172  1.00  0.00              
ATOM   1481 2HB  ASP A  99      20.404  13.943  -1.705  1.00  0.00              
ATOM   1482  N   ARG A 100      21.134  11.612  -3.596  1.00  0.00              
ATOM   1483  CA  ARG A 100      21.062  11.597  -5.059  1.00  0.00              
ATOM   1484  C   ARG A 100      20.322  10.360  -5.590  1.00  0.00              
ATOM   1485  O   ARG A 100      19.618  10.423  -6.611  1.00  0.00              
ATOM   1486  CB  ARG A 100      22.439  11.731  -5.693  1.00  0.00              
ATOM   1487  CG  ARG A 100      23.247  12.929  -5.218  1.00  0.00              
ATOM   1488  CD  ARG A 100      22.872  14.214  -5.861  1.00  0.00              
ATOM   1489  NE  ARG A 100      21.596  14.757  -5.423  1.00  0.00              
ATOM   1490  CZ  ARG A 100      21.367  15.286  -4.205  1.00  0.00              
ATOM   1491  NH1 ARG A 100      22.310  15.313  -3.290  1.00  0.00              
ATOM   1492  NH2 ARG A 100      20.159  15.757  -3.946  1.00  0.00              
ATOM   1493  H   ARG A 100      22.020  11.433  -3.144  1.00  0.00              
ATOM   1494  HA  ARG A 100      20.494  12.459  -5.409  1.00  0.00              
ATOM   1495 1HB  ARG A 100      22.985  10.817  -5.465  1.00  0.00              
ATOM   1496 2HB  ARG A 100      22.287  11.806  -6.770  1.00  0.00              
ATOM   1497 1HG  ARG A 100      23.107  13.038  -4.143  1.00  0.00              
ATOM   1498 2HG  ARG A 100      24.300  12.742  -5.431  1.00  0.00              
ATOM   1499 1HD  ARG A 100      23.636  14.958  -5.638  1.00  0.00              
ATOM   1500 2HD  ARG A 100      22.811  14.067  -6.939  1.00  0.00              
ATOM   1501  HE  ARG A 100      20.719  14.826  -5.923  1.00  0.00              
ATOM   1502 1HH1 ARG A 100      23.223  14.933  -3.498  1.00  0.00              
ATOM   1503 2HH1 ARG A 100      22.119  15.714  -2.384  1.00  0.00              
ATOM   1504 1HH2 ARG A 100      19.440  15.712  -4.655  1.00  0.00              
ATOM   1505 2HH2 ARG A 100      19.961  16.159  -3.042  1.00  0.00              
ATOM   1506  N   TYR A 101      20.463   9.241  -4.884  1.00  0.00              
ATOM   1507  CA  TYR A 101      19.761   8.022  -5.260  1.00  0.00              
ATOM   1508  C   TYR A 101      18.258   8.213  -5.149  1.00  0.00              
ATOM   1509  O   TYR A 101      17.513   7.826  -6.040  1.00  0.00              
ATOM   1510  CB  TYR A 101      20.209   6.848  -4.387  1.00  0.00              
ATOM   1511  CG  TYR A 101      19.659   5.510  -4.828  1.00  0.00              
ATOM   1512  CD1 TYR A 101      20.106   4.905  -5.994  1.00  0.00              
ATOM   1513  CD2 TYR A 101      18.695   4.855  -4.076  1.00  0.00              
ATOM   1514  CE1 TYR A 101      19.606   3.683  -6.401  1.00  0.00              
ATOM   1515  CE2 TYR A 101      18.189   3.633  -4.474  1.00  0.00              
ATOM   1516  CZ  TYR A 101      18.647   3.050  -5.637  1.00  0.00              
ATOM   1517  OH  TYR A 101      18.146   1.832  -6.038  1.00  0.00              
ATOM   1518  H   TYR A 101      21.065   9.231  -4.073  1.00  0.00              
ATOM   1519  HA  TYR A 101      19.973   7.779  -6.302  1.00  0.00              
ATOM   1520 1HB  TYR A 101      21.299   6.821  -4.418  1.00  0.00              
ATOM   1521 2HB  TYR A 101      19.880   7.059  -3.370  1.00  0.00              
ATOM   1522  HD1 TYR A 101      20.864   5.411  -6.592  1.00  0.00              
ATOM   1523  HD2 TYR A 101      18.337   5.321  -3.158  1.00  0.00              
ATOM   1524  HE1 TYR A 101      19.966   3.220  -7.320  1.00  0.00              
ATOM   1525  HE2 TYR A 101      17.430   3.134  -3.869  1.00  0.00              
ATOM   1526  HH  TYR A 101      17.742   1.338  -5.320  1.00  0.00              
ATOM   1527  N   ILE A 102      17.818   8.823  -4.054  1.00  0.00              
ATOM   1528  CA  ILE A 102      16.398   9.111  -3.860  1.00  0.00              
ATOM   1529  C   ILE A 102      15.904  10.155  -4.857  1.00  0.00              
ATOM   1530  O   ILE A 102      14.806  10.050  -5.396  1.00  0.00              
ATOM   1531  CB  ILE A 102      16.111   9.606  -2.431  1.00  0.00              
ATOM   1532  CG1 ILE A 102      16.375   8.490  -1.416  1.00  0.00              
ATOM   1533  CG2 ILE A 102      14.679  10.105  -2.317  1.00  0.00              
ATOM   1534  CD1 ILE A 102      16.385   8.960   0.020  1.00  0.00              
ATOM   1535  H   ILE A 102      18.477   9.095  -3.338  1.00  0.00              
ATOM   1536  HA  ILE A 102      15.795   8.227  -4.065  1.00  0.00              
ATOM   1537  HB  ILE A 102      16.798  10.417  -2.191  1.00  0.00              
ATOM   1538 1HG1 ILE A 102      15.595   7.741  -1.548  1.00  0.00              
ATOM   1539 2HG1 ILE A 102      17.343   8.052  -1.661  1.00  0.00              
ATOM   1540 1HG2 ILE A 102      14.493  10.450  -1.301  1.00  0.00              
ATOM   1541 2HG2 ILE A 102      14.524  10.928  -3.014  1.00  0.00              
ATOM   1542 3HG2 ILE A 102      13.991   9.293  -2.556  1.00  0.00              
ATOM   1543 1HD1 ILE A 102      16.578   8.114   0.680  1.00  0.00              
ATOM   1544 2HD1 ILE A 102      17.166   9.709   0.154  1.00  0.00              
ATOM   1545 3HD1 ILE A 102      15.418   9.397   0.267  1.00  0.00              
ATOM   1546  N   ALA A 103      16.750  11.142  -5.125  1.00  0.00              
ATOM   1547  CA  ALA A 103      16.447  12.179  -6.099  1.00  0.00              
ATOM   1548  C   ALA A 103      16.104  11.527  -7.441  1.00  0.00              
ATOM   1549  O   ALA A 103      15.172  11.951  -8.124  1.00  0.00              
ATOM   1550  CB  ALA A 103      17.613  13.146  -6.240  1.00  0.00              
ATOM   1551  H   ALA A 103      17.633  11.171  -4.634  1.00  0.00              
ATOM   1552  HA  ALA A 103      15.576  12.738  -5.755  1.00  0.00              
ATOM   1553 1HB  ALA A 103      17.368  13.905  -6.983  1.00  0.00              
ATOM   1554 2HB  ALA A 103      17.807  13.626  -5.281  1.00  0.00              
ATOM   1555 3HB  ALA A 103      18.500  12.601  -6.559  1.00  0.00              
ATOM   1556  N   ILE A 104      16.827  10.459  -7.795  1.00  0.00              
ATOM   1557  CA  ILE A 104      16.463   9.666  -8.987  1.00  0.00              
ATOM   1558  C   ILE A 104      15.168   8.864  -8.805  1.00  0.00              
ATOM   1559  O   ILE A 104      14.265   8.932  -9.640  1.00  0.00              
ATOM   1560  CB  ILE A 104      17.591   8.690  -9.369  1.00  0.00              
ATOM   1561  CG1 ILE A 104      18.805   9.458  -9.899  1.00  0.00              
ATOM   1562  CG2 ILE A 104      17.099   7.687 -10.402  1.00  0.00              
ATOM   1563  CD1 ILE A 104      20.055   8.617 -10.020  1.00  0.00              
ATOM   1564  H   ILE A 104      17.631  10.186  -7.249  1.00  0.00              
ATOM   1565  HA  ILE A 104      16.242  10.319  -9.830  1.00  0.00              
ATOM   1566  HB  ILE A 104      17.921   8.161  -8.476  1.00  0.00              
ATOM   1567 1HG1 ILE A 104      18.536   9.853 -10.879  1.00  0.00              
ATOM   1568 2HG1 ILE A 104      18.989  10.286  -9.214  1.00  0.00              
ATOM   1569 1HG2 ILE A 104      17.909   7.006 -10.661  1.00  0.00              
ATOM   1570 2HG2 ILE A 104      16.266   7.120  -9.989  1.00  0.00              
ATOM   1571 3HG2 ILE A 104      16.771   8.217 -11.296  1.00  0.00              
ATOM   1572 1HD1 ILE A 104      20.871   9.230 -10.402  1.00  0.00              
ATOM   1573 2HD1 ILE A 104      20.325   8.223  -9.040  1.00  0.00              
ATOM   1574 3HD1 ILE A 104      19.873   7.791 -10.706  1.00  0.00              
ATOM   1575  N   ARG A 105      15.083   8.102  -7.716  1.00  0.00              
ATOM   1576  CA  ARG A 105      13.976   7.163  -7.519  1.00  0.00              
ATOM   1577  C   ARG A 105      12.590   7.808  -7.406  1.00  0.00              
ATOM   1578  O   ARG A 105      11.688   7.482  -8.180  1.00  0.00              
ATOM   1579  CB  ARG A 105      14.240   6.256  -6.326  1.00  0.00              
ATOM   1580  CG  ARG A 105      15.359   5.246  -6.526  1.00  0.00              
ATOM   1581  CD  ARG A 105      15.136   4.298  -7.647  1.00  0.00              
ATOM   1582  NE  ARG A 105      16.115   3.227  -7.735  1.00  0.00              
ATOM   1583  CZ  ARG A 105      16.300   2.446  -8.817  1.00  0.00              
ATOM   1584  NH1 ARG A 105      15.552   2.586  -9.889  1.00  0.00              
ATOM   1585  NH2 ARG A 105      17.239   1.517  -8.763  1.00  0.00              
ATOM   1586  H   ARG A 105      15.800   8.174  -7.008  1.00  0.00              
ATOM   1587  HA  ARG A 105      13.893   6.505  -8.384  1.00  0.00              
ATOM   1588 1HB  ARG A 105      14.484   6.901  -5.484  1.00  0.00              
ATOM   1589 2HB  ARG A 105      13.311   5.725  -6.120  1.00  0.00              
ATOM   1590 1HG  ARG A 105      16.285   5.788  -6.724  1.00  0.00              
ATOM   1591 2HG  ARG A 105      15.468   4.665  -5.610  1.00  0.00              
ATOM   1592 1HD  ARG A 105      14.156   3.836  -7.530  1.00  0.00              
ATOM   1593 2HD  ARG A 105      15.168   4.848  -8.587  1.00  0.00              
ATOM   1594  HE  ARG A 105      16.782   2.905  -7.045  1.00  0.00              
ATOM   1595 1HH1 ARG A 105      14.827   3.289  -9.907  1.00  0.00              
ATOM   1596 2HH1 ARG A 105      15.706   1.990 -10.689  1.00  0.00              
ATOM   1597 1HH2 ARG A 105      17.793   1.411  -7.924  1.00  0.00              
ATOM   1598 2HH2 ARG A 105      17.397   0.918  -9.559  1.00  0.00              
ATOM   1599  N   ILE A 106      12.422   8.714  -6.449  1.00  0.00              
ATOM   1600  CA  ILE A 106      11.121   9.343  -6.232  1.00  0.00              
ATOM   1601  C   ILE A 106      11.230  10.865  -6.194  1.00  0.00              
ATOM   1602  O   ILE A 106      11.309  11.465  -5.121  1.00  0.00              
ATOM   1603  CB  ILE A 106      10.472   8.855  -4.925  1.00  0.00              
ATOM   1604  CG1 ILE A 106      10.492   7.325  -4.857  1.00  0.00              
ATOM   1605  CG2 ILE A 106       9.048   9.377  -4.811  1.00  0.00              
ATOM   1606  CD1 ILE A 106       9.925   6.763  -3.573  1.00  0.00              
ATOM   1607  H   ILE A 106      13.199   8.976  -5.860  1.00  0.00              
ATOM   1608  HA  ILE A 106      10.452   9.140  -7.068  1.00  0.00              
ATOM   1609  HB  ILE A 106      11.059   9.214  -4.080  1.00  0.00              
ATOM   1610 1HG1 ILE A 106       9.914   6.955  -5.703  1.00  0.00              
ATOM   1611 2HG1 ILE A 106      11.531   7.011  -4.963  1.00  0.00              
ATOM   1612 1HG2 ILE A 106       8.603   9.022  -3.881  1.00  0.00              
ATOM   1613 2HG2 ILE A 106       9.058  10.466  -4.815  1.00  0.00              
ATOM   1614 3HG2 ILE A 106       8.459   9.016  -5.655  1.00  0.00              
ATOM   1615 1HD1 ILE A 106       9.974   5.674  -3.599  1.00  0.00              
ATOM   1616 2HD1 ILE A 106      10.505   7.132  -2.726  1.00  0.00              
ATOM   1617 3HD1 ILE A 106       8.887   7.076  -3.466  1.00  0.00              
ATOM   1618  N   PRO A 107      11.241  11.494  -7.382  1.00  0.00              
ATOM   1619  CA  PRO A 107      11.295  12.954  -7.521  1.00  0.00              
ATOM   1620  C   PRO A 107      10.187  13.684  -6.762  1.00  0.00              
ATOM   1621  O   PRO A 107      10.437  14.733  -6.174  1.00  0.00              
ATOM   1622  CB  PRO A 107      11.182  13.174  -9.033  1.00  0.00              
ATOM   1623  CG  PRO A 107      11.697  11.911  -9.633  1.00  0.00              
ATOM   1624  CD  PRO A 107      11.239  10.815  -8.708  1.00  0.00              
ATOM   1625  HA  PRO A 107      12.217  13.387  -7.106  1.00  0.00              
ATOM   1626 1HB  PRO A 107      10.141  13.363  -9.336  1.00  0.00              
ATOM   1627 2HB  PRO A 107      11.775  14.041  -9.360  1.00  0.00              
ATOM   1628 1HG  PRO A 107      11.302  11.762 -10.648  1.00  0.00              
ATOM   1629 2HG  PRO A 107      12.794  11.928  -9.714  1.00  0.00              
ATOM   1630 1HD  PRO A 107      10.238  10.441  -8.969  1.00  0.00              
ATOM   1631 2HD  PRO A 107      11.918   9.949  -8.720  1.00  0.00              
ATOM   1632  N   LEU A 108       8.986  13.114  -6.756  1.00  0.00              
ATOM   1633  CA  LEU A 108       7.810  13.772  -6.196  1.00  0.00              
ATOM   1634  C   LEU A 108       7.931  13.984  -4.700  1.00  0.00              
ATOM   1635  O   LEU A 108       7.445  14.974  -4.161  1.00  0.00              
ATOM   1636  CB  LEU A 108       6.551  12.954  -6.508  1.00  0.00              
ATOM   1637  CG  LEU A 108       6.151  12.911  -7.989  1.00  0.00              
ATOM   1638  CD1 LEU A 108       4.991  11.945  -8.189  1.00  0.00              
ATOM   1639  CD2 LEU A 108       5.775  14.309  -8.456  1.00  0.00              
ATOM   1640  H   LEU A 108       8.889  12.191  -7.154  1.00  0.00              
ATOM   1641  HA  LEU A 108       7.705  14.765  -6.631  1.00  0.00              
ATOM   1642 1HB  LEU A 108       6.892  11.972  -6.184  1.00  0.00              
ATOM   1643 2HB  LEU A 108       5.705  13.265  -5.895  1.00  0.00              
ATOM   1644  HG  LEU A 108       7.030  12.596  -8.552  1.00  0.00              
ATOM   1645 1HD1 LEU A 108       4.715  11.920  -9.243  1.00  0.00              
ATOM   1646 2HD1 LEU A 108       5.290  10.946  -7.870  1.00  0.00              
ATOM   1647 3HD1 LEU A 108       4.138  12.275  -7.598  1.00  0.00              
ATOM   1648 1HD2 LEU A 108       5.492  14.277  -9.508  1.00  0.00              
ATOM   1649 2HD2 LEU A 108       4.936  14.677  -7.865  1.00  0.00              
ATOM   1650 3HD2 LEU A 108       6.628  14.977  -8.330  1.00  0.00              
ATOM   1651  N   ARG A 109       8.577  13.033  -4.040  1.00  0.00              
ATOM   1652  CA  ARG A 109       8.780  13.090  -2.601  1.00  0.00              
ATOM   1653  C   ARG A 109      10.057  13.829  -2.218  1.00  0.00              
ATOM   1654  O   ARG A 109      10.109  14.500  -1.187  1.00  0.00              
ATOM   1655  CB  ARG A 109       8.737  11.705  -1.973  1.00  0.00              
ATOM   1656  CG  ARG A 109       7.372  11.037  -1.990  1.00  0.00              
ATOM   1657  CD  ARG A 109       7.333   9.706  -1.332  1.00  0.00              
ATOM   1658  NE  ARG A 109       6.024   9.071  -1.332  1.00  0.00              
ATOM   1659  CZ  ARG A 109       5.778   7.826  -0.882  1.00  0.00              
ATOM   1660  NH1 ARG A 109       6.750   7.064  -0.431  1.00  0.00              
ATOM   1661  NH2 ARG A 109       4.535   7.379  -0.928  1.00  0.00              
ATOM   1662  H   ARG A 109       8.938  12.245  -4.557  1.00  0.00              
ATOM   1663  HA  ARG A 109       7.967  13.649  -2.135  1.00  0.00              
ATOM   1664 1HB  ARG A 109       9.448  11.086  -2.519  1.00  0.00              
ATOM   1665 2HB  ARG A 109       9.069  11.814  -0.940  1.00  0.00              
ATOM   1666 1HG  ARG A 109       6.661  11.685  -1.478  1.00  0.00              
ATOM   1667 2HG  ARG A 109       7.063  10.908  -3.028  1.00  0.00              
ATOM   1668 1HD  ARG A 109       8.020   9.035  -1.847  1.00  0.00              
ATOM   1669 2HD  ARG A 109       7.643   9.815  -0.293  1.00  0.00              
ATOM   1670  HE  ARG A 109       5.134   9.431  -1.647  1.00  0.00              
ATOM   1671 1HH1 ARG A 109       7.698   7.413  -0.419  1.00  0.00              
ATOM   1672 2HH1 ARG A 109       6.545   6.133  -0.099  1.00  0.00              
ATOM   1673 1HH2 ARG A 109       3.802   7.972  -1.294  1.00  0.00              
ATOM   1674 2HH2 ARG A 109       4.323   6.450  -0.598  1.00  0.00              
ATOM   1675  N   TYR A 110      11.077  13.707  -3.063  1.00  0.00              
ATOM   1676  CA  TYR A 110      12.351  14.389  -2.857  1.00  0.00              
ATOM   1677  C   TYR A 110      12.505  15.665  -3.692  1.00  0.00              
ATOM   1678  O   TYR A 110      12.506  16.777  -3.157  1.00  0.00              
ATOM   1679  CB  TYR A 110      13.504  13.431  -3.165  1.00  0.00              
ATOM   1680  CG  TYR A 110      14.863  13.954  -2.753  1.00  0.00              
ATOM   1681  CD1 TYR A 110      15.381  13.677  -1.496  1.00  0.00              
ATOM   1682  CD2 TYR A 110      15.623  14.722  -3.623  1.00  0.00              
ATOM   1683  CE1 TYR A 110      16.621  14.153  -1.114  1.00  0.00              
ATOM   1684  CE2 TYR A 110      16.864  15.202  -3.252  1.00  0.00              
ATOM   1685  CZ  TYR A 110      17.360  14.915  -1.996  1.00  0.00              
ATOM   1686  OH  TYR A 110      18.596  15.390  -1.622  1.00  0.00              
ATOM   1687  H   TYR A 110      10.960  13.119  -3.876  1.00  0.00              
ATOM   1688  HA  TYR A 110      12.431  14.718  -1.820  1.00  0.00              
ATOM   1689 1HB  TYR A 110      13.299  12.498  -2.639  1.00  0.00              
ATOM   1690 2HB  TYR A 110      13.495  13.252  -4.240  1.00  0.00              
ATOM   1691  HD1 TYR A 110      14.792  13.074  -0.805  1.00  0.00              
ATOM   1692  HD2 TYR A 110      15.225  14.945  -4.613  1.00  0.00              
ATOM   1693  HE1 TYR A 110      17.016  13.928  -0.124  1.00  0.00              
ATOM   1694  HE2 TYR A 110      17.446  15.805  -3.949  1.00  0.00              
ATOM   1695  HH  TYR A 110      18.872  15.078  -0.757  1.00  0.00              
ATOM   1696  N   ASN A 111      12.649  15.496  -5.002  1.00  0.00              
ATOM   1697  CA  ASN A 111      13.092  16.586  -5.866  1.00  0.00              
ATOM   1698  C   ASN A 111      12.176  17.803  -5.773  1.00  0.00              
ATOM   1699  O   ASN A 111      12.643  18.936  -5.757  1.00  0.00              
ATOM   1700  CB  ASN A 111      13.203  16.129  -7.309  1.00  0.00              
ATOM   1701  CG  ASN A 111      14.349  15.189  -7.560  1.00  0.00              
ATOM   1702  OD1 ASN A 111      15.306  15.122  -6.780  1.00  0.00              
ATOM   1703  ND2 ASN A 111      14.297  14.522  -8.685  1.00  0.00              
ATOM   1704  H   ASN A 111      12.448  14.595  -5.411  1.00  0.00              
ATOM   1705  HA  ASN A 111      14.078  16.931  -5.551  1.00  0.00              
ATOM   1706 1HB  ASN A 111      12.325  15.777  -7.853  1.00  0.00              
ATOM   1707 2HB  ASN A 111      13.478  17.121  -7.668  1.00  0.00              
ATOM   1708 1HD2 ASN A 111      15.025  13.877  -8.917  1.00  0.00              
ATOM   1709 2HD2 ASN A 111      13.529  14.657  -9.311  1.00  0.00              
ATOM   1710  N   GLY A 112      10.872  17.554  -5.702  1.00  0.00              
ATOM   1711  CA  GLY A 112       9.877  18.619  -5.546  1.00  0.00              
ATOM   1712  C   GLY A 112       9.785  19.200  -4.134  1.00  0.00              
ATOM   1713  O   GLY A 112       9.121  20.216  -3.912  1.00  0.00              
ATOM   1714  H   GLY A 112      10.562  16.595  -5.758  1.00  0.00              
ATOM   1715 1HA  GLY A 112      10.126  19.440  -6.219  1.00  0.00              
ATOM   1716 2HA  GLY A 112       8.893  18.227  -5.800  1.00  0.00              
ATOM   1717  N   LEU A 113      10.411  18.533  -3.176  1.00  0.00              
ATOM   1718  CA  LEU A 113      10.364  18.965  -1.785  1.00  0.00              
ATOM   1719  C   LEU A 113      11.779  19.137  -1.246  1.00  0.00              
ATOM   1720  O   LEU A 113      12.045  18.863  -0.075  1.00  0.00              
ATOM   1721  CB  LEU A 113       9.578  17.958  -0.935  1.00  0.00              
ATOM   1722  CG  LEU A 113       8.093  17.820  -1.292  1.00  0.00              
ATOM   1723  CD1 LEU A 113       7.481  16.649  -0.536  1.00  0.00              
ATOM   1724  CD2 LEU A 113       7.367  19.116  -0.961  1.00  0.00              
ATOM   1725  H   LEU A 113      10.934  17.703  -3.416  1.00  0.00              
ATOM   1726  HA  LEU A 113       9.873  19.935  -1.721  1.00  0.00              
ATOM   1727 1HB  LEU A 113      10.113  17.047  -1.200  1.00  0.00              
ATOM   1728 2HB  LEU A 113       9.697  18.152   0.132  1.00  0.00              
ATOM   1729  HG  LEU A 113       8.032  17.670  -2.371  1.00  0.00              
ATOM   1730 1HD1 LEU A 113       6.426  16.559  -0.796  1.00  0.00              
ATOM   1731 2HD1 LEU A 113       8.000  15.730  -0.806  1.00  0.00              
ATOM   1732 3HD1 LEU A 113       7.576  16.820   0.536  1.00  0.00              
ATOM   1733 1HD2 LEU A 113       6.312  19.016  -1.216  1.00  0.00              
ATOM   1734 2HD2 LEU A 113       7.465  19.326   0.104  1.00  0.00              
ATOM   1735 3HD2 LEU A 113       7.803  19.934  -1.534  1.00  0.00              
ATOM   1736  N   VAL A 114      12.683  19.590  -2.107  1.00  0.00              
ATOM   1737  CA  VAL A 114      14.040  19.920  -1.689  1.00  0.00              
ATOM   1738  C   VAL A 114      14.112  21.294  -1.035  1.00  0.00              
ATOM   1739  O   VAL A 114      13.533  22.259  -1.534  1.00  0.00              
ATOM   1740  CB  VAL A 114      15.019  19.879  -2.877  1.00  0.00              
ATOM   1741  CG1 VAL A 114      16.392  20.381  -2.455  1.00  0.00              
ATOM   1742  CG2 VAL A 114      15.119  18.469  -3.438  1.00  0.00              
ATOM   1743  H   VAL A 114      12.424  19.710  -3.075  1.00  0.00              
ATOM   1744  HA  VAL A 114      14.396  19.233  -0.920  1.00  0.00              
ATOM   1745  HB  VAL A 114      14.631  20.511  -3.677  1.00  0.00              
ATOM   1746 1HG1 VAL A 114      17.071  20.346  -3.307  1.00  0.00              
ATOM   1747 2HG1 VAL A 114      16.310  21.408  -2.099  1.00  0.00              
ATOM   1748 3HG1 VAL A 114      16.780  19.749  -1.656  1.00  0.00              
ATOM   1749 1HG2 VAL A 114      15.813  18.458  -4.277  1.00  0.00              
ATOM   1750 2HG2 VAL A 114      15.478  17.794  -2.661  1.00  0.00              
ATOM   1751 3HG2 VAL A 114      14.136  18.142  -3.777  1.00  0.00              
ATOM   1752  N   THR A 115      14.908  21.488   0.262  1.00  0.00              
ATOM   1753  CA  THR A 115      15.152  22.793   0.864  1.00  0.00              
ATOM   1754  C   THR A 115      16.339  22.715   1.816  1.00  0.00              
ATOM   1755  O   THR A 115      16.712  21.635   2.271  1.00  0.00              
ATOM   1756  CB  THR A 115      13.919  23.312   1.627  1.00  0.00              
ATOM   1757  OG1 THR A 115      14.178  24.634   2.118  1.00  0.00              
ATOM   1758  CG2 THR A 115      13.591  22.396   2.797  1.00  0.00              
ATOM   1759  H   THR A 115      15.249  20.659   0.727  1.00  0.00              
ATOM   1760  HA  THR A 115      15.408  23.516   0.089  1.00  0.00              
ATOM   1761  HB  THR A 115      13.069  23.347   0.946  1.00  0.00              
ATOM   1762  HG1 THR A 115      13.793  24.731   2.992  1.00  0.00              
ATOM   1763 1HG2 THR A 115      12.717  22.779   3.323  1.00  0.00              
ATOM   1764 2HG2 THR A 115      13.383  21.393   2.426  1.00  0.00              
ATOM   1765 3HG2 THR A 115      14.440  22.362   3.479  1.00  0.00              
ATOM   1766  N   GLY A 116      16.929  23.869   2.114  1.00  0.00              
ATOM   1767  CA  GLY A 116      18.109  23.928   2.968  1.00  0.00              
ATOM   1768  C   GLY A 116      17.863  23.277   4.323  1.00  0.00              
ATOM   1769  O   GLY A 116      18.756  22.650   4.892  1.00  0.00              
ATOM   1770  H   GLY A 116      16.550  24.727   1.738  1.00  0.00              
ATOM   1771 1HA  GLY A 116      18.931  23.408   2.476  1.00  0.00              
ATOM   1772 2HA  GLY A 116      18.382  24.970   3.126  1.00  0.00              
ATOM   1773  N   THR A 117      16.647  23.431   4.836  1.00  0.00              
ATOM   1774  CA  THR A 117      16.269  22.798   6.095  1.00  0.00              
ATOM   1775  C   THR A 117      16.380  21.283   5.993  1.00  0.00              
ATOM   1776  O   THR A 117      16.728  20.596   6.962  1.00  0.00              
ATOM   1777  CB  THR A 117      14.834  23.171   6.512  1.00  0.00              
ATOM   1778  OG1 THR A 117      14.746  24.587   6.717  1.00  0.00              
ATOM   1779  CG2 THR A 117      14.448  22.452   7.795  1.00  0.00              
ATOM   1780  H   THR A 117      15.968  23.997   4.346  1.00  0.00              
ATOM   1781  HA  THR A 117      16.953  23.109   6.885  1.00  0.00              
ATOM   1782  HB  THR A 117      14.148  22.885   5.715  1.00  0.00              
ATOM   1783  HG1 THR A 117      13.850  24.817   6.973  1.00  0.00              
ATOM   1784 1HG2 THR A 117      13.431  22.728   8.073  1.00  0.00              
ATOM   1785 2HG2 THR A 117      14.503  21.375   7.639  1.00  0.00              
ATOM   1786 3HG2 THR A 117      15.133  22.738   8.592  1.00  0.00              
ATOM   1787  N   ARG A 118      16.060  20.772   4.810  1.00  0.00              
ATOM   1788  CA  ARG A 118      15.983  19.340   4.585  1.00  0.00              
ATOM   1789  C   ARG A 118      17.396  18.762   4.546  1.00  0.00              
ATOM   1790  O   ARG A 118      17.699  17.780   5.238  1.00  0.00              
ATOM   1791  CB  ARG A 118      15.183  18.986   3.340  1.00  0.00              
ATOM   1792  CG  ARG A 118      14.987  17.496   3.108  1.00  0.00              
ATOM   1793  CD  ARG A 118      14.076  17.166   1.982  1.00  0.00              
ATOM   1794  NE  ARG A 118      13.833  15.744   1.800  1.00  0.00              
ATOM   1795  CZ  ARG A 118      12.897  15.227   0.980  1.00  0.00              
ATOM   1796  NH1 ARG A 118      12.090  16.006   0.296  1.00  0.00              
ATOM   1797  NH2 ARG A 118      12.796  13.911   0.901  1.00  0.00              
ATOM   1798  H   ARG A 118      15.865  21.402   4.046  1.00  0.00              
ATOM   1799  HA  ARG A 118      15.451  18.865   5.409  1.00  0.00              
ATOM   1800 1HB  ARG A 118      14.210  19.465   3.440  1.00  0.00              
ATOM   1801 2HB  ARG A 118      15.713  19.414   2.489  1.00  0.00              
ATOM   1802 1HG  ARG A 118      15.958  17.047   2.896  1.00  0.00              
ATOM   1803 2HG  ARG A 118      14.573  17.056   4.016  1.00  0.00              
ATOM   1804 1HD  ARG A 118      13.111  17.642   2.156  1.00  0.00              
ATOM   1805 2HD  ARG A 118      14.506  17.546   1.056  1.00  0.00              
ATOM   1806  HE  ARG A 118      14.294  14.952   2.227  1.00  0.00              
ATOM   1807 1HH1 ARG A 118      12.169  17.010   0.382  1.00  0.00              
ATOM   1808 2HH1 ARG A 118      11.395  15.599  -0.312  1.00  0.00              
ATOM   1809 1HH2 ARG A 118      13.413  13.326   1.447  1.00  0.00              
ATOM   1810 2HH2 ARG A 118      12.103  13.497   0.295  1.00  0.00              
ATOM   1811  N   ALA A 119      18.263  19.400   3.762  1.00  0.00              
ATOM   1812  CA  ALA A 119      19.659  18.979   3.651  1.00  0.00              
ATOM   1813  C   ALA A 119      20.383  19.104   4.992  1.00  0.00              
ATOM   1814  O   ALA A 119      21.119  18.201   5.401  1.00  0.00              
ATOM   1815  CB  ALA A 119      20.374  19.791   2.581  1.00  0.00              
ATOM   1816  H   ALA A 119      17.947  20.198   3.229  1.00  0.00              
ATOM   1817  HA  ALA A 119      19.685  17.927   3.365  1.00  0.00              
ATOM   1818 1HB  ALA A 119      21.411  19.465   2.511  1.00  0.00              
ATOM   1819 2HB  ALA A 119      19.881  19.642   1.621  1.00  0.00              
ATOM   1820 3HB  ALA A 119      20.343  20.847   2.845  1.00  0.00              
ATOM   1821  N   LYS A 120      20.175  20.227   5.673  1.00  0.00              
ATOM   1822  CA  LYS A 120      20.858  20.487   6.925  1.00  0.00              
ATOM   1823  C   LYS A 120      20.355  19.574   8.025  1.00  0.00              
ATOM   1824  O   LYS A 120      21.122  19.125   8.882  1.00  0.00              
ATOM   1825  CB  LYS A 120      20.683  21.950   7.337  1.00  0.00              
ATOM   1826  CG  LYS A 120      21.433  22.943   6.460  1.00  0.00              
ATOM   1827  CD  LYS A 120      21.117  24.378   6.854  1.00  0.00              
ATOM   1828  CE  LYS A 120      21.792  25.371   5.920  1.00  0.00              
ATOM   1829  NZ  LYS A 120      21.445  26.778   6.258  1.00  0.00              
ATOM   1830  H   LYS A 120      19.530  20.915   5.312  1.00  0.00              
ATOM   1831  HA  LYS A 120      21.923  20.281   6.815  1.00  0.00              
ATOM   1832 1HB  LYS A 120      19.615  22.167   7.299  1.00  0.00              
ATOM   1833 2HB  LYS A 120      21.035  22.037   8.365  1.00  0.00              
ATOM   1834 1HG  LYS A 120      22.503  22.763   6.569  1.00  0.00              
ATOM   1835 2HG  LYS A 120      21.142  22.778   5.423  1.00  0.00              
ATOM   1836 1HD  LYS A 120      20.036  24.519   6.815  1.00  0.00              
ATOM   1837 2HD  LYS A 120      21.467  24.544   7.873  1.00  0.00              
ATOM   1838 1HE  LYS A 120      22.870  25.235   5.996  1.00  0.00              
ATOM   1839 2HE  LYS A 120      21.471  25.154   4.901  1.00  0.00              
ATOM   1840 1HZ  LYS A 120      21.911  27.404   5.616  1.00  0.00              
ATOM   1841 2HZ  LYS A 120      20.445  26.906   6.186  1.00  0.00              
ATOM   1842 3HZ  LYS A 120      21.743  26.981   7.202  1.00  0.00              
ATOM   1843  N   GLY A 121      19.058  19.286   7.988  1.00  0.00              
ATOM   1844  CA  GLY A 121      18.473  18.344   8.933  1.00  0.00              
ATOM   1845  C   GLY A 121      19.123  16.982   8.798  1.00  0.00              
ATOM   1846  O   GLY A 121      19.490  16.357   9.790  1.00  0.00              
ATOM   1847  H   GLY A 121      18.464  19.722   7.298  1.00  0.00              
ATOM   1848 1HA  GLY A 121      18.623  18.717   9.946  1.00  0.00              
ATOM   1849 2HA  GLY A 121      17.405  18.257   8.734  1.00  0.00              
ATOM   1850  N   ILE A 122      19.270  16.525   7.562  1.00  0.00              
ATOM   1851  CA  ILE A 122      19.911  15.242   7.316  1.00  0.00              
ATOM   1852  C   ILE A 122      21.378  15.254   7.753  1.00  0.00              
ATOM   1853  O   ILE A 122      21.869  14.280   8.332  1.00  0.00              
ATOM   1854  CB  ILE A 122      19.829  14.853   5.829  1.00  0.00              
ATOM   1855  CG1 ILE A 122      18.375  14.603   5.422  1.00  0.00              
ATOM   1856  CG2 ILE A 122      20.681  13.624   5.553  1.00  0.00              
ATOM   1857  CD1 ILE A 122      18.167  14.503   3.928  1.00  0.00              
ATOM   1858  H   ILE A 122      18.936  17.066   6.778  1.00  0.00              
ATOM   1859  HA  ILE A 122      19.453  14.462   7.923  1.00  0.00              
ATOM   1860  HB  ILE A 122      20.185  15.686   5.224  1.00  0.00              
ATOM   1861 1HG1 ILE A 122      18.060  13.673   5.895  1.00  0.00              
ATOM   1862 2HG1 ILE A 122      17.781  15.428   5.816  1.00  0.00              
ATOM   1863 1HG2 ILE A 122      20.612  13.362   4.497  1.00  0.00              
ATOM   1864 2HG2 ILE A 122      21.719  13.837   5.806  1.00  0.00              
ATOM   1865 3HG2 ILE A 122      20.324  12.790   6.158  1.00  0.00              
ATOM   1866 1HD1 ILE A 122      17.112  14.326   3.717  1.00  0.00              
ATOM   1867 2HD1 ILE A 122      18.480  15.434   3.453  1.00  0.00              
ATOM   1868 3HD1 ILE A 122      18.758  13.679   3.532  1.00  0.00              
ATOM   1869  N   ILE A 123      22.068  16.364   7.512  1.00  0.00              
ATOM   1870  CA  ILE A 123      23.439  16.517   7.996  1.00  0.00              
ATOM   1871  C   ILE A 123      23.554  16.321   9.513  1.00  0.00              
ATOM   1872  O   ILE A 123      24.444  15.606   9.996  1.00  0.00              
ATOM   1873  CB  ILE A 123      24.003  17.902   7.630  1.00  0.00              
ATOM   1874  CG1 ILE A 123      24.227  18.005   6.119  1.00  0.00              
ATOM   1875  CG2 ILE A 123      25.298  18.165   8.383  1.00  0.00              
ATOM   1876  CD1 ILE A 123      24.519  19.408   5.638  1.00  0.00              
ATOM   1877  H   ILE A 123      21.644  17.116   6.987  1.00  0.00              
ATOM   1878  HA  ILE A 123      24.080  15.739   7.584  1.00  0.00              
ATOM   1879  HB  ILE A 123      23.269  18.665   7.890  1.00  0.00              
ATOM   1880 1HG1 ILE A 123      25.065  17.354   5.870  1.00  0.00              
ATOM   1881 2HG1 ILE A 123      23.325  17.635   5.631  1.00  0.00              
ATOM   1882 1HG2 ILE A 123      25.683  19.148   8.112  1.00  0.00              
ATOM   1883 2HG2 ILE A 123      25.108  18.133   9.455  1.00  0.00              
ATOM   1884 3HG2 ILE A 123      26.032  17.403   8.121  1.00  0.00              
ATOM   1885 1HD1 ILE A 123      24.666  19.401   4.558  1.00  0.00              
ATOM   1886 2HD1 ILE A 123      23.680  20.060   5.885  1.00  0.00              
ATOM   1887 3HD1 ILE A 123      25.421  19.779   6.123  1.00  0.00              
ATOM   1888  N   ALA A 124      22.651  16.956  10.257  1.00  0.00              
ATOM   1889  CA  ALA A 124      22.628  16.818  11.703  1.00  0.00              
ATOM   1890  C   ALA A 124      22.370  15.382  12.121  1.00  0.00              
ATOM   1891  O   ALA A 124      22.989  14.870  13.060  1.00  0.00              
ATOM   1892  CB  ALA A 124      21.580  17.743  12.304  1.00  0.00              
ATOM   1893  H   ALA A 124      21.967  17.547   9.808  1.00  0.00              
ATOM   1894  HA  ALA A 124      23.606  17.097  12.096  1.00  0.00              
ATOM   1895 1HB  ALA A 124      21.576  17.630  13.389  1.00  0.00              
ATOM   1896 2HB  ALA A 124      21.815  18.776  12.048  1.00  0.00              
ATOM   1897 3HB  ALA A 124      20.598  17.485  11.910  1.00  0.00              
ATOM   1898  N   ILE A 125      21.452  14.727  11.417  1.00  0.00              
ATOM   1899  CA  ILE A 125      21.139  13.330  11.687  1.00  0.00              
ATOM   1900  C   ILE A 125      22.377  12.452  11.504  1.00  0.00              
ATOM   1901  O   ILE A 125      22.661  11.583  12.332  1.00  0.00              
ATOM   1902  CB  ILE A 125      20.009  12.817  10.775  1.00  0.00              
ATOM   1903  CG1 ILE A 125      18.684  13.494  11.134  1.00  0.00              
ATOM   1904  CG2 ILE A 125      19.885  11.305  10.883  1.00  0.00              
ATOM   1905  CD1 ILE A 125      17.589  13.271  10.115  1.00  0.00              
ATOM   1906  H   ILE A 125      20.959  15.207  10.677  1.00  0.00              
ATOM   1907  HA  ILE A 125      20.852  13.196  12.730  1.00  0.00              
ATOM   1908  HB  ILE A 125      20.233  13.091   9.745  1.00  0.00              
ATOM   1909 1HG1 ILE A 125      18.368  13.098  12.099  1.00  0.00              
ATOM   1910 2HG1 ILE A 125      18.881  14.562  11.227  1.00  0.00              
ATOM   1911 1HG2 ILE A 125      19.082  10.959  10.232  1.00  0.00              
ATOM   1912 2HG2 ILE A 125      20.822  10.840  10.580  1.00  0.00              
ATOM   1913 3HG2 ILE A 125      19.660  11.030  11.913  1.00  0.00              
ATOM   1914 1HD1 ILE A 125      16.681  13.781  10.438  1.00  0.00              
ATOM   1915 2HD1 ILE A 125      17.904  13.668   9.149  1.00  0.00              
ATOM   1916 3HD1 ILE A 125      17.390  12.204  10.021  1.00  0.00              
ATOM   1917  N   CYS A 126      23.105  12.682  10.412  1.00  0.00              
ATOM   1918  CA  CYS A 126      24.318  11.918  10.122  1.00  0.00              
ATOM   1919  C   CYS A 126      25.417  12.173  11.157  1.00  0.00              
ATOM   1920  O   CYS A 126      26.194  11.270  11.486  1.00  0.00              
ATOM   1921  CB  CYS A 126      24.733  12.460   8.755  1.00  0.00              
ATOM   1922  SG  CYS A 126      23.638  11.984   7.396  1.00  0.00              
ATOM   1923  H   CYS A 126      22.813  13.404   9.768  1.00  0.00              
ATOM   1924  HA  CYS A 126      24.144  10.845  10.036  1.00  0.00              
ATOM   1925 1HB  CYS A 126      24.741  13.551   8.768  1.00  0.00              
ATOM   1926 2HB  CYS A 126      25.723  12.092   8.488  1.00  0.00              
ATOM   1927  HG  CYS A 126      23.795  10.672   7.545  1.00  0.00              
ATOM   1928  N   TRP A 127      25.494  13.403  11.660  1.00  0.00              
ATOM   1929  CA  TRP A 127      26.430  13.682  12.748  1.00  0.00              
ATOM   1930  C   TRP A 127      26.103  12.816  13.960  1.00  0.00              
ATOM   1931  O   TRP A 127      26.995  12.201  14.542  1.00  0.00              
ATOM   1932  CB  TRP A 127      26.391  15.163  13.129  1.00  0.00              
ATOM   1933  CG  TRP A 127      26.967  16.066  12.081  1.00  0.00              
ATOM   1934  CD1 TRP A 127      27.643  15.686  10.960  1.00  0.00              
ATOM   1935  CD2 TRP A 127      26.918  17.497  12.056  1.00  0.00              
ATOM   1936  NE1 TRP A 127      28.020  16.791  10.238  1.00  0.00              
ATOM   1937  CE2 TRP A 127      27.584  17.917  10.890  1.00  0.00              
ATOM   1938  CE3 TRP A 127      26.373  18.466  12.908  1.00  0.00              
ATOM   1939  CZ2 TRP A 127      27.723  19.254  10.555  1.00  0.00              
ATOM   1940  CZ3 TRP A 127      26.512  19.807  12.571  1.00  0.00              
ATOM   1941  CH2 TRP A 127      27.167  20.190  11.427  1.00  0.00              
ATOM   1942  H   TRP A 127      24.916  14.151  11.304  1.00  0.00              
ATOM   1943  HA  TRP A 127      27.444  13.432  12.436  1.00  0.00              
ATOM   1944 1HB  TRP A 127      25.362  15.485  13.287  1.00  0.00              
ATOM   1945 2HB  TRP A 127      26.967  15.332  14.038  1.00  0.00              
ATOM   1946  HD1 TRP A 127      27.780  14.617  10.806  1.00  0.00              
ATOM   1947  HE1 TRP A 127      28.534  16.779   9.369  1.00  0.00              
ATOM   1948  HE3 TRP A 127      25.842  18.217  13.826  1.00  0.00              
ATOM   1949  HZ2 TRP A 127      28.252  19.515   9.637  1.00  0.00              
ATOM   1950  HZ3 TRP A 127      26.084  20.551  13.243  1.00  0.00              
ATOM   1951  HH2 TRP A 127      27.253  21.252  11.199  1.00  0.00              
ATOM   1952  N   VAL A 128      24.828  12.760  14.332  1.00  0.00              
ATOM   1953  CA  VAL A 128      24.432  11.945  15.477  1.00  0.00              
ATOM   1954  C   VAL A 128      24.685  10.456  15.222  1.00  0.00              
ATOM   1955  O   VAL A 128      25.132   9.740  16.122  1.00  0.00              
ATOM   1956  CB  VAL A 128      22.945  12.152  15.824  1.00  0.00              
ATOM   1957  CG1 VAL A 128      22.503  11.155  16.885  1.00  0.00              
ATOM   1958  CG2 VAL A 128      22.702  13.576  16.298  1.00  0.00              
ATOM   1959  H   VAL A 128      24.122  13.278  13.829  1.00  0.00              
ATOM   1960  HA  VAL A 128      25.032  12.179  16.357  1.00  0.00              
ATOM   1961  HB  VAL A 128      22.349  12.011  14.923  1.00  0.00              
ATOM   1962 1HG1 VAL A 128      21.450  11.315  17.118  1.00  0.00              
ATOM   1963 2HG1 VAL A 128      22.641  10.141  16.512  1.00  0.00              
ATOM   1964 3HG1 VAL A 128      23.098  11.296  17.787  1.00  0.00              
ATOM   1965 1HG2 VAL A 128      21.647  13.705  16.538  1.00  0.00              
ATOM   1966 2HG2 VAL A 128      23.303  13.771  17.186  1.00  0.00              
ATOM   1967 3HG2 VAL A 128      22.981  14.275  15.510  1.00  0.00              
ATOM   1968  N   LEU A 129      24.408   9.996  14.003  1.00  0.00              
ATOM   1969  CA  LEU A 129      24.630   8.593  13.655  1.00  0.00              
ATOM   1970  C   LEU A 129      26.104   8.204  13.755  1.00  0.00              
ATOM   1971  O   LEU A 129      26.435   7.165  14.327  1.00  0.00              
ATOM   1972  CB  LEU A 129      24.105   8.314  12.241  1.00  0.00              
ATOM   1973  CG  LEU A 129      22.578   8.321  12.098  1.00  0.00              
ATOM   1974  CD1 LEU A 129      22.190   8.243  10.628  1.00  0.00              
ATOM   1975  CD2 LEU A 129      21.989   7.152  12.874  1.00  0.00              
ATOM   1976  H   LEU A 129      24.037  10.624  13.304  1.00  0.00              
ATOM   1977  HA  LEU A 129      24.103   7.953  14.362  1.00  0.00              
ATOM   1978 1HB  LEU A 129      24.533   9.170  11.722  1.00  0.00              
ATOM   1979 2HB  LEU A 129      24.521   7.395  11.830  1.00  0.00              
ATOM   1980  HG  LEU A 129      22.214   9.242  12.555  1.00  0.00              
ATOM   1981 1HD1 LEU A 129      21.104   8.248  10.536  1.00  0.00              
ATOM   1982 2HD1 LEU A 129      22.603   9.101  10.097  1.00  0.00              
ATOM   1983 3HD1 LEU A 129      22.585   7.324  10.196  1.00  0.00              
ATOM   1984 1HD2 LEU A 129      20.903   7.159  12.773  1.00  0.00              
ATOM   1985 2HD2 LEU A 129      22.385   6.217  12.480  1.00  0.00              
ATOM   1986 3HD2 LEU A 129      22.255   7.243  13.928  1.00  0.00              
ATOM   1987  N   SER A 130      26.980   9.044  13.206  1.00  0.00              
ATOM   1988  CA  SER A 130      28.418   8.771  13.207  1.00  0.00              
ATOM   1989  C   SER A 130      28.952   8.754  14.635  1.00  0.00              
ATOM   1990  O   SER A 130      29.754   7.892  15.017  1.00  0.00              
ATOM   1991  CB  SER A 130      29.153   9.804  12.375  1.00  0.00              
ATOM   1992  OG  SER A 130      29.026  11.095  12.906  1.00  0.00              
ATOM   1993  H   SER A 130      26.640   9.893  12.778  1.00  0.00              
ATOM   1994  HA  SER A 130      28.684   7.850  12.687  1.00  0.00              
ATOM   1995 1HB  SER A 130      30.209   9.537  12.343  1.00  0.00              
ATOM   1996 2HB  SER A 130      28.746   9.794  11.365  1.00  0.00              
ATOM   1997  HG  SER A 130      28.147  11.432  12.717  1.00  0.00              
ATOM   1998  N   PHE A 131      28.483   9.719  15.416  1.00  0.00              
ATOM   1999  CA  PHE A 131      28.862   9.854  16.811  1.00  0.00              
ATOM   2000  C   PHE A 131      28.542   8.590  17.606  1.00  0.00              
ATOM   2001  O   PHE A 131      29.442   7.945  18.148  1.00  0.00              
ATOM   2002  CB  PHE A 131      28.158  11.061  17.434  1.00  0.00              
ATOM   2003  CG  PHE A 131      28.407  11.214  18.907  1.00  0.00              
ATOM   2004  CD1 PHE A 131      29.624  11.687  19.374  1.00  0.00              
ATOM   2005  CD2 PHE A 131      27.425  10.886  19.829  1.00  0.00              
ATOM   2006  CE1 PHE A 131      29.855  11.828  20.729  1.00  0.00              
ATOM   2007  CE2 PHE A 131      27.652  11.027  21.185  1.00  0.00              
ATOM   2008  CZ  PHE A 131      28.869  11.499  21.635  1.00  0.00              
ATOM   2009  H   PHE A 131      27.837  10.383  15.016  1.00  0.00              
ATOM   2010  HA  PHE A 131      29.940   9.998  16.890  1.00  0.00              
ATOM   2011 1HB  PHE A 131      28.502  11.981  16.962  1.00  0.00              
ATOM   2012 2HB  PHE A 131      27.080  10.972  17.308  1.00  0.00              
ATOM   2013  HD1 PHE A 131      30.404  11.949  18.658  1.00  0.00              
ATOM   2014  HD2 PHE A 131      26.464  10.513  19.474  1.00  0.00              
ATOM   2015  HE1 PHE A 131      30.816  12.201  21.082  1.00  0.00              
ATOM   2016  HE2 PHE A 131      26.871  10.766  21.899  1.00  0.00              
ATOM   2017  HZ  PHE A 131      29.050  11.609  22.703  1.00  0.00              
ATOM   2018  N   ALA A 132      27.263   8.230  17.654  1.00  0.00              
ATOM   2019  CA  ALA A 132      26.820   7.098  18.456  1.00  0.00              
ATOM   2020  C   ALA A 132      27.326   5.761  17.920  1.00  0.00              
ATOM   2021  O   ALA A 132      27.815   4.925  18.682  1.00  0.00              
ATOM   2022  CB  ALA A 132      25.301   7.090  18.541  1.00  0.00              
ATOM   2023  H   ALA A 132      26.582   8.752  17.122  1.00  0.00              
ATOM   2024  HA  ALA A 132      27.230   7.200  19.461  1.00  0.00              
ATOM   2025 1HB  ALA A 132      24.977   6.250  19.156  1.00  0.00              
ATOM   2026 2HB  ALA A 132      24.956   8.022  18.990  1.00  0.00              
ATOM   2027 3HB  ALA A 132      24.881   6.990  17.542  1.00  0.00              
ATOM   2028  N   ILE A 133      27.211   5.551  16.614  1.00  0.00              
ATOM   2029  CA  ILE A 133      27.579   4.263  16.037  1.00  0.00              
ATOM   2030  C   ILE A 133      29.076   3.990  16.186  1.00  0.00              
ATOM   2031  O   ILE A 133      29.486   2.877  16.512  1.00  0.00              
ATOM   2032  CB  ILE A 133      27.198   4.187  14.548  1.00  0.00              
ATOM   2033  CG1 ILE A 133      25.676   4.205  14.384  1.00  0.00              
ATOM   2034  CG2 ILE A 133      27.791   2.939  13.911  1.00  0.00              
ATOM   2035  CD1 ILE A 133      25.218   4.404  12.957  1.00  0.00              
ATOM   2036  H   ILE A 133      26.868   6.282  16.008  1.00  0.00              
ATOM   2037  HA  ILE A 133      27.098   3.449  16.578  1.00  0.00              
ATOM   2038  HB  ILE A 133      27.579   5.071  14.038  1.00  0.00              
ATOM   2039 1HG1 ILE A 133      25.299   3.253  14.757  1.00  0.00              
ATOM   2040 2HG1 ILE A 133      25.293   5.015  15.005  1.00  0.00              
ATOM   2041 1HG2 ILE A 133      27.512   2.900  12.858  1.00  0.00              
ATOM   2042 2HG2 ILE A 133      28.876   2.967  13.997  1.00  0.00              
ATOM   2043 3HG2 ILE A 133      27.409   2.054  14.420  1.00  0.00              
ATOM   2044 1HD1 ILE A 133      24.128   4.406  12.921  1.00  0.00              
ATOM   2045 2HD1 ILE A 133      25.594   5.357  12.583  1.00  0.00              
ATOM   2046 3HD1 ILE A 133      25.599   3.595  12.335  1.00  0.00              
ATOM   2047  N   GLY A 134      29.889   5.023  15.993  1.00  0.00              
ATOM   2048  CA  GLY A 134      31.323   4.883  16.231  1.00  0.00              
ATOM   2049  C   GLY A 134      31.702   4.793  17.704  1.00  0.00              
ATOM   2050  O   GLY A 134      32.582   4.019  18.079  1.00  0.00              
ATOM   2051  H   GLY A 134      29.527   5.912  15.680  1.00  0.00              
ATOM   2052 1HA  GLY A 134      31.678   3.974  15.745  1.00  0.00              
ATOM   2053 2HA  GLY A 134      31.840   5.744  15.811  1.00  0.00              
ATOM   2054  N   LEU A 135      31.033   5.590  18.534  1.00  0.00              
ATOM   2055  CA  LEU A 135      31.350   5.668  19.960  1.00  0.00              
ATOM   2056  C   LEU A 135      31.226   4.345  20.727  1.00  0.00              
ATOM   2057  O   LEU A 135      32.189   3.909  21.360  1.00  0.00              
ATOM   2058  CB  LEU A 135      30.452   6.725  20.613  1.00  0.00              
ATOM   2059  CG  LEU A 135      30.649   6.906  22.124  1.00  0.00              
ATOM   2060  CD1 LEU A 135      32.060   7.400  22.411  1.00  0.00              
ATOM   2061  CD2 LEU A 135      29.615   7.886  22.658  1.00  0.00              
ATOM   2062  H   LEU A 135      30.283   6.158  18.165  1.00  0.00              
ATOM   2063  HA  LEU A 135      32.395   5.949  20.086  1.00  0.00              
ATOM   2064 1HB  LEU A 135      30.803   7.608  20.082  1.00  0.00              
ATOM   2065 2HB  LEU A 135      29.399   6.558  20.385  1.00  0.00              
ATOM   2066  HG  LEU A 135      30.465   5.939  22.593  1.00  0.00              
ATOM   2067 1HD1 LEU A 135      32.191   7.525  23.486  1.00  0.00              
ATOM   2068 2HD1 LEU A 135      32.783   6.672  22.041  1.00  0.00              
ATOM   2069 3HD1 LEU A 135      32.219   8.356  21.913  1.00  0.00              
ATOM   2070 1HD2 LEU A 135      29.756   8.013  23.732  1.00  0.00              
ATOM   2071 2HD2 LEU A 135      29.734   8.848  22.160  1.00  0.00              
ATOM   2072 3HD2 LEU A 135      28.614   7.499  22.468  1.00  0.00              
ATOM   2073  N   THR A 136      30.052   3.691  20.667  1.00  0.00              
ATOM   2074  CA  THR A 136      29.821   2.580  21.596  1.00  0.00              
ATOM   2075  C   THR A 136      30.887   1.493  21.443  1.00  0.00              
ATOM   2076  O   THR A 136      31.435   1.013  22.431  1.00  0.00              
ATOM   2077  CB  THR A 136      28.431   1.950  21.390  1.00  0.00              
ATOM   2078  OG1 THR A 136      27.417   2.929  21.648  1.00  0.00              
ATOM   2079  CG2 THR A 136      28.238   0.766  22.326  1.00  0.00              
ATOM   2080  H   THR A 136      29.328   3.939  20.008  1.00  0.00              
ATOM   2081  HA  THR A 136      29.894   2.937  22.624  1.00  0.00              
ATOM   2082  HB  THR A 136      28.344   1.613  20.357  1.00  0.00              
ATOM   2083  HG1 THR A 136      26.551   2.535  21.517  1.00  0.00              
ATOM   2084 1HG2 THR A 136      27.250   0.335  22.165  1.00  0.00              
ATOM   2085 2HG2 THR A 136      29.001   0.015  22.124  1.00  0.00              
ATOM   2086 3HG2 THR A 136      28.323   1.103  23.358  1.00  0.00              
ATOM   2087  N   PRO A 137      31.188   1.126  20.201  1.00  0.00              
ATOM   2088  CA  PRO A 137      32.228   0.144  19.934  1.00  0.00              
ATOM   2089  C   PRO A 137      33.539   0.569  20.579  1.00  0.00              
ATOM   2090  O   PRO A 137      34.304  -0.266  21.064  1.00  0.00              
ATOM   2091  CB  PRO A 137      32.322   0.096  18.406  1.00  0.00              
ATOM   2092  CG  PRO A 137      30.972   0.522  17.938  1.00  0.00              
ATOM   2093  CD  PRO A 137      30.526   1.578  18.914  1.00  0.00              
ATOM   2094  HA  PRO A 137      32.000  -0.844  20.361  1.00  0.00              
ATOM   2095 1HB  PRO A 137      33.105   0.770  18.029  1.00  0.00              
ATOM   2096 2HB  PRO A 137      32.566  -0.915  18.048  1.00  0.00              
ATOM   2097 1HG  PRO A 137      31.014   0.923  16.914  1.00  0.00              
ATOM   2098 2HG  PRO A 137      30.270  -0.325  17.924  1.00  0.00              
ATOM   2099 1HD  PRO A 137      30.865   2.584  18.623  1.00  0.00              
ATOM   2100 2HD  PRO A 137      29.431   1.623  19.007  1.00  0.00              
ATOM   2101  N   MET A 138      33.783   1.874  20.601  1.00  0.00              
ATOM   2102  CA  MET A 138      35.030   2.408  21.144  1.00  0.00              
ATOM   2103  C   MET A 138      35.057   2.498  22.672  1.00  0.00              
ATOM   2104  O   MET A 138      36.125   2.553  23.277  1.00  0.00              
ATOM   2105  CB  MET A 138      35.291   3.788  20.544  1.00  0.00              
ATOM   2106  CG  MET A 138      35.725   3.769  19.085  1.00  0.00              
ATOM   2107  SD  MET A 138      36.331   5.371  18.519  1.00  0.00              
ATOM   2108  CE  MET A 138      34.790   6.206  18.155  1.00  0.00              
ATOM   2109  H   MET A 138      33.092   2.513  20.234  1.00  0.00              
ATOM   2110  HA  MET A 138      35.858   1.746  20.891  1.00  0.00              
ATOM   2111 1HB  MET A 138      34.367   4.356  20.641  1.00  0.00              
ATOM   2112 2HB  MET A 138      36.070   4.255  21.149  1.00  0.00              
ATOM   2113 1HG  MET A 138      36.516   3.028  18.976  1.00  0.00              
ATOM   2114 2HG  MET A 138      34.867   3.477  18.480  1.00  0.00              
ATOM   2115 1HE  MET A 138      34.999   7.213  17.793  1.00  0.00              
ATOM   2116 2HE  MET A 138      34.247   5.650  17.390  1.00  0.00              
ATOM   2117 3HE  MET A 138      34.186   6.264  19.061  1.00  0.00              
ATOM   2118  N   LEU A 139      33.883   2.514  23.290  1.00  0.00              
ATOM   2119  CA  LEU A 139      33.783   2.529  24.745  1.00  0.00              
ATOM   2120  C   LEU A 139      34.351   1.241  25.326  1.00  0.00              
ATOM   2121  O   LEU A 139      33.802   0.160  25.118  1.00  0.00              
ATOM   2122  CB  LEU A 139      32.325   2.721  25.181  1.00  0.00              
ATOM   2123  CG  LEU A 139      31.700   4.067  24.793  1.00  0.00              
ATOM   2124  CD1 LEU A 139      30.238   4.105  25.216  1.00  0.00              
ATOM   2125  CD2 LEU A 139      32.480   5.198  25.447  1.00  0.00              
ATOM   2126  H   LEU A 139      33.037   2.516  22.739  1.00  0.00              
ATOM   2127  HA  LEU A 139      34.382   3.348  25.143  1.00  0.00              
ATOM   2128 1HB  LEU A 139      31.863   1.917  24.612  1.00  0.00              
ATOM   2129 2HB  LEU A 139      32.195   2.534  26.247  1.00  0.00              
ATOM   2130  HG  LEU A 139      31.803   4.173  23.713  1.00  0.00              
ATOM   2131 1HD1 LEU A 139      29.802   5.064  24.936  1.00  0.00              
ATOM   2132 2HD1 LEU A 139      29.694   3.302  24.718  1.00  0.00              
ATOM   2133 3HD1 LEU A 139      30.168   3.976  26.296  1.00  0.00              
ATOM   2134 1HD2 LEU A 139      32.034   6.154  25.170  1.00  0.00              
ATOM   2135 2HD2 LEU A 139      32.448   5.083  26.531  1.00  0.00              
ATOM   2136 3HD2 LEU A 139      33.516   5.170  25.109  1.00  0.00              
ATOM   2137  N   GLY A 140      35.455   1.363  26.056  1.00  0.00              
ATOM   2138  CA  GLY A 140      36.081   0.213  26.696  1.00  0.00              
ATOM   2139  C   GLY A 140      37.434  -0.101  26.071  1.00  0.00              
ATOM   2140  O   GLY A 140      38.162  -0.972  26.547  1.00  0.00              
ATOM   2141  H   GLY A 140      35.870   2.277  26.171  1.00  0.00              
ATOM   2142 1HA  GLY A 140      36.222   0.428  27.756  1.00  0.00              
ATOM   2143 2HA  GLY A 140      35.431  -0.654  26.586  1.00  0.00              
ATOM   2144  N   TRP A 141      37.766   0.614  25.001  1.00  0.00              
ATOM   2145  CA  TRP A 141      39.058   0.457  24.345  1.00  0.00              
ATOM   2146  C   TRP A 141      40.217   0.765  25.285  1.00  0.00              
ATOM   2147  O   TRP A 141      41.216   0.046  25.310  1.00  0.00              
ATOM   2148  CB  TRP A 141      39.137   1.359  23.111  1.00  0.00              
ATOM   2149  CG  TRP A 141      38.415   0.807  21.920  1.00  0.00              
ATOM   2150  CD1 TRP A 141      37.468  -0.173  21.922  1.00  0.00              
ATOM   2151  CD2 TRP A 141      38.579   1.204  20.553  1.00  0.00              
ATOM   2152  NE1 TRP A 141      37.033  -0.414  20.643  1.00  0.00              
ATOM   2153  CE2 TRP A 141      37.700   0.422  19.783  1.00  0.00              
ATOM   2154  CE3 TRP A 141      39.387   2.148  19.906  1.00  0.00              
ATOM   2155  CZ2 TRP A 141      37.605   0.548  18.406  1.00  0.00              
ATOM   2156  CZ3 TRP A 141      39.290   2.276  18.525  1.00  0.00              
ATOM   2157  CH2 TRP A 141      38.424   1.500  17.797  1.00  0.00              
ATOM   2158  H   TRP A 141      37.105   1.284  24.633  1.00  0.00              
ATOM   2159  HA  TRP A 141      39.189  -0.578  24.029  1.00  0.00              
ATOM   2160 1HB  TRP A 141      38.690   2.330  23.325  1.00  0.00              
ATOM   2161 2HB  TRP A 141      40.176   1.495  22.811  1.00  0.00              
ATOM   2162  HD1 TRP A 141      37.206  -0.603  22.888  1.00  0.00              
ATOM   2163  HE1 TRP A 141      36.336  -1.095  20.376  1.00  0.00              
ATOM   2164  HE3 TRP A 141      40.088   2.791  20.436  1.00  0.00              
ATOM   2165  HZ2 TRP A 141      36.904  -0.089  17.866  1.00  0.00              
ATOM   2166  HZ3 TRP A 141      39.924   3.014  18.034  1.00  0.00              
ATOM   2167  HH2 TRP A 141      38.378   1.632  16.716  1.00  0.00              
ATOM   2168  N   ASN A 142      40.077   1.837  26.057  1.00  0.00              
ATOM   2169  CA  ASN A 142      41.155   2.307  26.918  1.00  0.00              
ATOM   2170  C   ASN A 142      40.655   2.537  28.338  1.00  0.00              
ATOM   2171  O   ASN A 142      40.340   3.664  28.721  1.00  0.00              
ATOM   2172  CB  ASN A 142      41.792   3.572  26.372  1.00  0.00              
ATOM   2173  CG  ASN A 142      42.271   3.445  24.953  1.00  0.00              
ATOM   2174  OD1 ASN A 142      43.408   3.033  24.694  1.00  0.00              
ATOM   2175  ND2 ASN A 142      41.441   3.874  24.036  1.00  0.00              
ATOM   2176  H   ASN A 142      39.200   2.339  26.048  1.00  0.00              
ATOM   2177  HA  ASN A 142      41.936   1.548  26.981  1.00  0.00              
ATOM   2178 1HB  ASN A 142      41.308   4.541  26.501  1.00  0.00              
ATOM   2179 2HB  ASN A 142      42.651   3.504  27.040  1.00  0.00              
ATOM   2180 1HD2 ASN A 142      41.693   3.820  23.070  1.00  0.00              
ATOM   2181 2HD2 ASN A 142      40.556   4.254  24.302  1.00  0.00              
ATOM   2182  N   ASN A 143      40.584   1.462  29.116  1.00  0.00              
ATOM   2183  CA  ASN A 143      39.831   1.469  30.365  1.00  0.00              
ATOM   2184  C   ASN A 143      40.706   1.033  31.533  1.00  0.00              
ATOM   2185  O   ASN A 143      40.207   0.736  32.618  1.00  0.00              
ATOM   2186  CB  ASN A 143      38.597   0.589  30.275  1.00  0.00              
ATOM   2187  CG  ASN A 143      38.904  -0.859  30.014  1.00  0.00              
ATOM   2188  OD1 ASN A 143      40.070  -1.262  29.929  1.00  0.00              
ATOM   2189  ND2 ASN A 143      37.866  -1.628  29.804  1.00  0.00              
ATOM   2190  H   ASN A 143      41.063   0.619  28.835  1.00  0.00              
ATOM   2191  HA  ASN A 143      39.495   2.482  30.589  1.00  0.00              
ATOM   2192 1HB  ASN A 143      37.807   0.658  31.024  1.00  0.00              
ATOM   2193 2HB  ASN A 143      38.259   1.049  29.347  1.00  0.00              
ATOM   2194 1HD2 ASN A 143      37.995  -2.603  29.624  1.00  0.00              
ATOM   2195 2HD2 ASN A 143      36.945  -1.240  29.824  1.00  0.00              
ATOM   2196  N   CYS A 144      42.014   0.996  31.303  1.00  0.00              
ATOM   2197  CA  CYS A 144      42.966   0.649  32.352  1.00  0.00              
ATOM   2198  C   CYS A 144      43.196   1.809  33.313  1.00  0.00              
ATOM   2199  O   CYS A 144      44.293   2.363  33.380  1.00  0.00              
ATOM   2200  CB  CYS A 144      44.242   0.349  31.564  1.00  0.00              
ATOM   2201  SG  CYS A 144      44.894   1.754  30.630  1.00  0.00              
ATOM   2202  H   CYS A 144      42.358   1.214  30.379  1.00  0.00              
ATOM   2203  HA  CYS A 144      42.686  -0.242  32.914  1.00  0.00              
ATOM   2204 1HB  CYS A 144      45.039   0.039  32.240  1.00  0.00              
ATOM   2205 2HB  CYS A 144      44.057  -0.439  30.834  1.00  0.00              
ATOM   2206  N   GLY A 145      42.155   2.171  34.055  1.00  0.00              
ATOM   2207  CA  GLY A 145      42.228   3.297  34.978  1.00  0.00              
ATOM   2208  C   GLY A 145      41.944   4.615  34.267  1.00  0.00              
ATOM   2209  O   GLY A 145      41.784   4.651  33.047  1.00  0.00              
ATOM   2210  H   GLY A 145      41.292   1.653  33.977  1.00  0.00              
ATOM   2211 1HA  GLY A 145      41.492   3.157  35.769  1.00  0.00              
ATOM   2212 2HA  GLY A 145      43.225   3.338  35.413  1.00  0.00              
ATOM   2213  N   GLN A 146      41.883   5.695  35.038  1.00  0.00              
ATOM   2214  CA  GLN A 146      41.675   7.025  34.478  1.00  0.00              
ATOM   2215  C   GLN A 146      42.992   7.648  34.031  1.00  0.00              
ATOM   2216  O   GLN A 146      43.205   7.887  32.843  1.00  0.00              
ATOM   2217  CB  GLN A 146      40.994   7.938  35.501  1.00  0.00              
ATOM   2218  CG  GLN A 146      39.550   7.569  35.799  1.00  0.00              
ATOM   2219  CD  GLN A 146      38.643   7.767  34.600  1.00  0.00              
ATOM   2220  OE1 GLN A 146      38.587   8.854  34.018  1.00  0.00              
ATOM   2221  NE2 GLN A 146      37.922   6.716  34.225  1.00  0.00              
ATOM   2222  H   GLN A 146      41.982   5.593  36.038  1.00  0.00              
ATOM   2223  HA  GLN A 146      41.050   6.953  33.588  1.00  0.00              
ATOM   2224 1HB  GLN A 146      41.585   7.883  36.415  1.00  0.00              
ATOM   2225 2HB  GLN A 146      41.039   8.950  35.100  1.00  0.00              
ATOM   2226 1HG  GLN A 146      39.268   6.634  36.282  1.00  0.00              
ATOM   2227 2HG  GLN A 146      39.391   8.396  36.492  1.00  0.00              
ATOM   2228 1HE2 GLN A 146      37.304   6.787  33.441  1.00  0.00              
ATOM   2229 2HE2 GLN A 146      37.996   5.854  34.727  1.00  0.00              
ATOM   2230  N   SER A 147      43.873   7.908  34.991  1.00  0.00              
ATOM   2231  CA  SER A 147      45.147   8.558  34.707  1.00  0.00              
ATOM   2232  C   SER A 147      46.175   8.195  35.770  1.00  0.00              
ATOM   2233  O   SER A 147      46.078   8.633  36.917  1.00  0.00              
ATOM   2234  CB  SER A 147      44.967  10.061  34.629  1.00  0.00              
ATOM   2235  OG  SER A 147      46.180  10.726  34.410  1.00  0.00              
ATOM   2236  H   SER A 147      43.655   7.648  35.943  1.00  0.00              
ATOM   2237  HA  SER A 147      45.534   8.335  33.712  1.00  0.00              
ATOM   2238 1HB  SER A 147      44.285  10.288  33.810  1.00  0.00              
ATOM   2239 2HB  SER A 147      44.535  10.410  35.567  1.00  0.00              
ATOM   2240  HG  SER A 147      46.023  11.672  34.368  1.00  0.00              
ATOM   2241  N   GLN A 148      47.263   7.508  35.407  1.00  0.00              
ATOM   2242  CA  GLN A 148      48.317   7.175  36.358  1.00  0.00              
ATOM   2243  C   GLN A 148      49.640   7.819  35.964  1.00  0.00              
ATOM   2244  O   GLN A 148      49.767   8.384  34.878  1.00  0.00              
ATOM   2245  CB  GLN A 148      48.491   5.657  36.455  1.00  0.00              
ATOM   2246  CG  GLN A 148      47.242   4.914  36.898  1.00  0.00              
ATOM   2247  CD  GLN A 148      46.816   5.287  38.306  1.00  0.00              
ATOM   2248  OE1 GLN A 148      47.646   5.399  39.211  1.00  0.00              
ATOM   2249  NE2 GLN A 148      45.515   5.478  38.499  1.00  0.00              
ATOM   2250  H   GLN A 148      47.308   7.131  34.471  1.00  0.00              
ATOM   2251  HA  GLN A 148      48.060   7.570  37.341  1.00  0.00              
ATOM   2252 1HB  GLN A 148      48.794   5.311  35.467  1.00  0.00              
ATOM   2253 2HB  GLN A 148      49.297   5.477  37.166  1.00  0.00              
ATOM   2254 1HG  GLN A 148      46.344   4.850  36.283  1.00  0.00              
ATOM   2255 2HG  GLN A 148      47.728   3.939  36.932  1.00  0.00              
ATOM   2256 1HE2 GLN A 148      45.175   5.725  39.407  1.00  0.00              
ATOM   2257 2HE2 GLN A 148      44.876   5.374  37.737  1.00  0.00              
ATOM   2258  N   GLY A 149      50.623   7.732  36.853  1.00  0.00              
ATOM   2259  CA  GLY A 149      51.964   8.227  36.565  1.00  0.00              
ATOM   2260  C   GLY A 149      52.685   7.298  35.597  1.00  0.00              
ATOM   2261  O   GLY A 149      52.239   6.178  35.346  1.00  0.00              
ATOM   2262  H   GLY A 149      50.437   7.311  37.753  1.00  0.00              
ATOM   2263 1HA  GLY A 149      51.893   9.219  36.119  1.00  0.00              
ATOM   2264 2HA  GLY A 149      52.533   8.286  37.491  1.00  0.00              
ATOM   2265  N   CYS A 150      53.803   7.770  35.055  1.00  0.00              
ATOM   2266  CA  CYS A 150      54.551   7.012  34.059  1.00  0.00              
ATOM   2267  C   CYS A 150      55.926   6.613  34.581  1.00  0.00              
ATOM   2268  O   CYS A 150      56.462   5.569  34.210  1.00  0.00              
ATOM   2269  CB  CYS A 150      54.681   8.008  32.907  1.00  0.00              
ATOM   2270  SG  CYS A 150      53.113   8.457  32.124  1.00  0.00              
ATOM   2271  H   CYS A 150      54.144   8.677  35.340  1.00  0.00              
ATOM   2272  HA  CYS A 150      54.020   6.130  33.699  1.00  0.00              
ATOM   2273 1HB  CYS A 150      55.119   8.941  33.262  1.00  0.00              
ATOM   2274 2HB  CYS A 150      55.304   7.591  32.116  1.00  0.00              
ATOM   2275  N   GLY A 151      56.491   7.451  35.443  1.00  0.00              
ATOM   2276  CA  GLY A 151      57.792   7.173  36.040  1.00  0.00              
ATOM   2277  C   GLY A 151      57.819   5.818  36.736  1.00  0.00              
ATOM   2278  O   GLY A 151      58.815   5.097  36.673  1.00  0.00              
ATOM   2279  H   GLY A 151      56.008   8.302  35.691  1.00  0.00              
ATOM   2280 1HA  GLY A 151      58.548   7.184  35.254  1.00  0.00              
ATOM   2281 2HA  GLY A 151      58.016   7.951  36.768  1.00  0.00              
ATOM   2282  N   GLU A 152      56.719   5.477  37.399  1.00  0.00              
ATOM   2283  CA  GLU A 152      56.620   4.214  38.121  1.00  0.00              
ATOM   2284  C   GLU A 152      56.274   3.077  37.168  1.00  0.00              
ATOM   2285  O   GLU A 152      56.337   1.904  37.538  1.00  0.00              
ATOM   2286  CB  GLU A 152      55.574   4.309  39.233  1.00  0.00              
ATOM   2287  CG  GLU A 152      54.159   4.587  38.744  1.00  0.00              
ATOM   2288  CD  GLU A 152      53.854   6.059  38.761  1.00  0.00              
ATOM   2289  OE1 GLU A 152      54.661   6.819  38.280  1.00  0.00              
ATOM   2290  OE2 GLU A 152      52.768   6.416  39.151  1.00  0.00              
ATOM   2291  H   GLU A 152      55.932   6.110  37.403  1.00  0.00              
ATOM   2292  HA  GLU A 152      57.582   3.962  38.568  1.00  0.00              
ATOM   2293 1HB  GLU A 152      55.592   3.360  39.769  1.00  0.00              
ATOM   2294 2HB  GLU A 152      55.890   5.111  39.901  1.00  0.00              
ATOM   2295 1HG  GLU A 152      53.957   4.186  37.751  1.00  0.00              
ATOM   2296 2HG  GLU A 152      53.531   4.078  39.474  1.00  0.00              
ATOM   2297  N   GLY A 153      55.910   3.430  35.940  1.00  0.00              
ATOM   2298  CA  GLY A 153      55.490   2.444  34.952  1.00  0.00              
ATOM   2299  C   GLY A 153      53.973   2.307  34.946  1.00  0.00              
ATOM   2300  O   GLY A 153      53.314   2.539  35.960  1.00  0.00              
ATOM   2301  H   GLY A 153      55.924   4.407  35.685  1.00  0.00              
ATOM   2302 1HA  GLY A 153      55.822   2.758  33.963  1.00  0.00              
ATOM   2303 2HA  GLY A 153      55.933   1.478  35.194  1.00  0.00              
ATOM   2304  N   GLN A 154      53.423   1.928  33.797  1.00  0.00              
ATOM   2305  CA  GLN A 154      51.984   1.734  33.663  1.00  0.00              
ATOM   2306  C   GLN A 154      51.608   1.185  32.293  1.00  0.00              
ATOM   2307  O   GLN A 154      52.451   1.079  31.403  1.00  0.00              
ATOM   2308  CB  GLN A 154      51.246   3.054  33.906  1.00  0.00              
ATOM   2309  CG  GLN A 154      51.509   4.117  32.853  1.00  0.00              
ATOM   2310  CD  GLN A 154      50.321   5.037  32.650  1.00  0.00              
ATOM   2311  OE1 GLN A 154      49.361   4.689  31.957  1.00  0.00              
ATOM   2312  NE2 GLN A 154      50.379   6.220  33.251  1.00  0.00              
ATOM   2313  H   GLN A 154      54.017   1.771  32.995  1.00  0.00              
ATOM   2314  HA  GLN A 154      51.652   0.997  34.395  1.00  0.00              
ATOM   2315 1HB  GLN A 154      50.182   2.819  33.935  1.00  0.00              
ATOM   2316 2HB  GLN A 154      51.564   3.417  34.883  1.00  0.00              
ATOM   2317 1HG  GLN A 154      52.411   4.729  32.846  1.00  0.00              
ATOM   2318 2HG  GLN A 154      51.545   3.410  32.023  1.00  0.00              
ATOM   2319 1HE2 GLN A 154      49.624   6.869  33.153  1.00  0.00              
ATOM   2320 2HE2 GLN A 154      51.178   6.462  33.802  1.00  0.00              
ATOM   2321  N   VAL A 155      50.336   0.837  32.130  1.00  0.00              
ATOM   2322  CA  VAL A 155      49.823   0.390  30.841  1.00  0.00              
ATOM   2323  C   VAL A 155      50.157   1.412  29.763  1.00  0.00              
ATOM   2324  O   VAL A 155      50.601   1.056  28.671  1.00  0.00              
ATOM   2325  CB  VAL A 155      48.300   0.163  30.876  1.00  0.00              
ATOM   2326  CG1 VAL A 155      47.768  -0.103  29.476  1.00  0.00              
ATOM   2327  CG2 VAL A 155      47.954  -0.991  31.805  1.00  0.00              
ATOM   2328  H   VAL A 155      49.708   0.883  32.920  1.00  0.00              
ATOM   2329  HA  VAL A 155      50.304  -0.532  30.510  1.00  0.00              
ATOM   2330  HB  VAL A 155      47.819   1.053  31.285  1.00  0.00              
ATOM   2331 1HG1 VAL A 155      46.690  -0.260  29.520  1.00  0.00              
ATOM   2332 2HG1 VAL A 155      47.984   0.753  28.836  1.00  0.00              
ATOM   2333 3HG1 VAL A 155      48.247  -0.993  29.068  1.00  0.00              
ATOM   2334 1HG2 VAL A 155      46.874  -1.136  31.818  1.00  0.00              
ATOM   2335 2HG2 VAL A 155      48.439  -1.900  31.449  1.00  0.00              
ATOM   2336 3HG2 VAL A 155      48.302  -0.764  32.813  1.00  0.00              
ATOM   2337  N   ALA A 156      49.941   2.686  30.075  1.00  0.00              
ATOM   2338  CA  ALA A 156      50.272   3.767  29.155  1.00  0.00              
ATOM   2339  C   ALA A 156      49.647   3.554  27.782  1.00  0.00              
ATOM   2340  O   ALA A 156      50.240   3.901  26.759  1.00  0.00              
ATOM   2341  CB  ALA A 156      51.783   3.907  29.038  1.00  0.00              
ATOM   2342  H   ALA A 156      49.537   2.910  30.973  1.00  0.00              
ATOM   2343  HA  ALA A 156      49.866   4.696  29.555  1.00  0.00              
ATOM   2344 1HB  ALA A 156      52.019   4.724  28.356  1.00  0.00              
ATOM   2345 2HB  ALA A 156      52.206   4.120  30.019  1.00  0.00              
ATOM   2346 3HB  ALA A 156      52.205   2.981  28.652  1.00  0.00              
ATOM   2347  N   CYS A 157      48.448   2.983  27.765  1.00  0.00              
ATOM   2348  CA  CYS A 157      47.745   2.715  26.516  1.00  0.00              
ATOM   2349  C   CYS A 157      48.625   1.884  25.592  1.00  0.00              
ATOM   2350  O   CYS A 157      48.602   2.059  24.373  1.00  0.00              
ATOM   2351  CB  CYS A 157      47.517   4.109  25.933  1.00  0.00              
ATOM   2352  SG  CYS A 157      46.731   5.278  27.068  1.00  0.00              
ATOM   2353  H   CYS A 157      48.012   2.728  28.639  1.00  0.00              
ATOM   2354  HA  CYS A 157      46.778   2.228  26.645  1.00  0.00              
ATOM   2355 1HB  CYS A 157      48.468   4.559  25.646  1.00  0.00              
ATOM   2356 2HB  CYS A 157      46.865   4.051  25.061  1.00  0.00              
ATOM   2357  N   LEU A 158      49.401   0.978  26.178  1.00  0.00              
ATOM   2358  CA  LEU A 158      50.240   0.072  25.403  1.00  0.00              
ATOM   2359  C   LEU A 158      49.600  -1.308  25.330  1.00  0.00              
ATOM   2360  O   LEU A 158      49.923  -2.107  24.451  1.00  0.00              
ATOM   2361  CB  LEU A 158      51.643  -0.016  26.017  1.00  0.00              
ATOM   2362  CG  LEU A 158      52.400   1.315  26.111  1.00  0.00              
ATOM   2363  CD1 LEU A 158      53.739   1.106  26.805  1.00  0.00              
ATOM   2364  CD2 LEU A 158      52.598   1.887  24.716  1.00  0.00              
ATOM   2365  H   LEU A 158      49.409   0.916  27.186  1.00  0.00              
ATOM   2366  HA  LEU A 158      50.326   0.428  24.377  1.00  0.00              
ATOM   2367 1HB  LEU A 158      51.379  -0.367  27.014  1.00  0.00              
ATOM   2368 2HB  LEU A 158      52.256  -0.768  25.519  1.00  0.00              
ATOM   2369  HG  LEU A 158      51.769   2.007  26.669  1.00  0.00              
ATOM   2370 1HD1 LEU A 158      54.269   2.057  26.867  1.00  0.00              
ATOM   2371 2HD1 LEU A 158      53.573   0.718  27.810  1.00  0.00              
ATOM   2372 3HD1 LEU A 158      54.337   0.395  26.235  1.00  0.00              
ATOM   2373 1HD2 LEU A 158      53.135   2.833  24.784  1.00  0.00              
ATOM   2374 2HD2 LEU A 158      53.174   1.185  24.113  1.00  0.00              
ATOM   2375 3HD2 LEU A 158      51.627   2.054  24.249  1.00  0.00              
ATOM   2376  N   PHE A 159      48.689  -1.582  26.258  1.00  0.00              
ATOM   2377  CA  PHE A 159      47.953  -2.841  26.260  1.00  0.00              
ATOM   2378  C   PHE A 159      46.471  -2.616  25.986  1.00  0.00              
ATOM   2379  O   PHE A 159      45.675  -3.554  26.018  1.00  0.00              
ATOM   2380  CB  PHE A 159      48.136  -3.563  27.596  1.00  0.00              
ATOM   2381  CG  PHE A 159      49.565  -3.903  27.910  1.00  0.00              
ATOM   2382  CD1 PHE A 159      50.303  -3.119  28.785  1.00  0.00              
ATOM   2383  CD2 PHE A 159      50.175  -5.006  27.332  1.00  0.00              
ATOM   2384  CE1 PHE A 159      51.618  -3.431  29.075  1.00  0.00              
ATOM   2385  CE2 PHE A 159      51.488  -5.321  27.621  1.00  0.00              
ATOM   2386  CZ  PHE A 159      52.211  -4.531  28.493  1.00  0.00              
ATOM   2387  H   PHE A 159      48.503  -0.902  26.980  1.00  0.00              
ATOM   2388  HA  PHE A 159      48.322  -3.486  25.462  1.00  0.00              
ATOM   2389 1HB  PHE A 159      47.777  -2.939  28.413  1.00  0.00              
ATOM   2390 2HB  PHE A 159      47.586  -4.504  27.591  1.00  0.00              
ATOM   2391  HD1 PHE A 159      49.834  -2.250  29.246  1.00  0.00              
ATOM   2392  HD2 PHE A 159      49.604  -5.629  26.642  1.00  0.00              
ATOM   2393  HE1 PHE A 159      52.186  -2.807  29.764  1.00  0.00              
ATOM   2394  HE2 PHE A 159      51.955  -6.191  27.160  1.00  0.00              
ATOM   2395  HZ  PHE A 159      53.247  -4.777  28.720  1.00  0.00              
ATOM   2396  N   GLU A 160      46.108  -1.367  25.715  1.00  0.00              
ATOM   2397  CA  GLU A 160      44.727  -1.022  25.397  1.00  0.00              
ATOM   2398  C   GLU A 160      44.523  -1.043  23.888  1.00  0.00              
ATOM   2399  O   GLU A 160      45.480  -1.171  23.124  1.00  0.00              
ATOM   2400  CB  GLU A 160      44.363   0.351  25.966  1.00  0.00              
ATOM   2401  CG  GLU A 160      44.426   0.439  27.485  1.00  0.00              
ATOM   2402  CD  GLU A 160      43.529  -0.581  28.129  1.00  0.00              
ATOM   2403  OE1 GLU A 160      42.337  -0.487  27.960  1.00  0.00              
ATOM   2404  OE2 GLU A 160      44.039  -1.518  28.696  1.00  0.00              
ATOM   2405  H   GLU A 160      46.806  -0.637  25.731  1.00  0.00              
ATOM   2406  HA  GLU A 160      44.045  -1.764  25.812  1.00  0.00              
ATOM   2407 1HB  GLU A 160      45.057   1.070  25.532  1.00  0.00              
ATOM   2408 2HB  GLU A 160      43.350   0.576  25.632  1.00  0.00              
ATOM   2409 1HG  GLU A 160      45.435   0.337  27.883  1.00  0.00              
ATOM   2410 2HG  GLU A 160      44.052   1.439  27.699  1.00  0.00              
ATOM   2411  N   ASP A 161      43.270  -0.917  23.463  1.00  0.00              
ATOM   2412  CA  ASP A 161      42.897  -1.200  22.083  1.00  0.00              
ATOM   2413  C   ASP A 161      43.163  -0.006  21.175  1.00  0.00              
ATOM   2414  O   ASP A 161      42.268   0.461  20.469  1.00  0.00              
ATOM   2415  CB  ASP A 161      41.422  -1.602  22.000  1.00  0.00              
ATOM   2416  CG  ASP A 161      41.101  -2.947  22.638  1.00  0.00              
ATOM   2417  OD1 ASP A 161      42.013  -3.701  22.880  1.00  0.00              
ATOM   2418  OD2 ASP A 161      39.972  -3.146  23.019  1.00  0.00              
ATOM   2419  H   ASP A 161      42.558  -0.617  24.114  1.00  0.00              
ATOM   2420  HA  ASP A 161      43.504  -2.021  21.700  1.00  0.00              
ATOM   2421 1HB  ASP A 161      40.743  -0.844  22.391  1.00  0.00              
ATOM   2422 2HB  ASP A 161      41.304  -1.675  20.919  1.00  0.00              
ATOM   2423  N   VAL A 162      44.397   0.484  21.197  1.00  0.00              
ATOM   2424  CA  VAL A 162      44.812   1.557  20.300  1.00  0.00              
ATOM   2425  C   VAL A 162      46.221   1.314  19.776  1.00  0.00              
ATOM   2426  O   VAL A 162      46.902   2.244  19.343  1.00  0.00              
ATOM   2427  CB  VAL A 162      44.762   2.930  20.997  1.00  0.00              
ATOM   2428  CG1 VAL A 162      43.324   3.315  21.311  1.00  0.00              
ATOM   2429  CG2 VAL A 162      45.597   2.913  22.268  1.00  0.00              
ATOM   2430  H   VAL A 162      45.066   0.104  21.851  1.00  0.00              
ATOM   2431  HA  VAL A 162      44.185   1.596  19.409  1.00  0.00              
ATOM   2432  HB  VAL A 162      45.203   3.677  20.338  1.00  0.00              
ATOM   2433 1HG1 VAL A 162      43.307   4.288  21.803  1.00  0.00              
ATOM   2434 2HG1 VAL A 162      42.751   3.368  20.385  1.00  0.00              
ATOM   2435 3HG1 VAL A 162      42.882   2.569  21.971  1.00  0.00              
ATOM   2436 1HG2 VAL A 162      45.551   3.890  22.747  1.00  0.00              
ATOM   2437 2HG2 VAL A 162      45.207   2.156  22.949  1.00  0.00              
ATOM   2438 3HG2 VAL A 162      46.632   2.679  22.021  1.00  0.00              
ATOM   2439  N   VAL A 163      46.654   0.058  19.817  1.00  0.00              
ATOM   2440  CA  VAL A 163      48.061  -0.274  19.628  1.00  0.00              
ATOM   2441  C   VAL A 163      48.216  -1.289  18.502  1.00  0.00              
ATOM   2442  O   VAL A 163      47.564  -2.333  18.501  1.00  0.00              
ATOM   2443  CB  VAL A 163      48.694  -0.838  20.913  1.00  0.00              
ATOM   2444  CG1 VAL A 163      50.173  -1.122  20.699  1.00  0.00              
ATOM   2445  CG2 VAL A 163      48.502   0.130  22.071  1.00  0.00              
ATOM   2446  H   VAL A 163      45.991  -0.685  19.984  1.00  0.00              
ATOM   2447  HA  VAL A 163      48.641   0.592  19.305  1.00  0.00              
ATOM   2448  HB  VAL A 163      48.182  -1.761  21.185  1.00  0.00              
ATOM   2449 1HG1 VAL A 163      50.604  -1.521  21.617  1.00  0.00              
ATOM   2450 2HG1 VAL A 163      50.291  -1.851  19.897  1.00  0.00              
ATOM   2451 3HG1 VAL A 163      50.686  -0.199  20.429  1.00  0.00              
ATOM   2452 1HG2 VAL A 163      48.954  -0.285  22.971  1.00  0.00              
ATOM   2453 2HG2 VAL A 163      48.976   1.082  21.831  1.00  0.00              
ATOM   2454 3HG2 VAL A 163      47.436   0.288  22.241  1.00  0.00              
ATOM   2455  N   PRO A 164      49.083  -0.975  17.545  1.00  0.00              
ATOM   2456  CA  PRO A 164      49.196  -1.766  16.325  1.00  0.00              
ATOM   2457  C   PRO A 164      49.506  -3.228  16.617  1.00  0.00              
ATOM   2458  O   PRO A 164      49.195  -4.110  15.818  1.00  0.00              
ATOM   2459  CB  PRO A 164      50.327  -1.084  15.548  1.00  0.00              
ATOM   2460  CG  PRO A 164      50.260   0.344  15.970  1.00  0.00              
ATOM   2461  CD  PRO A 164      49.865   0.313  17.422  1.00  0.00              
ATOM   2462  HA  PRO A 164      48.258  -1.784  15.750  1.00  0.00              
ATOM   2463 1HB  PRO A 164      51.305  -1.526  15.791  1.00  0.00              
ATOM   2464 2HB  PRO A 164      50.188  -1.186  14.462  1.00  0.00              
ATOM   2465 1HG  PRO A 164      51.229   0.845  15.834  1.00  0.00              
ATOM   2466 2HG  PRO A 164      49.523   0.900  15.372  1.00  0.00              
ATOM   2467 1HD  PRO A 164      50.739   0.306  18.091  1.00  0.00              
ATOM   2468 2HD  PRO A 164      49.252   1.181  17.705  1.00  0.00              
ATOM   2469  N   MET A 165      50.121  -3.478  17.768  1.00  0.00              
ATOM   2470  CA  MET A 165      50.571  -4.820  18.121  1.00  0.00              
ATOM   2471  C   MET A 165      49.422  -5.670  18.648  1.00  0.00              
ATOM   2472  O   MET A 165      49.422  -6.078  19.810  1.00  0.00              
ATOM   2473  CB  MET A 165      51.690  -4.744  19.157  1.00  0.00              
ATOM   2474  CG  MET A 165      52.972  -4.097  18.653  1.00  0.00              
ATOM   2475  SD  MET A 165      54.268  -4.052  19.907  1.00  0.00              
ATOM   2476  CE  MET A 165      54.694  -5.788  20.016  1.00  0.00              
ATOM   2477  H   MET A 165      50.282  -2.720  18.416  1.00  0.00              
ATOM   2478  HA  MET A 165      50.951  -5.327  17.234  1.00  0.00              
ATOM   2479 1HB  MET A 165      51.303  -4.175  20.001  1.00  0.00              
ATOM   2480 2HB  MET A 165      51.900  -5.767  19.474  1.00  0.00              
ATOM   2481 1HG  MET A 165      53.325  -4.666  17.794  1.00  0.00              
ATOM   2482 2HG  MET A 165      52.739  -3.078  18.344  1.00  0.00              
ATOM   2483 1HE  MET A 165      55.485  -5.924  20.754  1.00  0.00              
ATOM   2484 2HE  MET A 165      53.815  -6.360  20.317  1.00  0.00              
ATOM   2485 3HE  MET A 165      55.040  -6.139  19.044  1.00  0.00              
ATOM   2486  N   ASN A 166      48.445  -5.934  17.788  1.00  0.00              
ATOM   2487  CA  ASN A 166      47.347  -6.832  18.127  1.00  0.00              
ATOM   2488  C   ASN A 166      46.504  -6.257  19.257  1.00  0.00              
ATOM   2489  O   ASN A 166      45.978  -6.995  20.091  1.00  0.00              
ATOM   2490  CB  ASN A 166      47.852  -8.215  18.498  1.00  0.00              
ATOM   2491  CG  ASN A 166      46.851  -9.310  18.257  1.00  0.00              
ATOM   2492  OD1 ASN A 166      46.620 -10.168  19.117  1.00  0.00              
ATOM   2493  ND2 ASN A 166      46.317  -9.333  17.062  1.00  0.00              
ATOM   2494  H   ASN A 166      48.463  -5.502  16.875  1.00  0.00              
ATOM   2495  HA  ASN A 166      46.683  -6.946  17.269  1.00  0.00              
ATOM   2496 1HB  ASN A 166      48.838  -8.554  18.176  1.00  0.00              
ATOM   2497 2HB  ASN A 166      47.876  -7.989  19.564  1.00  0.00              
ATOM   2498 1HD2 ASN A 166      45.642 -10.035  16.831  1.00  0.00              
ATOM   2499 2HD2 ASN A 166      46.583  -8.651  16.382  1.00  0.00              
ATOM   2500  N   TYR A 167      46.338  -4.900  19.297  1.00  0.00              
ATOM   2501  CA  TYR A 167      45.369  -4.304  20.208  1.00  0.00              
ATOM   2502  C   TYR A 167      44.382  -3.412  19.466  1.00  0.00              
ATOM   2503  O   TYR A 167      44.498  -2.187  19.489  1.00  0.00              
ATOM   2504  CB  TYR A 167      46.085  -3.499  21.296  1.00  0.00              
ATOM   2505  CG  TYR A 167      47.035  -4.320  22.139  1.00  0.00              
ATOM   2506  CD1 TYR A 167      48.404  -4.279  21.914  1.00  0.00              
ATOM   2507  CD2 TYR A 167      46.562  -5.130  23.160  1.00  0.00              
ATOM   2508  CE1 TYR A 167      49.276  -5.027  22.681  1.00  0.00              
ATOM   2509  CE2 TYR A 167      47.425  -5.881  23.934  1.00  0.00              
ATOM   2510  CZ  TYR A 167      48.782  -5.827  23.692  1.00  0.00              
ATOM   2511  OH  TYR A 167      49.646  -6.572  24.460  1.00  0.00              
ATOM   2512  H   TYR A 167      46.880  -4.300  18.693  1.00  0.00              
ATOM   2513  HA  TYR A 167      44.779  -5.087  20.685  1.00  0.00              
ATOM   2514 1HB  TYR A 167      46.637  -2.702  20.797  1.00  0.00              
ATOM   2515 2HB  TYR A 167      45.316  -3.065  21.934  1.00  0.00              
ATOM   2516  HD1 TYR A 167      48.787  -3.645  21.115  1.00  0.00              
ATOM   2517  HD2 TYR A 167      45.488  -5.169  23.346  1.00  0.00              
ATOM   2518  HE1 TYR A 167      50.349  -4.986  22.493  1.00  0.00              
ATOM   2519  HE2 TYR A 167      47.032  -6.513  24.731  1.00  0.00              
ATOM   2520  HH  TYR A 167      50.566  -6.460  24.207  1.00  0.00              
ATOM   2521  N   MET A 168      43.409  -4.034  18.809  1.00  0.00              
ATOM   2522  CA  MET A 168      42.371  -3.298  18.098  1.00  0.00              
ATOM   2523  C   MET A 168      41.188  -4.188  17.742  1.00  0.00              
ATOM   2524  O   MET A 168      41.157  -5.366  18.096  1.00  0.00              
ATOM   2525  CB  MET A 168      42.951  -2.666  16.834  1.00  0.00              
ATOM   2526  CG  MET A 168      43.216  -3.650  15.703  1.00  0.00              
ATOM   2527  SD  MET A 168      44.560  -4.793  16.077  1.00  0.00              
ATOM   2528  CE  MET A 168      45.957  -3.674  16.112  1.00  0.00              
ATOM   2529  H   MET A 168      43.388  -5.045  18.802  1.00  0.00              
ATOM   2530  HA  MET A 168      41.974  -2.507  18.734  1.00  0.00              
ATOM   2531 1HB  MET A 168      42.238  -1.913  16.501  1.00  0.00              
ATOM   2532 2HB  MET A 168      43.885  -2.182  17.120  1.00  0.00              
ATOM   2533 1HG  MET A 168      42.303  -4.217  15.524  1.00  0.00              
ATOM   2534 2HG  MET A 168      43.470  -3.079  14.810  1.00  0.00              
ATOM   2535 1HE  MET A 168      46.867  -4.233  16.332  1.00  0.00              
ATOM   2536 2HE  MET A 168      46.056  -3.186  15.141  1.00  0.00              
ATOM   2537 3HE  MET A 168      45.799  -2.919  16.883  1.00  0.00              
ATOM   2538  N   VAL A 169      40.214  -3.617  17.040  1.00  0.00              
ATOM   2539  CA  VAL A 169      39.038  -4.365  16.612  1.00  0.00              
ATOM   2540  C   VAL A 169      38.841  -4.267  15.105  1.00  0.00              
ATOM   2541  O   VAL A 169      39.653  -3.668  14.400  1.00  0.00              
ATOM   2542  CB  VAL A 169      37.764  -3.868  17.320  1.00  0.00              
ATOM   2543  CG1 VAL A 169      37.912  -3.986  18.829  1.00  0.00              
ATOM   2544  CG2 VAL A 169      37.461  -2.430  16.926  1.00  0.00              
ATOM   2545  H   VAL A 169      40.292  -2.640  16.797  1.00  0.00              
ATOM   2546  HA  VAL A 169      39.153  -5.431  16.810  1.00  0.00              
ATOM   2547  HB  VAL A 169      36.917  -4.471  16.990  1.00  0.00              
ATOM   2548 1HG1 VAL A 169      37.002  -3.631  19.314  1.00  0.00              
ATOM   2549 2HG1 VAL A 169      38.083  -5.028  19.098  1.00  0.00              
ATOM   2550 3HG1 VAL A 169      38.757  -3.382  19.160  1.00  0.00              
ATOM   2551 1HG2 VAL A 169      36.558  -2.096  17.435  1.00  0.00              
ATOM   2552 2HG2 VAL A 169      38.297  -1.792  17.213  1.00  0.00              
ATOM   2553 3HG2 VAL A 169      37.313  -2.372  15.848  1.00  0.00              
ATOM   2554  N   TYR A 170      37.757  -4.859  14.615  1.00  0.00              
ATOM   2555  CA  TYR A 170      37.419  -4.789  13.199  1.00  0.00              
ATOM   2556  C   TYR A 170      35.998  -4.266  13.033  1.00  0.00              
ATOM   2557  O   TYR A 170      35.720  -3.472  12.134  1.00  0.00              
ATOM   2558  CB  TYR A 170      37.565  -6.160  12.536  1.00  0.00              
ATOM   2559  CG  TYR A 170      36.729  -7.245  13.179  1.00  0.00              
ATOM   2560  CD1 TYR A 170      35.475  -7.568  12.682  1.00  0.00              
ATOM   2561  CD2 TYR A 170      37.198  -7.943  14.282  1.00  0.00              
ATOM   2562  CE1 TYR A 170      34.708  -8.557  13.266  1.00  0.00              
ATOM   2563  CE2 TYR A 170      36.440  -8.934  14.874  1.00  0.00              
ATOM   2564  CZ  TYR A 170      35.194  -9.238  14.363  1.00  0.00              
ATOM   2565  OH  TYR A 170      34.435 -10.226  14.949  1.00  0.00              
ATOM   2566  H   TYR A 170      37.151  -5.371  15.241  1.00  0.00              
ATOM   2567  HA  TYR A 170      38.086  -4.090  12.694  1.00  0.00              
ATOM   2568 1HB  TYR A 170      37.271  -6.047  11.491  1.00  0.00              
ATOM   2569 2HB  TYR A 170      38.618  -6.434  12.589  1.00  0.00              
ATOM   2570  HD1 TYR A 170      35.097  -7.025  11.815  1.00  0.00              
ATOM   2571  HD2 TYR A 170      38.182  -7.698  14.681  1.00  0.00              
ATOM   2572  HE1 TYR A 170      33.724  -8.800  12.865  1.00  0.00              
ATOM   2573  HE2 TYR A 170      36.825  -9.471  15.741  1.00  0.00              
ATOM   2574  HH  TYR A 170      33.588 -10.355  14.515  1.00  0.00              
ATOM   2575  N   PHE A 171      35.102  -4.716  13.904  1.00  0.00              
ATOM   2576  CA  PHE A 171      33.692  -4.356  13.808  1.00  0.00              
ATOM   2577  C   PHE A 171      33.546  -2.847  13.664  1.00  0.00              
ATOM   2578  O   PHE A 171      32.919  -2.362  12.722  1.00  0.00              
ATOM   2579  CB  PHE A 171      32.922  -4.852  15.033  1.00  0.00              
ATOM   2580  CG  PHE A 171      31.488  -4.405  15.069  1.00  0.00              
ATOM   2581  CD1 PHE A 171      30.526  -5.051  14.308  1.00  0.00              
ATOM   2582  CD2 PHE A 171      31.099  -3.337  15.863  1.00  0.00              
ATOM   2583  CE1 PHE A 171      29.206  -4.640  14.340  1.00  0.00              
ATOM   2584  CE2 PHE A 171      29.781  -2.925  15.899  1.00  0.00              
ATOM   2585  CZ  PHE A 171      28.834  -3.578  15.136  1.00  0.00              
ATOM   2586  H   PHE A 171      35.404  -5.323  14.653  1.00  0.00              
ATOM   2587  HA  PHE A 171      33.254  -4.810  12.918  1.00  0.00              
ATOM   2588 1HB  PHE A 171      32.909  -5.941  15.053  1.00  0.00              
ATOM   2589 2HB  PHE A 171      33.387  -4.479  15.944  1.00  0.00              
ATOM   2590  HD1 PHE A 171      30.820  -5.893  13.680  1.00  0.00              
ATOM   2591  HD2 PHE A 171      31.848  -2.821  16.466  1.00  0.00              
ATOM   2592  HE1 PHE A 171      28.460  -5.157  13.737  1.00  0.00              
ATOM   2593  HE2 PHE A 171      29.489  -2.084  16.528  1.00  0.00              
ATOM   2594  HZ  PHE A 171      27.795  -3.253  15.161  1.00  0.00              
ATOM   2595  N   ASN A 172      34.128  -2.110  14.602  1.00  0.00              
ATOM   2596  CA  ASN A 172      34.083  -0.652  14.570  1.00  0.00              
ATOM   2597  C   ASN A 172      34.496  -0.118  13.205  1.00  0.00              
ATOM   2598  O   ASN A 172      33.915   0.842  12.701  1.00  0.00              
ATOM   2599  CB  ASN A 172      34.952  -0.046  15.656  1.00  0.00              
ATOM   2600  CG  ASN A 172      34.881   1.455  15.721  1.00  0.00              
ATOM   2601  OD1 ASN A 172      33.826   2.034  16.005  1.00  0.00              
ATOM   2602  ND2 ASN A 172      35.974   2.087  15.379  1.00  0.00              
ATOM   2603  H   ASN A 172      34.615  -2.569  15.358  1.00  0.00              
ATOM   2604  HA  ASN A 172      33.060  -0.310  14.739  1.00  0.00              
ATOM   2605 1HB  ASN A 172      34.942  -0.448  16.670  1.00  0.00              
ATOM   2606 2HB  ASN A 172      35.880  -0.332  15.161  1.00  0.00              
ATOM   2607 1HD2 ASN A 172      36.000   3.087  15.399  1.00  0.00              
ATOM   2608 2HD2 ASN A 172      36.784   1.572  15.100  1.00  0.00              
ATOM   2609  N   PHE A 173      35.505  -0.747  12.610  1.00  0.00              
ATOM   2610  CA  PHE A 173      36.060  -0.251  11.358  1.00  0.00              
ATOM   2611  C   PHE A 173      35.162  -0.671  10.198  1.00  0.00              
ATOM   2612  O   PHE A 173      35.217  -0.075   9.125  1.00  0.00              
ATOM   2613  CB  PHE A 173      37.484  -0.771  11.150  1.00  0.00              
ATOM   2614  CG  PHE A 173      38.470  -0.254  12.158  1.00  0.00              
ATOM   2615  CD1 PHE A 173      38.577  -0.842  13.410  1.00  0.00              
ATOM   2616  CD2 PHE A 173      39.293   0.821  11.858  1.00  0.00              
ATOM   2617  CE1 PHE A 173      39.484  -0.367  14.339  1.00  0.00              
ATOM   2618  CE2 PHE A 173      40.202   1.296  12.783  1.00  0.00              
ATOM   2619  CZ  PHE A 173      40.296   0.702  14.026  1.00  0.00              
ATOM   2620  H   PHE A 173      35.896  -1.580  13.027  1.00  0.00              
ATOM   2621  HA  PHE A 173      36.089   0.839  11.372  1.00  0.00              
ATOM   2622 1HB  PHE A 173      37.502  -1.857  11.225  1.00  0.00              
ATOM   2623 2HB  PHE A 173      37.853  -0.469  10.171  1.00  0.00              
ATOM   2624  HD1 PHE A 173      37.935  -1.688  13.658  1.00  0.00              
ATOM   2625  HD2 PHE A 173      39.218   1.291  10.877  1.00  0.00              
ATOM   2626  HE1 PHE A 173      39.556  -0.838  15.319  1.00  0.00              
ATOM   2627  HE2 PHE A 173      40.843   2.141  12.534  1.00  0.00              
ATOM   2628  HZ  PHE A 173      41.011   1.077  14.757  1.00  0.00              
ATOM   2629  N   PHE A 174      34.334  -1.692  10.410  1.00  0.00              
ATOM   2630  CA  PHE A 174      33.297  -2.017   9.432  1.00  0.00              
ATOM   2631  C   PHE A 174      32.195  -0.974   9.431  1.00  0.00              
ATOM   2632  O   PHE A 174      31.710  -0.564   8.375  1.00  0.00              
ATOM   2633  CB  PHE A 174      32.706  -3.400   9.714  1.00  0.00              
ATOM   2634  CG  PHE A 174      33.672  -4.529   9.494  1.00  0.00              
ATOM   2635  CD1 PHE A 174      35.003  -4.273   9.200  1.00  0.00              
ATOM   2636  CD2 PHE A 174      33.253  -5.847   9.580  1.00  0.00              
ATOM   2637  CE1 PHE A 174      35.894  -5.311   8.998  1.00  0.00              
ATOM   2638  CE2 PHE A 174      34.140  -6.886   9.378  1.00  0.00              
ATOM   2639  CZ  PHE A 174      35.462  -6.617   9.087  1.00  0.00              
ATOM   2640  H   PHE A 174      34.413  -2.250  11.247  1.00  0.00              
ATOM   2641  HA  PHE A 174      33.723  -2.021   8.428  1.00  0.00              
ATOM   2642 1HB  PHE A 174      32.382  -3.465  10.752  1.00  0.00              
ATOM   2643 2HB  PHE A 174      31.856  -3.585   9.058  1.00  0.00              
ATOM   2644  HD1 PHE A 174      35.345  -3.240   9.131  1.00  0.00              
ATOM   2645  HD2 PHE A 174      32.208  -6.060   9.810  1.00  0.00              
ATOM   2646  HE1 PHE A 174      36.937  -5.096   8.767  1.00  0.00              
ATOM   2647  HE2 PHE A 174      33.797  -7.919   9.449  1.00  0.00              
ATOM   2648  HZ  PHE A 174      36.163  -7.436   8.926  1.00  0.00              
ATOM   2649  N   ALA A 175      31.797  -0.561  10.631  1.00  0.00              
ATOM   2650  CA  ALA A 175      30.715   0.398  10.793  1.00  0.00              
ATOM   2651  C   ALA A 175      31.142   1.772  10.303  1.00  0.00              
ATOM   2652  O   ALA A 175      30.334   2.516   9.758  1.00  0.00              
ATOM   2653  CB  ALA A 175      30.269   0.460  12.247  1.00  0.00              
ATOM   2654  H   ALA A 175      32.261  -0.923  11.452  1.00  0.00              
ATOM   2655  HA  ALA A 175      29.869   0.076  10.186  1.00  0.00              
ATOM   2656 1HB  ALA A 175      29.463   1.186  12.349  1.00  0.00              
ATOM   2657 2HB  ALA A 175      29.914  -0.522  12.562  1.00  0.00              
ATOM   2658 3HB  ALA A 175      31.108   0.760  12.872  1.00  0.00              
ATOM   2659  N   CYS A 176      32.421   2.086  10.497  1.00  0.00              
ATOM   2660  CA  CYS A 176      33.004   3.362  10.080  1.00  0.00              
ATOM   2661  C   CYS A 176      33.380   3.402   8.604  1.00  0.00              
ATOM   2662  O   CYS A 176      33.002   4.322   7.892  1.00  0.00              
ATOM   2663  CB  CYS A 176      34.262   3.442  10.946  1.00  0.00              
ATOM   2664  SG  CYS A 176      33.946   3.745  12.701  1.00  0.00              
ATOM   2665  H   CYS A 176      33.007   1.403  10.954  1.00  0.00              
ATOM   2666  HA  CYS A 176      32.370   4.221  10.299  1.00  0.00              
ATOM   2667 1HB  CYS A 176      34.815   2.504  10.896  1.00  0.00              
ATOM   2668 2HB  CYS A 176      34.900   4.259  10.608  1.00  0.00              
ATOM   2669  HG  CYS A 176      35.218   3.691  13.082  1.00  0.00              
ATOM   2670  N   VAL A 177      34.141   2.414   8.155  1.00  0.00              
ATOM   2671  CA  VAL A 177      34.794   2.490   6.853  1.00  0.00              
ATOM   2672  C   VAL A 177      34.209   1.495   5.868  1.00  0.00              
ATOM   2673  O   VAL A 177      33.642   1.876   4.846  1.00  0.00              
ATOM   2674  CB  VAL A 177      36.310   2.243   6.968  1.00  0.00              
ATOM   2675  CG1 VAL A 177      36.965   2.308   5.596  1.00  0.00              
ATOM   2676  CG2 VAL A 177      36.945   3.255   7.909  1.00  0.00              
ATOM   2677  H   VAL A 177      34.274   1.590   8.724  1.00  0.00              
ATOM   2678  HA  VAL A 177      34.633   3.462   6.385  1.00  0.00              
ATOM   2679  HB  VAL A 177      36.476   1.257   7.403  1.00  0.00              
ATOM   2680 1HG1 VAL A 177      38.036   2.131   5.696  1.00  0.00              
ATOM   2681 2HG1 VAL A 177      36.531   1.547   4.949  1.00  0.00              
ATOM   2682 3HG1 VAL A 177      36.800   3.294   5.161  1.00  0.00              
ATOM   2683 1HG2 VAL A 177      38.016   3.065   7.979  1.00  0.00              
ATOM   2684 2HG2 VAL A 177      36.778   4.261   7.526  1.00  0.00              
ATOM   2685 3HG2 VAL A 177      36.496   3.164   8.898  1.00  0.00              
ATOM   2686  N   LEU A 178      34.355   0.215   6.175  1.00  0.00              
ATOM   2687  CA  LEU A 178      34.122  -0.810   5.171  1.00  0.00              
ATOM   2688  C   LEU A 178      32.699  -0.775   4.607  1.00  0.00              
ATOM   2689  O   LEU A 178      32.511  -0.613   3.398  1.00  0.00              
ATOM   2690  CB  LEU A 178      34.419  -2.192   5.768  1.00  0.00              
ATOM   2691  CG  LEU A 178      34.261  -3.370   4.798  1.00  0.00              
ATOM   2692  CD1 LEU A 178      35.272  -3.252   3.665  1.00  0.00              
ATOM   2693  CD2 LEU A 178      34.447  -4.678   5.553  1.00  0.00              
ATOM   2694  H   LEU A 178      34.628  -0.062   7.107  1.00  0.00              
ATOM   2695  HA  LEU A 178      34.776  -0.640   4.317  1.00  0.00              
ATOM   2696 1HB  LEU A 178      35.469  -2.053   6.021  1.00  0.00              
ATOM   2697 2HB  LEU A 178      33.847  -2.369   6.679  1.00  0.00              
ATOM   2698  HG  LEU A 178      33.238  -3.344   4.421  1.00  0.00              
ATOM   2699 1HD1 LEU A 178      35.152  -4.093   2.982  1.00  0.00              
ATOM   2700 2HD1 LEU A 178      35.106  -2.320   3.125  1.00  0.00              
ATOM   2701 3HD1 LEU A 178      36.281  -3.260   4.076  1.00  0.00              
ATOM   2702 1HD2 LEU A 178      34.334  -5.515   4.862  1.00  0.00              
ATOM   2703 2HD2 LEU A 178      35.442  -4.705   5.997  1.00  0.00              
ATOM   2704 3HD2 LEU A 178      33.696  -4.754   6.340  1.00  0.00              
ATOM   2705  N   VAL A 179      31.702  -0.890   5.479  1.00  0.00              
ATOM   2706  CA  VAL A 179      30.316  -1.050   5.032  1.00  0.00              
ATOM   2707  C   VAL A 179      29.766   0.219   4.367  1.00  0.00              
ATOM   2708  O   VAL A 179      29.165   0.153   3.289  1.00  0.00              
ATOM   2709  CB  VAL A 179      29.395  -1.435   6.205  1.00  0.00              
ATOM   2710  CG1 VAL A 179      27.937  -1.393   5.774  1.00  0.00              
ATOM   2711  CG2 VAL A 179      29.753  -2.817   6.732  1.00  0.00              
ATOM   2712  H   VAL A 179      31.900  -0.868   6.469  1.00  0.00              
ATOM   2713  HA  VAL A 179      30.234  -1.811   4.256  1.00  0.00              
ATOM   2714  HB  VAL A 179      29.552  -0.733   7.024  1.00  0.00              
ATOM   2715 1HG1 VAL A 179      27.300  -1.668   6.615  1.00  0.00              
ATOM   2716 2HG1 VAL A 179      27.684  -0.386   5.443  1.00  0.00              
ATOM   2717 3HG1 VAL A 179      27.778  -2.095   4.956  1.00  0.00              
ATOM   2718 1HG2 VAL A 179      29.094  -3.073   7.560  1.00  0.00              
ATOM   2719 2HG2 VAL A 179      29.637  -3.551   5.934  1.00  0.00              
ATOM   2720 3HG2 VAL A 179      30.787  -2.817   7.078  1.00  0.00              
ATOM   2721  N   PRO A 180      29.973   1.385   5.000  1.00  0.00              
ATOM   2722  CA  PRO A 180      29.574   2.638   4.355  1.00  0.00              
ATOM   2723  C   PRO A 180      30.191   2.800   2.972  1.00  0.00              
ATOM   2724  O   PRO A 180      29.517   3.276   2.050  1.00  0.00              
ATOM   2725  CB  PRO A 180      30.056   3.722   5.324  1.00  0.00              
ATOM   2726  CG  PRO A 180      30.122   3.036   6.646  1.00  0.00              
ATOM   2727  CD  PRO A 180      30.590   1.637   6.347  1.00  0.00              
ATOM   2728  HA  PRO A 180      28.490   2.697   4.176  1.00  0.00              
ATOM   2729 1HB  PRO A 180      31.040   4.116   5.030  1.00  0.00              
ATOM   2730 2HB  PRO A 180      29.362   4.575   5.352  1.00  0.00              
ATOM   2731 1HG  PRO A 180      30.818   3.549   7.326  1.00  0.00              
ATOM   2732 2HG  PRO A 180      29.138   3.028   7.138  1.00  0.00              
ATOM   2733 1HD  PRO A 180      31.687   1.564   6.312  1.00  0.00              
ATOM   2734 2HD  PRO A 180      30.244   0.913   7.099  1.00  0.00              
ATOM   2735  N   LEU A 181      31.451   2.407   2.824  1.00  0.00              
ATOM   2736  CA  LEU A 181      32.099   2.504   1.526  1.00  0.00              
ATOM   2737  C   LEU A 181      31.428   1.570   0.521  1.00  0.00              
ATOM   2738  O   LEU A 181      31.133   1.968  -0.612  1.00  0.00              
ATOM   2739  CB  LEU A 181      33.593   2.180   1.653  1.00  0.00              
ATOM   2740  CG  LEU A 181      34.368   2.149   0.330  1.00  0.00              
ATOM   2741  CD1 LEU A 181      34.253   3.494  -0.374  1.00  0.00              
ATOM   2742  CD2 LEU A 181      35.825   1.806   0.602  1.00  0.00              
ATOM   2743  H   LEU A 181      31.972   2.038   3.607  1.00  0.00              
ATOM   2744  HA  LEU A 181      31.989   3.516   1.139  1.00  0.00              
ATOM   2745 1HB  LEU A 181      33.909   3.033   2.251  1.00  0.00              
ATOM   2746 2HB  LEU A 181      33.760   1.260   2.214  1.00  0.00              
ATOM   2747  HG  LEU A 181      33.944   1.347  -0.276  1.00  0.00              
ATOM   2748 1HD1 LEU A 181      34.806   3.463  -1.313  1.00  0.00              
ATOM   2749 2HD1 LEU A 181      33.204   3.709  -0.580  1.00  0.00              
ATOM   2750 3HD1 LEU A 181      34.665   4.275   0.264  1.00  0.00              
ATOM   2751 1HD2 LEU A 181      36.375   1.783  -0.340  1.00  0.00              
ATOM   2752 2HD2 LEU A 181      36.260   2.559   1.259  1.00  0.00              
ATOM   2753 3HD2 LEU A 181      35.886   0.828   1.080  1.00  0.00              
ATOM   2754  N   LEU A 182      31.155   0.338   0.933  1.00  0.00              
ATOM   2755  CA  LEU A 182      30.514  -0.589   0.012  1.00  0.00              
ATOM   2756  C   LEU A 182      29.145  -0.044  -0.395  1.00  0.00              
ATOM   2757  O   LEU A 182      28.738  -0.163  -1.556  1.00  0.00              
ATOM   2758  CB  LEU A 182      30.381  -1.977   0.651  1.00  0.00              
ATOM   2759  CG  LEU A 182      31.704  -2.716   0.887  1.00  0.00              
ATOM   2760  CD1 LEU A 182      31.460  -3.973   1.711  1.00  0.00              
ATOM   2761  CD2 LEU A 182      32.339  -3.063  -0.451  1.00  0.00              
ATOM   2762  H   LEU A 182      31.380   0.027   1.867  1.00  0.00              
ATOM   2763  HA  LEU A 182      31.112  -0.676  -0.894  1.00  0.00              
ATOM   2764 1HB  LEU A 182      29.937  -1.691   1.604  1.00  0.00              
ATOM   2765 2HB  LEU A 182      29.685  -2.609   0.101  1.00  0.00              
ATOM   2766  HG  LEU A 182      32.373  -2.027   1.404  1.00  0.00              
ATOM   2767 1HD1 LEU A 182      32.405  -4.491   1.874  1.00  0.00              
ATOM   2768 2HD1 LEU A 182      31.028  -3.699   2.674  1.00  0.00              
ATOM   2769 3HD1 LEU A 182      30.774  -4.630   1.178  1.00  0.00              
ATOM   2770 1HD2 LEU A 182      33.279  -3.588  -0.282  1.00  0.00              
ATOM   2771 2HD2 LEU A 182      31.663  -3.703  -1.020  1.00  0.00              
ATOM   2772 3HD2 LEU A 182      32.530  -2.148  -1.012  1.00  0.00              
ATOM   2773  N   LEU A 183      28.455   0.597   0.547  1.00  0.00              
ATOM   2774  CA  LEU A 183      27.157   1.207   0.238  1.00  0.00              
ATOM   2775  C   LEU A 183      27.261   2.362  -0.771  1.00  0.00              
ATOM   2776  O   LEU A 183      26.449   2.469  -1.704  1.00  0.00              
ATOM   2777  CB  LEU A 183      26.498   1.700   1.532  1.00  0.00              
ATOM   2778  CG  LEU A 183      26.025   0.595   2.486  1.00  0.00              
ATOM   2779  CD1 LEU A 183      25.596   1.201   3.815  1.00  0.00              
ATOM   2780  CD2 LEU A 183      24.876  -0.171   1.847  1.00  0.00              
ATOM   2781  H   LEU A 183      28.822   0.670   1.485  1.00  0.00              
ATOM   2782  HA  LEU A 183      26.510   0.468  -0.235  1.00  0.00              
ATOM   2783 1HB  LEU A 183      27.341   2.234   1.968  1.00  0.00              
ATOM   2784 2HB  LEU A 183      25.688   2.401   1.332  1.00  0.00              
ATOM   2785  HG  LEU A 183      26.856  -0.098   2.616  1.00  0.00              
ATOM   2786 1HD1 LEU A 183      25.262   0.409   4.486  1.00  0.00              
ATOM   2787 2HD1 LEU A 183      26.440   1.724   4.266  1.00  0.00              
ATOM   2788 3HD1 LEU A 183      24.780   1.903   3.649  1.00  0.00              
ATOM   2789 1HD2 LEU A 183      24.542  -0.956   2.526  1.00  0.00              
ATOM   2790 2HD2 LEU A 183      24.050   0.512   1.646  1.00  0.00              
ATOM   2791 3HD2 LEU A 183      25.212  -0.619   0.912  1.00  0.00              
ATOM   2792  N   MET A 184      28.258   3.221  -0.586  1.00  0.00              
ATOM   2793  CA  MET A 184      28.478   4.315  -1.523  1.00  0.00              
ATOM   2794  C   MET A 184      28.793   3.809  -2.920  1.00  0.00              
ATOM   2795  O   MET A 184      28.325   4.373  -3.905  1.00  0.00              
ATOM   2796  CB  MET A 184      29.610   5.212  -1.024  1.00  0.00              
ATOM   2797  CG  MET A 184      29.256   6.055   0.193  1.00  0.00              
ATOM   2798  SD  MET A 184      30.513   7.292   0.571  1.00  0.00              
ATOM   2799  CE  MET A 184      31.799   6.264   1.274  1.00  0.00              
ATOM   2800  H   MET A 184      28.874   3.122   0.209  1.00  0.00              
ATOM   2801  HA  MET A 184      27.572   4.914  -1.614  1.00  0.00              
ATOM   2802 1HB  MET A 184      30.448   4.560  -0.784  1.00  0.00              
ATOM   2803 2HB  MET A 184      29.884   5.867  -1.852  1.00  0.00              
ATOM   2804 1HG  MET A 184      28.309   6.556  -0.005  1.00  0.00              
ATOM   2805 2HG  MET A 184      29.143   5.387   1.046  1.00  0.00              
ATOM   2806 1HE  MET A 184      32.648   6.886   1.559  1.00  0.00              
ATOM   2807 2HE  MET A 184      31.413   5.750   2.155  1.00  0.00              
ATOM   2808 3HE  MET A 184      32.120   5.528   0.536  1.00  0.00              
ATOM   2809  N   LEU A 185      29.586   2.750  -3.007  1.00  0.00              
ATOM   2810  CA  LEU A 185      30.000   2.234  -4.304  1.00  0.00              
ATOM   2811  C   LEU A 185      28.798   1.678  -5.060  1.00  0.00              
ATOM   2812  O   LEU A 185      28.579   1.990  -6.234  1.00  0.00              
ATOM   2813  CB  LEU A 185      31.077   1.156  -4.132  1.00  0.00              
ATOM   2814  CG  LEU A 185      32.430   1.661  -3.613  1.00  0.00              
ATOM   2815  CD1 LEU A 185      33.329   0.482  -3.267  1.00  0.00              
ATOM   2816  CD2 LEU A 185      33.081   2.545  -4.666  1.00  0.00              
ATOM   2817  H   LEU A 185      29.911   2.290  -2.168  1.00  0.00              
ATOM   2818  HA  LEU A 185      30.408   3.046  -4.906  1.00  0.00              
ATOM   2819 1HB  LEU A 185      30.593   0.541  -3.376  1.00  0.00              
ATOM   2820 2HB  LEU A 185      31.213   0.572  -5.043  1.00  0.00              
ATOM   2821  HG  LEU A 185      32.230   2.278  -2.737  1.00  0.00              
ATOM   2822 1HD1 LEU A 185      34.287   0.850  -2.900  1.00  0.00              
ATOM   2823 2HD1 LEU A 185      32.854  -0.124  -2.496  1.00  0.00              
ATOM   2824 3HD1 LEU A 185      33.492  -0.125  -4.158  1.00  0.00              
ATOM   2825 1HD2 LEU A 185      34.041   2.904  -4.296  1.00  0.00              
ATOM   2826 2HD2 LEU A 185      33.235   1.971  -5.580  1.00  0.00              
ATOM   2827 3HD2 LEU A 185      32.433   3.397  -4.878  1.00  0.00              
ATOM   2828  N   GLY A 186      28.014   0.856  -4.374  1.00  0.00              
ATOM   2829  CA  GLY A 186      26.891   0.175  -5.008  1.00  0.00              
ATOM   2830  C   GLY A 186      25.814   1.185  -5.388  1.00  0.00              
ATOM   2831  O   GLY A 186      25.302   1.198  -6.528  1.00  0.00              
ATOM   2832  H   GLY A 186      28.196   0.698  -3.393  1.00  0.00              
ATOM   2833 1HA  GLY A 186      27.245  -0.338  -5.903  1.00  0.00              
ATOM   2834 2HA  GLY A 186      26.479  -0.555  -4.312  1.00  0.00              
ATOM   2835  N   VAL A 187      25.487   2.044  -4.425  1.00  0.00              
ATOM   2836  CA  VAL A 187      24.423   3.015  -4.608  1.00  0.00              
ATOM   2837  C   VAL A 187      24.794   3.963  -5.728  1.00  0.00              
ATOM   2838  O   VAL A 187      23.996   4.212  -6.628  1.00  0.00              
ATOM   2839  CB  VAL A 187      24.146   3.819  -3.324  1.00  0.00              
ATOM   2840  CG1 VAL A 187      23.234   4.999  -3.621  1.00  0.00              
ATOM   2841  CG2 VAL A 187      23.530   2.926  -2.258  1.00  0.00              
ATOM   2842  H   VAL A 187      25.987   2.022  -3.548  1.00  0.00              
ATOM   2843  HA  VAL A 187      23.495   2.533  -4.917  1.00  0.00              
ATOM   2844  HB  VAL A 187      25.092   4.183  -2.923  1.00  0.00              
ATOM   2845 1HG1 VAL A 187      23.049   5.557  -2.703  1.00  0.00              
ATOM   2846 2HG1 VAL A 187      23.710   5.653  -4.352  1.00  0.00              
ATOM   2847 3HG1 VAL A 187      22.287   4.636  -4.021  1.00  0.00              
ATOM   2848 1HG2 VAL A 187      23.341   3.510  -1.358  1.00  0.00              
ATOM   2849 2HG2 VAL A 187      22.590   2.515  -2.628  1.00  0.00              
ATOM   2850 3HG2 VAL A 187      24.215   2.111  -2.025  1.00  0.00              
ATOM   2851  N   TYR A 188      26.019   4.475  -5.679  1.00  0.00              
ATOM   2852  CA  TYR A 188      26.481   5.394  -6.705  1.00  0.00              
ATOM   2853  C   TYR A 188      26.392   4.742  -8.071  1.00  0.00              
ATOM   2854  O   TYR A 188      25.791   5.301  -8.982  1.00  0.00              
ATOM   2855  CB  TYR A 188      27.917   5.844  -6.425  1.00  0.00              
ATOM   2856  CG  TYR A 188      28.526   6.675  -7.532  1.00  0.00              
ATOM   2857  CD1 TYR A 188      28.017   7.926  -7.846  1.00  0.00              
ATOM   2858  CD2 TYR A 188      29.610   6.206  -8.258  1.00  0.00              
ATOM   2859  CE1 TYR A 188      28.569   8.690  -8.857  1.00  0.00              
ATOM   2860  CE2 TYR A 188      30.171   6.960  -9.271  1.00  0.00              
ATOM   2861  CZ  TYR A 188      29.648   8.202  -9.567  1.00  0.00              
ATOM   2862  OH  TYR A 188      30.203   8.958 -10.573  1.00  0.00              
ATOM   2863  H   TYR A 188      26.642   4.228  -4.923  1.00  0.00              
ATOM   2864  HA  TYR A 188      25.841   6.277  -6.727  1.00  0.00              
ATOM   2865 1HB  TYR A 188      27.899   6.425  -5.502  1.00  0.00              
ATOM   2866 2HB  TYR A 188      28.513   4.944  -6.276  1.00  0.00              
ATOM   2867  HD1 TYR A 188      27.165   8.305  -7.281  1.00  0.00              
ATOM   2868  HD2 TYR A 188      30.019   5.224  -8.020  1.00  0.00              
ATOM   2869  HE1 TYR A 188      28.159   9.671  -9.093  1.00  0.00              
ATOM   2870  HE2 TYR A 188      31.023   6.574  -9.831  1.00  0.00              
ATOM   2871  HH  TYR A 188      30.591   8.426 -11.272  1.00  0.00              
ATOM   2872  N   LEU A 189      26.947   3.541  -8.201  1.00  0.00              
ATOM   2873  CA  LEU A 189      26.889   2.836  -9.478  1.00  0.00              
ATOM   2874  C   LEU A 189      25.500   2.947 -10.092  1.00  0.00              
ATOM   2875  O   LEU A 189      25.361   3.305 -11.266  1.00  0.00              
ATOM   2876  CB  LEU A 189      27.277   1.363  -9.294  1.00  0.00              
ATOM   2877  CG  LEU A 189      27.216   0.508 -10.566  1.00  0.00              
ATOM   2878  CD1 LEU A 189      28.197   1.041 -11.601  1.00  0.00              
ATOM   2879  CD2 LEU A 189      27.529  -0.940 -10.221  1.00  0.00              
ATOM   2880  H   LEU A 189      27.413   3.105  -7.419  1.00  0.00              
ATOM   2881  HA  LEU A 189      27.581   3.297 -10.182  1.00  0.00              
ATOM   2882 1HB  LEU A 189      28.311   1.491  -8.979  1.00  0.00              
ATOM   2883 2HB  LEU A 189      26.708   0.893  -8.492  1.00  0.00              
ATOM   2884  HG  LEU A 189      26.191   0.549 -10.935  1.00  0.00              
ATOM   2885 1HD1 LEU A 189      28.147   0.428 -12.501  1.00  0.00              
ATOM   2886 2HD1 LEU A 189      27.940   2.071 -11.851  1.00  0.00              
ATOM   2887 3HD1 LEU A 189      29.208   1.007 -11.196  1.00  0.00              
ATOM   2888 1HD2 LEU A 189      27.485  -1.547 -11.126  1.00  0.00              
ATOM   2889 2HD2 LEU A 189      28.528  -1.004  -9.790  1.00  0.00              
ATOM   2890 3HD2 LEU A 189      26.799  -1.309  -9.501  1.00  0.00              
ATOM   2891  N   ARG A 190      24.469   2.671  -9.293  1.00  0.00              
ATOM   2892  CA  ARG A 190      23.102   2.781  -9.805  1.00  0.00              
ATOM   2893  C   ARG A 190      22.738   4.227 -10.150  1.00  0.00              
ATOM   2894  O   ARG A 190      22.014   4.485 -11.115  1.00  0.00              
ATOM   2895  CB  ARG A 190      22.086   2.168  -8.852  1.00  0.00              
ATOM   2896  CG  ARG A 190      22.216   0.666  -8.659  1.00  0.00              
ATOM   2897  CD  ARG A 190      21.061   0.034  -7.971  1.00  0.00              
ATOM   2898  NE  ARG A 190      20.792   0.558  -6.642  1.00  0.00              
ATOM   2899  CZ  ARG A 190      21.498   0.244  -5.538  1.00  0.00              
ATOM   2900  NH1 ARG A 190      22.491  -0.617  -5.591  1.00  0.00              
ATOM   2901  NH2 ARG A 190      21.152   0.806  -4.394  1.00  0.00              
ATOM   2902  H   ARG A 190      24.615   2.385  -8.335  1.00  0.00              
ATOM   2903  HA  ARG A 190      23.008   2.216 -10.733  1.00  0.00              
ATOM   2904 1HB  ARG A 190      22.210   2.666  -7.892  1.00  0.00              
ATOM   2905 2HB  ARG A 190      21.098   2.393  -9.253  1.00  0.00              
ATOM   2906 1HG  ARG A 190      22.321   0.197  -9.638  1.00  0.00              
ATOM   2907 2HG  ARG A 190      23.110   0.469  -8.066  1.00  0.00              
ATOM   2908 1HD  ARG A 190      20.164   0.189  -8.570  1.00  0.00              
ATOM   2909 2HD  ARG A 190      21.250  -1.034  -7.870  1.00  0.00              
ATOM   2910  HE  ARG A 190      20.077   1.204  -6.336  1.00  0.00              
ATOM   2911 1HH1 ARG A 190      22.732  -1.052  -6.471  1.00  0.00              
ATOM   2912 2HH1 ARG A 190      23.008  -0.839  -4.753  1.00  0.00              
ATOM   2913 1HH2 ARG A 190      20.374   1.452  -4.367  1.00  0.00              
ATOM   2914 2HH2 ARG A 190      21.663   0.588  -3.552  1.00  0.00              
ATOM   2915  N   ILE A 191      23.243   5.166  -9.356  1.00  0.00              
ATOM   2916  CA  ILE A 191      22.996   6.582  -9.589  1.00  0.00              
ATOM   2917  C   ILE A 191      23.558   7.001 -10.943  1.00  0.00              
ATOM   2918  O   ILE A 191      22.820   7.460 -11.812  1.00  0.00              
ATOM   2919  CB  ILE A 191      23.616   7.458  -8.485  1.00  0.00              
ATOM   2920  CG1 ILE A 191      22.882   7.245  -7.159  1.00  0.00              
ATOM   2921  CG2 ILE A 191      23.581   8.924  -8.887  1.00  0.00              
ATOM   2922  CD1 ILE A 191      23.572   7.876  -5.971  1.00  0.00              
ATOM   2923  H   ILE A 191      23.813   4.889  -8.570  1.00  0.00              
ATOM   2924  HA  ILE A 191      21.927   6.781  -9.648  1.00  0.00              
ATOM   2925  HB  ILE A 191      24.649   7.150  -8.325  1.00  0.00              
ATOM   2926 1HG1 ILE A 191      21.885   7.670  -7.268  1.00  0.00              
ATOM   2927 2HG1 ILE A 191      22.802   6.169  -7.002  1.00  0.00              
ATOM   2928 1HG2 ILE A 191      24.022   9.530  -8.095  1.00  0.00              
ATOM   2929 2HG2 ILE A 191      24.146   9.063  -9.807  1.00  0.00              
ATOM   2930 3HG2 ILE A 191      22.548   9.234  -9.046  1.00  0.00              
ATOM   2931 1HD1 ILE A 191      22.993   7.682  -5.067  1.00  0.00              
ATOM   2932 2HD1 ILE A 191      24.570   7.450  -5.859  1.00  0.00              
ATOM   2933 3HD1 ILE A 191      23.652   8.951  -6.124  1.00  0.00              
ATOM   2934  N   PHE A 192      24.863   6.817 -11.118  1.00  0.00              
ATOM   2935  CA  PHE A 192      25.555   7.118 -12.370  1.00  0.00              
ATOM   2936  C   PHE A 192      24.829   6.528 -13.583  1.00  0.00              
ATOM   2937  O   PHE A 192      24.609   7.220 -14.584  1.00  0.00              
ATOM   2938  CB  PHE A 192      26.992   6.597 -12.315  1.00  0.00              
ATOM   2939  CG  PHE A 192      27.784   6.871 -13.562  1.00  0.00              
ATOM   2940  CD1 PHE A 192      28.397   8.100 -13.755  1.00  0.00              
ATOM   2941  CD2 PHE A 192      27.918   5.901 -14.544  1.00  0.00              
ATOM   2942  CE1 PHE A 192      29.126   8.354 -14.902  1.00  0.00              
ATOM   2943  CE2 PHE A 192      28.647   6.151 -15.690  1.00  0.00              
ATOM   2944  CZ  PHE A 192      29.251   7.380 -15.869  1.00  0.00              
ATOM   2945  H   PHE A 192      25.391   6.451 -10.339  1.00  0.00              
ATOM   2946  HA  PHE A 192      25.579   8.197 -12.529  1.00  0.00              
ATOM   2947 1HB  PHE A 192      27.531   7.067 -11.494  1.00  0.00              
ATOM   2948 2HB  PHE A 192      26.993   5.516 -12.177  1.00  0.00              
ATOM   2949  HD1 PHE A 192      28.299   8.870 -12.989  1.00  0.00              
ATOM   2950  HD2 PHE A 192      27.440   4.931 -14.403  1.00  0.00              
ATOM   2951  HE1 PHE A 192      29.602   9.324 -15.041  1.00  0.00              
ATOM   2952  HE2 PHE A 192      28.744   5.380 -16.454  1.00  0.00              
ATOM   2953  HZ  PHE A 192      29.824   7.579 -16.774  1.00  0.00              
ATOM   2954  N   LEU A 193      24.467   5.247 -13.494  1.00  0.00              
ATOM   2955  CA  LEU A 193      23.745   4.571 -14.572  1.00  0.00              
ATOM   2956  C   LEU A 193      22.436   5.294 -14.920  1.00  0.00              
ATOM   2957  O   LEU A 193      22.128   5.500 -16.098  1.00  0.00              
ATOM   2958  CB  LEU A 193      23.462   3.115 -14.181  1.00  0.00              
ATOM   2959  CG  LEU A 193      24.693   2.201 -14.133  1.00  0.00              
ATOM   2960  CD1 LEU A 193      24.323   0.859 -13.518  1.00  0.00              
ATOM   2961  CD2 LEU A 193      25.244   2.016 -15.540  1.00  0.00              
ATOM   2962  H   LEU A 193      24.698   4.731 -12.657  1.00  0.00              
ATOM   2963  HA  LEU A 193      24.348   4.585 -15.479  1.00  0.00              
ATOM   2964 1HB  LEU A 193      23.075   3.274 -13.176  1.00  0.00              
ATOM   2965 2HB  LEU A 193      22.684   2.674 -14.804  1.00  0.00              
ATOM   2966  HG  LEU A 193      25.453   2.712 -13.542  1.00  0.00              
ATOM   2967 1HD1 LEU A 193      25.203   0.216 -13.488  1.00  0.00              
ATOM   2968 2HD1 LEU A 193      23.953   1.013 -12.504  1.00  0.00              
ATOM   2969 3HD1 LEU A 193      23.548   0.384 -14.119  1.00  0.00              
ATOM   2970 1HD2 LEU A 193      26.119   1.367 -15.504  1.00  0.00              
ATOM   2971 2HD2 LEU A 193      24.481   1.564 -16.173  1.00  0.00              
ATOM   2972 3HD2 LEU A 193      25.528   2.985 -15.950  1.00  0.00              
ATOM   2973  N   ALA A 194      21.685   5.679 -13.889  1.00  0.00              
ATOM   2974  CA  ALA A 194      20.428   6.417 -14.037  1.00  0.00              
ATOM   2975  C   ALA A 194      20.462   7.947 -13.893  1.00  0.00              
ATOM   2976  O   ALA A 194      19.410   8.589 -13.934  1.00  0.00              
ATOM   2977  CB  ALA A 194      19.426   5.851 -13.041  1.00  0.00              
ATOM   2978  H   ALA A 194      22.011   5.444 -12.962  1.00  0.00              
ATOM   2979  HA  ALA A 194      20.057   6.274 -15.052  1.00  0.00              
ATOM   2980 1HB  ALA A 194      18.463   6.343 -13.177  1.00  0.00              
ATOM   2981 2HB  ALA A 194      19.313   4.780 -13.207  1.00  0.00              
ATOM   2982 3HB  ALA A 194      19.783   6.026 -12.027  1.00  0.00              
ATOM   2983  N   ALA A 195      21.637   8.531 -13.695  1.00  0.00              
ATOM   2984  CA  ALA A 195      21.743   9.946 -13.356  1.00  0.00              
ATOM   2985  C   ALA A 195      21.205  10.829 -14.474  1.00  0.00              
ATOM   2986  O   ALA A 195      20.232  11.559 -14.287  1.00  0.00              
ATOM   2987  CB  ALA A 195      23.188  10.307 -13.043  1.00  0.00              
ATOM   2988  H   ALA A 195      22.481   7.981 -13.780  1.00  0.00              
ATOM   2989  HA  ALA A 195      21.136  10.140 -12.472  1.00  0.00              
ATOM   2990 1HB  ALA A 195      23.251  11.365 -12.790  1.00  0.00              
ATOM   2991 2HB  ALA A 195      23.538   9.711 -12.200  1.00  0.00              
ATOM   2992 3HB  ALA A 195      23.810  10.105 -13.913  1.00  0.00              
ATOM   2993  N   ARG A 196      21.844  10.757 -15.637  1.00  0.00              
ATOM   2994  CA  ARG A 196      21.426  11.547 -16.790  1.00  0.00              
ATOM   2995  C   ARG A 196      20.201  10.935 -17.457  1.00  0.00              
ATOM   2996  O   ARG A 196      19.501  11.601 -18.220  1.00  0.00              
ATOM   2997  CB  ARG A 196      22.558  11.755 -17.785  1.00  0.00              
ATOM   2998  CG  ARG A 196      23.588  12.794 -17.373  1.00  0.00              
ATOM   2999  CD  ARG A 196      24.514  13.204 -18.461  1.00  0.00              
ATOM   3000  NE  ARG A 196      25.376  14.326 -18.128  1.00  0.00              
ATOM   3001  CZ  ARG A 196      26.411  14.745 -18.882  1.00  0.00              
ATOM   3002  NH1 ARG A 196      26.740  14.119 -19.990  1.00  0.00              
ATOM   3003  NH2 ARG A 196      27.104  15.791 -18.465  1.00  0.00              
ATOM   3004  H   ARG A 196      22.639  10.141 -15.725  1.00  0.00              
ATOM   3005  HA  ARG A 196      21.138  12.548 -16.467  1.00  0.00              
ATOM   3006 1HB  ARG A 196      23.051  10.792 -17.912  1.00  0.00              
ATOM   3007 2HB  ARG A 196      22.101  12.056 -18.727  1.00  0.00              
ATOM   3008 1HG  ARG A 196      23.063  13.685 -17.027  1.00  0.00              
ATOM   3009 2HG  ARG A 196      24.187  12.385 -16.559  1.00  0.00              
ATOM   3010 1HD  ARG A 196      25.157  12.361 -18.714  1.00  0.00              
ATOM   3011 2HD  ARG A 196      23.929  13.489 -19.335  1.00  0.00              
ATOM   3012  HE  ARG A 196      25.350  14.944 -17.328  1.00  0.00              
ATOM   3013 1HH1 ARG A 196      26.211  13.310 -20.286  1.00  0.00              
ATOM   3014 2HH1 ARG A 196      27.519  14.449 -20.541  1.00  0.00              
ATOM   3015 1HH2 ARG A 196      26.849  16.250 -17.601  1.00  0.00              
ATOM   3016 2HH2 ARG A 196      27.884  16.125 -19.010  1.00  0.00              
ATOM   3017  N   ARG A 197      19.948   9.664 -17.165  1.00  0.00              
ATOM   3018  CA  ARG A 197      18.727   9.004 -17.612  1.00  0.00              
ATOM   3019  C   ARG A 197      17.489   9.579 -16.936  1.00  0.00              
ATOM   3020  O   ARG A 197      16.440   9.729 -17.562  1.00  0.00              
ATOM   3021  CB  ARG A 197      18.799   7.494 -17.437  1.00  0.00              
ATOM   3022  CG  ARG A 197      17.580   6.733 -17.932  1.00  0.00              
ATOM   3023  CD  ARG A 197      17.685   5.257 -17.803  1.00  0.00              
ATOM   3024  NE  ARG A 197      16.508   4.528 -18.247  1.00  0.00              
ATOM   3025  CZ  ARG A 197      16.351   3.194 -18.146  1.00  0.00              
ATOM   3026  NH1 ARG A 197      17.305   2.435 -17.654  1.00  0.00              
ATOM   3027  NH2 ARG A 197      15.220   2.664 -18.578  1.00  0.00              
ATOM   3028  H   ARG A 197      20.617   9.141 -16.620  1.00  0.00              
ATOM   3029  HA  ARG A 197      18.590   9.166 -18.682  1.00  0.00              
ATOM   3030 1HB  ARG A 197      19.680   7.153 -17.979  1.00  0.00              
ATOM   3031 2HB  ARG A 197      18.932   7.304 -16.372  1.00  0.00              
ATOM   3032 1HG  ARG A 197      16.711   7.059 -17.359  1.00  0.00              
ATOM   3033 2HG  ARG A 197      17.429   6.969 -18.986  1.00  0.00              
ATOM   3034 1HD  ARG A 197      18.528   4.909 -18.399  1.00  0.00              
ATOM   3035 2HD  ARG A 197      17.851   5.004 -16.757  1.00  0.00              
ATOM   3036  HE  ARG A 197      15.661   4.873 -18.678  1.00  0.00              
ATOM   3037 1HH1 ARG A 197      18.171   2.854 -17.345  1.00  0.00              
ATOM   3038 2HH1 ARG A 197      17.168   1.437 -17.587  1.00  0.00              
ATOM   3039 1HH2 ARG A 197      14.503   3.259 -18.970  1.00  0.00              
ATOM   3040 2HH2 ARG A 197      15.077   1.667 -18.514  1.00  0.00              
ATOM   3041  N   GLN A 198      17.618   9.901 -15.653  1.00  0.00              
ATOM   3042  CA  GLN A 198      16.478  10.328 -14.852  1.00  0.00              
ATOM   3043  C   GLN A 198      16.751  11.680 -14.204  1.00  0.00              
ATOM   3044  O   GLN A 198      16.035  12.651 -14.448  1.00  0.00              
ATOM   3045  CB  GLN A 198      16.158   9.290 -13.773  1.00  0.00              
ATOM   3046  CG  GLN A 198      15.686   7.952 -14.318  1.00  0.00              
ATOM   3047  CD  GLN A 198      14.383   8.067 -15.086  1.00  0.00              
ATOM   3048  OE1 GLN A 198      13.489   8.831 -14.709  1.00  0.00              
ATOM   3049  NE2 GLN A 198      14.265   7.304 -16.166  1.00  0.00              
ATOM   3050  H   GLN A 198      18.530   9.848 -15.222  1.00  0.00              
ATOM   3051  HA  GLN A 198      15.608  10.456 -15.495  1.00  0.00              
ATOM   3052 1HB  GLN A 198      17.068   9.150 -13.190  1.00  0.00              
ATOM   3053 2HB  GLN A 198      15.384   9.723 -13.140  1.00  0.00              
ATOM   3054 1HG  GLN A 198      16.339   7.275 -14.867  1.00  0.00              
ATOM   3055 2HG  GLN A 198      15.471   7.530 -13.335  1.00  0.00              
ATOM   3056 1HE2 GLN A 198      13.427   7.337 -16.713  1.00  0.00              
ATOM   3057 2HE2 GLN A 198      15.013   6.697 -16.435  1.00  0.00              
ATOM   3058  N   LEU A 199      17.790  11.736 -13.379  1.00  0.00              
ATOM   3059  CA  LEU A 199      18.011  12.880 -12.502  1.00  0.00              
ATOM   3060  C   LEU A 199      18.192  14.173 -13.287  1.00  0.00              
ATOM   3061  O   LEU A 199      17.809  15.248 -12.825  1.00  0.00              
ATOM   3062  CB  LEU A 199      19.233  12.628 -11.609  1.00  0.00              
ATOM   3063  CG  LEU A 199      19.532  13.731 -10.586  1.00  0.00              
ATOM   3064  CD1 LEU A 199      18.322  13.953  -9.688  1.00  0.00              
ATOM   3065  CD2 LEU A 199      20.751  13.343  -9.761  1.00  0.00              
ATOM   3066  H   LEU A 199      18.444  10.967 -13.359  1.00  0.00              
ATOM   3067  HA  LEU A 199      17.136  13.031 -11.871  1.00  0.00              
ATOM   3068 1HB  LEU A 199      18.897  11.726 -11.100  1.00  0.00              
ATOM   3069 2HB  LEU A 199      20.123  12.403 -12.197  1.00  0.00              
ATOM   3070  HG  LEU A 199      19.781  14.633 -11.145  1.00  0.00              
ATOM   3071 1HD1 LEU A 199      18.544  14.737  -8.965  1.00  0.00              
ATOM   3072 2HD1 LEU A 199      17.468  14.252 -10.296  1.00  0.00              
ATOM   3073 3HD1 LEU A 199      18.087  13.029  -9.160  1.00  0.00              
ATOM   3074 1HD2 LEU A 199      20.963  14.128  -9.035  1.00  0.00              
ATOM   3075 2HD2 LEU A 199      20.554  12.407  -9.238  1.00  0.00              
ATOM   3076 3HD2 LEU A 199      21.611  13.217 -10.420  1.00  0.00              
ATOM   3077  N   ARG A 200      18.777  14.061 -14.473  1.00  0.00              
ATOM   3078  CA  ARG A 200      18.993  15.220 -15.332  1.00  0.00              
ATOM   3079  C   ARG A 200      17.693  15.971 -15.582  1.00  0.00              
ATOM   3080  O   ARG A 200      17.692  17.190 -15.759  1.00  0.00              
ATOM   3081  CB  ARG A 200      19.680  14.846 -16.638  1.00  0.00              
ATOM   3082  CG  ARG A 200      20.025  16.022 -17.538  1.00  0.00              
ATOM   3083  CD  ARG A 200      20.792  15.656 -18.756  1.00  0.00              
ATOM   3084  NE  ARG A 200      21.399  16.782 -19.447  1.00  0.00              
ATOM   3085  CZ  ARG A 200      21.757  16.780 -20.746  1.00  0.00              
ATOM   3086  NH1 ARG A 200      21.607  15.706 -21.488  1.00  0.00              
ATOM   3087  NH2 ARG A 200      22.287  17.881 -21.249  1.00  0.00              
ATOM   3088  H   ARG A 200      19.079  13.151 -14.790  1.00  0.00              
ATOM   3089  HA  ARG A 200      19.668  15.922 -14.842  1.00  0.00              
ATOM   3090 1HB  ARG A 200      20.593  14.313 -16.376  1.00  0.00              
ATOM   3091 2HB  ARG A 200      19.006  14.174 -17.170  1.00  0.00              
ATOM   3092 1HG  ARG A 200      19.098  16.501 -17.855  1.00  0.00              
ATOM   3093 2HG  ARG A 200      20.623  16.732 -16.965  1.00  0.00              
ATOM   3094 1HD  ARG A 200      21.594  14.973 -18.478  1.00  0.00              
ATOM   3095 2HD  ARG A 200      20.123  15.163 -19.461  1.00  0.00              
ATOM   3096  HE  ARG A 200      21.641  17.699 -19.096  1.00  0.00              
ATOM   3097 1HH1 ARG A 200      21.217  14.866 -21.084  1.00  0.00              
ATOM   3098 2HH1 ARG A 200      21.882  15.724 -22.460  1.00  0.00              
ATOM   3099 1HH2 ARG A 200      22.412  18.693 -20.660  1.00  0.00              
ATOM   3100 2HH2 ARG A 200      22.565  17.907 -22.219  1.00  0.00              
ATOM   3101  N   SER A 201      16.585  15.238 -15.593  1.00  0.00              
ATOM   3102  CA  SER A 201      15.274  15.833 -15.826  1.00  0.00              
ATOM   3103  C   SER A 201      14.876  16.793 -14.713  1.00  0.00              
ATOM   3104  O   SER A 201      13.991  17.632 -14.890  1.00  0.00              
ATOM   3105  CB  SER A 201      14.231  14.743 -15.973  1.00  0.00              
ATOM   3106  OG  SER A 201      13.960  14.106 -14.755  1.00  0.00              
ATOM   3107  H   SER A 201      16.652  14.243 -15.437  1.00  0.00              
ATOM   3108  HA  SER A 201      15.195  16.343 -16.787  1.00  0.00              
ATOM   3109 1HB  SER A 201      13.312  15.189 -16.353  1.00  0.00              
ATOM   3110 2HB  SER A 201      14.597  14.004 -16.686  1.00  0.00              
ATOM   3111  HG  SER A 201      13.297  13.425 -14.892  1.00  0.00              
ATOM   3112  N   THR A 202      15.532  16.666 -13.565  1.00  0.00              
ATOM   3113  CA  THR A 202      15.366  17.622 -12.477  1.00  0.00              
ATOM   3114  C   THR A 202      16.436  18.707 -12.507  1.00  0.00              
ATOM   3115  O   THR A 202      16.124  19.898 -12.532  1.00  0.00              
ATOM   3116  CB  THR A 202      15.404  16.923 -11.105  1.00  0.00              
ATOM   3117  OG1 THR A 202      14.311  16.000 -11.006  1.00  0.00              
ATOM   3118  CG2 THR A 202      15.303  17.944  -9.983  1.00  0.00              
ATOM   3119  H   THR A 202      16.163  15.887 -13.443  1.00  0.00              
ATOM   3120  HA  THR A 202      14.411  18.138 -12.581  1.00  0.00              
ATOM   3121  HB  THR A 202      16.340  16.374 -11.013  1.00  0.00              
ATOM   3122  HG1 THR A 202      13.854  15.955 -11.849  1.00  0.00              
ATOM   3123 1HG2 THR A 202      15.332  17.431  -9.022  1.00  0.00              
ATOM   3124 2HG2 THR A 202      16.140  18.640 -10.049  1.00  0.00              
ATOM   3125 3HG2 THR A 202      14.367  18.492 -10.074  1.00  0.00              
ATOM   3126  N   LEU A 203      17.696  18.289 -12.505  1.00  0.00              
ATOM   3127  CA  LEU A 203      18.813  19.221 -12.580  1.00  0.00              
ATOM   3128  C   LEU A 203      20.092  18.502 -12.990  1.00  0.00              
ATOM   3129  O   LEU A 203      20.498  17.527 -12.357  1.00  0.00              
ATOM   3130  CB  LEU A 203      19.005  19.931 -11.234  1.00  0.00              
ATOM   3131  CG  LEU A 203      20.082  21.023 -11.219  1.00  0.00              
ATOM   3132  CD1 LEU A 203      19.674  22.171 -12.132  1.00  0.00              
ATOM   3133  CD2 LEU A 203      20.290  21.514  -9.794  1.00  0.00              
ATOM   3134  H   LEU A 203      17.885  17.298 -12.449  1.00  0.00              
ATOM   3135  HA  LEU A 203      18.614  19.968 -13.347  1.00  0.00              
ATOM   3136 1HB  LEU A 203      18.018  20.378 -11.127  1.00  0.00              
ATOM   3137 2HB  LEU A 203      19.171  19.222 -10.423  1.00  0.00              
ATOM   3138  HG  LEU A 203      21.013  20.564 -11.553  1.00  0.00              
ATOM   3139 1HD1 LEU A 203      20.445  22.942 -12.115  1.00  0.00              
ATOM   3140 2HD1 LEU A 203      19.553  21.802 -13.150  1.00  0.00              
ATOM   3141 3HD1 LEU A 203      18.732  22.594 -11.785  1.00  0.00              
ATOM   3142 1HD2 LEU A 203      21.056  22.289  -9.786  1.00  0.00              
ATOM   3143 2HD2 LEU A 203      19.355  21.922  -9.410  1.00  0.00              
ATOM   3144 3HD2 LEU A 203      20.608  20.683  -9.165  1.00  0.00              
ATOM   3145  N   GLN A 204      20.722  18.986 -14.055  1.00  0.00              
ATOM   3146  CA  GLN A 204      21.970  18.406 -14.536  1.00  0.00              
ATOM   3147  C   GLN A 204      23.139  18.771 -13.631  1.00  0.00              
ATOM   3148  O   GLN A 204      24.095  18.006 -13.496  1.00  0.00              
ATOM   3149  CB  GLN A 204      22.259  18.872 -15.965  1.00  0.00              
ATOM   3150  CG  GLN A 204      23.505  18.259 -16.580  1.00  0.00              
ATOM   3151  CD  GLN A 204      23.704  18.676 -18.025  1.00  0.00              
ATOM   3152  OE1 GLN A 204      22.777  19.163 -18.677  1.00  0.00              
ATOM   3153  NE2 GLN A 204      24.915  18.483 -18.534  1.00  0.00              
ATOM   3154  H   GLN A 204      20.326  19.777 -14.543  1.00  0.00              
ATOM   3155  HA  GLN A 204      21.897  17.319 -14.519  1.00  0.00              
ATOM   3156 1HB  GLN A 204      21.386  18.613 -16.564  1.00  0.00              
ATOM   3157 2HB  GLN A 204      22.363  19.957 -15.928  1.00  0.00              
ATOM   3158 1HG  GLN A 204      24.478  18.282 -16.088  1.00  0.00              
ATOM   3159 2HG  GLN A 204      23.117  17.240 -16.565  1.00  0.00              
ATOM   3160 1HE2 GLN A 204      25.105  18.738 -19.483  1.00  0.00              
ATOM   3161 2HE2 GLN A 204      25.637  18.082 -17.970  1.00  0.00              
ATOM   3162  N   LYS A 205      23.059  19.944 -13.013  1.00  0.00              
ATOM   3163  CA  LYS A 205      24.021  20.341 -11.993  1.00  0.00              
ATOM   3164  C   LYS A 205      24.036  19.348 -10.837  1.00  0.00              
ATOM   3165  O   LYS A 205      25.094  19.017 -10.303  1.00  0.00              
ATOM   3166  CB  LYS A 205      23.706  21.745 -11.476  1.00  0.00              
ATOM   3167  CG  LYS A 205      24.697  22.275 -10.448  1.00  0.00              
ATOM   3168  CD  LYS A 205      24.360  23.700 -10.036  1.00  0.00              
ATOM   3169  CE  LYS A 205      25.366  24.239  -9.030  1.00  0.00              
ATOM   3170  NZ  LYS A 205      25.068  25.645  -8.643  1.00  0.00              
ATOM   3171  H   LYS A 205      22.312  20.579 -13.257  1.00  0.00              
ATOM   3172  HA  LYS A 205      25.027  20.343 -12.414  1.00  0.00              
ATOM   3173 1HB  LYS A 205      23.693  22.408 -12.341  1.00  0.00              
ATOM   3174 2HB  LYS A 205      22.711  21.708 -11.033  1.00  0.00              
ATOM   3175 1HG  LYS A 205      24.667  21.626  -9.572  1.00  0.00              
ATOM   3176 2HG  LYS A 205      25.696  22.249 -10.884  1.00  0.00              
ATOM   3177 1HD  LYS A 205      24.363  24.329 -10.927  1.00  0.00              
ATOM   3178 2HD  LYS A 205      23.365  23.706  -9.592  1.00  0.00              
ATOM   3179 1HE  LYS A 205      25.338  23.605  -8.145  1.00  0.00              
ATOM   3180 2HE  LYS A 205      26.358  24.190  -9.480  1.00  0.00              
ATOM   3181 1HZ  LYS A 205      25.757  25.964  -7.977  1.00  0.00              
ATOM   3182 2HZ  LYS A 205      25.094  26.233  -9.464  1.00  0.00              
ATOM   3183 3HZ  LYS A 205      24.149  25.691  -8.226  1.00  0.00              
ATOM   3184  N   GLU A 206      22.853  18.876 -10.455  1.00  0.00              
ATOM   3185  CA  GLU A 206      22.732  17.876  -9.401  1.00  0.00              
ATOM   3186  C   GLU A 206      23.315  16.550  -9.872  1.00  0.00              
ATOM   3187  O   GLU A 206      23.997  15.857  -9.118  1.00  0.00              
ATOM   3188  CB  GLU A 206      21.271  17.698  -8.984  1.00  0.00              
ATOM   3189  CG  GLU A 206      21.065  16.777  -7.790  1.00  0.00              
ATOM   3190  CD  GLU A 206      19.615  16.704  -7.399  1.00  0.00              
ATOM   3191  OE1 GLU A 206      18.824  17.398  -7.992  1.00  0.00              
ATOM   3192  OE2 GLU A 206      19.280  15.874  -6.587  1.00  0.00              
ATOM   3193  H   GLU A 206      22.017  19.219 -10.906  1.00  0.00              
ATOM   3194  HA  GLU A 206      23.305  18.188  -8.527  1.00  0.00              
ATOM   3195 1HB  GLU A 206      20.884  18.689  -8.748  1.00  0.00              
ATOM   3196 2HB  GLU A 206      20.740  17.296  -9.847  1.00  0.00              
ATOM   3197 1HG  GLU A 206      21.449  15.769  -7.948  1.00  0.00              
ATOM   3198 2HG  GLU A 206      21.631  17.259  -6.994  1.00  0.00              
ATOM   3199  N   VAL A 207      23.042  16.202 -11.126  1.00  0.00              
ATOM   3200  CA  VAL A 207      23.650  15.030 -11.744  1.00  0.00              
ATOM   3201  C   VAL A 207      25.162  15.075 -11.563  1.00  0.00              
ATOM   3202  O   VAL A 207      25.769  14.110 -11.099  1.00  0.00              
ATOM   3203  CB  VAL A 207      23.316  14.935 -13.245  1.00  0.00              
ATOM   3204  CG1 VAL A 207      24.214  13.914 -13.927  1.00  0.00              
ATOM   3205  CG2 VAL A 207      21.852  14.572 -13.443  1.00  0.00              
ATOM   3206  H   VAL A 207      22.398  16.764 -11.663  1.00  0.00              
ATOM   3207  HA  VAL A 207      23.321  14.111 -11.260  1.00  0.00              
ATOM   3208  HB  VAL A 207      23.464  15.913 -13.704  1.00  0.00              
ATOM   3209 1HG1 VAL A 207      23.964  13.860 -14.987  1.00  0.00              
ATOM   3210 2HG1 VAL A 207      25.256  14.213 -13.815  1.00  0.00              
ATOM   3211 3HG1 VAL A 207      24.065  12.936 -13.469  1.00  0.00              
ATOM   3212 1HG2 VAL A 207      21.633  14.509 -14.509  1.00  0.00              
ATOM   3213 2HG2 VAL A 207      21.650  13.609 -12.974  1.00  0.00              
ATOM   3214 3HG2 VAL A 207      21.222  15.337 -12.988  1.00  0.00              
ATOM   3215  N   HIS A 208      25.764  16.201 -11.932  1.00  0.00              
ATOM   3216  CA  HIS A 208      27.212  16.352 -11.865  1.00  0.00              
ATOM   3217  C   HIS A 208      27.713  16.265 -10.429  1.00  0.00              
ATOM   3218  O   HIS A 208      28.753  15.664 -10.159  1.00  0.00              
ATOM   3219  CB  HIS A 208      27.646  17.681 -12.491  1.00  0.00              
ATOM   3220  CG  HIS A 208      27.405  17.759 -13.966  1.00  0.00              
ATOM   3221  ND1 HIS A 208      27.599  18.916 -14.692  1.00  0.00              
ATOM   3222  CD2 HIS A 208      26.985  16.825 -14.852  1.00  0.00              
ATOM   3223  CE1 HIS A 208      27.309  18.689 -15.961  1.00  0.00              
ATOM   3224  NE2 HIS A 208      26.934  17.429 -16.084  1.00  0.00              
ATOM   3225  H   HIS A 208      25.203  16.971 -12.267  1.00  0.00              
ATOM   3226  HA  HIS A 208      27.691  15.537 -12.408  1.00  0.00              
ATOM   3227 1HB  HIS A 208      27.094  18.507 -12.041  1.00  0.00              
ATOM   3228 2HB  HIS A 208      28.714  17.835 -12.340  1.00  0.00              
ATOM   3229  HD1 HIS A 208      27.980  19.774 -14.346  1.00  0.00              
ATOM   3230  HD2 HIS A 208      26.708  15.776 -14.746  1.00  0.00              
ATOM   3231  HE1 HIS A 208      27.401  19.483 -16.702  1.00  0.00              
ATOM   3232  N   ALA A 209      26.968  16.870  -9.510  1.00  0.00              
ATOM   3233  CA  ALA A 209      27.287  16.789  -8.089  1.00  0.00              
ATOM   3234  C   ALA A 209      27.295  15.333  -7.642  1.00  0.00              
ATOM   3235  O   ALA A 209      28.091  14.939  -6.789  1.00  0.00              
ATOM   3236  CB  ALA A 209      26.298  17.602  -7.267  1.00  0.00              
ATOM   3237  H   ALA A 209      26.160  17.400  -9.803  1.00  0.00              
ATOM   3238  HA  ALA A 209      28.285  17.198  -7.931  1.00  0.00              
ATOM   3239 1HB  ALA A 209      26.549  17.518  -6.210  1.00  0.00              
ATOM   3240 2HB  ALA A 209      26.348  18.649  -7.569  1.00  0.00              
ATOM   3241 3HB  ALA A 209      25.291  17.224  -7.432  1.00  0.00              
ATOM   3242  N   ALA A 210      26.406  14.492  -8.172  1.00  0.00              
ATOM   3243  CA  ALA A 210      26.441  13.064  -7.876  1.00  0.00              
ATOM   3244  C   ALA A 210      27.681  12.426  -8.491  1.00  0.00              
ATOM   3245  O   ALA A 210      28.379  11.650  -7.839  1.00  0.00              
ATOM   3246  CB  ALA A 210      25.178  12.381  -8.381  1.00  0.00              
ATOM   3247  H   ALA A 210      25.705  14.846  -8.807  1.00  0.00              
ATOM   3248  HA  ALA A 210      26.497  12.932  -6.796  1.00  0.00              
ATOM   3249 1HB  ALA A 210      25.227  11.316  -8.157  1.00  0.00              
ATOM   3250 2HB  ALA A 210      24.307  12.816  -7.889  1.00  0.00              
ATOM   3251 3HB  ALA A 210      25.094  12.522  -9.457  1.00  0.00              
ATOM   3252  N   LYS A 211      27.948  12.757  -9.749  1.00  0.00              
ATOM   3253  CA  LYS A 211      29.001  12.093 -10.508  1.00  0.00              
ATOM   3254  C   LYS A 211      30.354  12.325  -9.849  1.00  0.00              
ATOM   3255  O   LYS A 211      31.252  11.488  -9.940  1.00  0.00              
ATOM   3256  CB  LYS A 211      29.023  12.590 -11.955  1.00  0.00              
ATOM   3257  CG  LYS A 211      27.898  12.044 -12.824  1.00  0.00              
ATOM   3258  CD  LYS A 211      28.067  12.464 -14.277  1.00  0.00              
ATOM   3259  CE  LYS A 211      27.067  11.756 -15.179  1.00  0.00              
ATOM   3260  NZ  LYS A 211      27.280  12.089 -16.614  1.00  0.00              
ATOM   3261  H   LYS A 211      27.407  13.487 -10.192  1.00  0.00              
ATOM   3262  HA  LYS A 211      28.828  11.016 -10.516  1.00  0.00              
ATOM   3263 1HB  LYS A 211      28.960  13.678 -11.920  1.00  0.00              
ATOM   3264 2HB  LYS A 211      29.983  12.296 -12.380  1.00  0.00              
ATOM   3265 1HG  LYS A 211      27.905  10.956 -12.757  1.00  0.00              
ATOM   3266 2HG  LYS A 211      26.951  12.425 -12.444  1.00  0.00              
ATOM   3267 1HD  LYS A 211      27.920  13.543 -14.345  1.00  0.00              
ATOM   3268 2HD  LYS A 211      29.080  12.217 -14.594  1.00  0.00              
ATOM   3269 1HE  LYS A 211      27.178  10.683 -15.035  1.00  0.00              
ATOM   3270 2HE  LYS A 211      26.064  12.061 -14.881  1.00  0.00              
ATOM   3271 1HZ  LYS A 211      26.597  11.601 -17.177  1.00  0.00              
ATOM   3272 2HZ  LYS A 211      27.176  13.085 -16.748  1.00  0.00              
ATOM   3273 3HZ  LYS A 211      28.209  11.807 -16.890  1.00  0.00              
ATOM   3274  N   SER A 212      30.495  13.467  -9.184  1.00  0.00              
ATOM   3275  CA  SER A 212      31.747  13.823  -8.528  1.00  0.00              
ATOM   3276  C   SER A 212      32.153  12.765  -7.511  1.00  0.00              
ATOM   3277  O   SER A 212      33.325  12.651  -7.153  1.00  0.00              
ATOM   3278  CB  SER A 212      31.621  15.178  -7.860  1.00  0.00              
ATOM   3279  OG  SER A 212      30.890  15.111  -6.667  1.00  0.00              
ATOM   3280  H   SER A 212      29.713  14.105  -9.131  1.00  0.00              
ATOM   3281  HA  SER A 212      32.566  14.001  -9.227  1.00  0.00              
ATOM   3282 1HB  SER A 212      32.621  15.553  -7.643  1.00  0.00              
ATOM   3283 2HB  SER A 212      31.119  15.860  -8.545  1.00  0.00              
ATOM   3284  HG  SER A 212      29.952  15.063  -6.869  1.00  0.00              
ATOM   3285  N   LEU A 213      31.177  11.992  -7.047  1.00  0.00              
ATOM   3286  CA  LEU A 213      31.424  10.962  -6.046  1.00  0.00              
ATOM   3287  C   LEU A 213      32.487   9.994  -6.549  1.00  0.00              
ATOM   3288  O   LEU A 213      33.259   9.441  -5.765  1.00  0.00              
ATOM   3289  CB  LEU A 213      30.128  10.215  -5.709  1.00  0.00              
ATOM   3290  CG  LEU A 213      29.106  11.016  -4.893  1.00  0.00              
ATOM   3291  CD1 LEU A 213      27.800  10.241  -4.785  1.00  0.00              
ATOM   3292  CD2 LEU A 213      29.675  11.311  -3.513  1.00  0.00              
ATOM   3293  H   LEU A 213      30.238  12.122  -7.397  1.00  0.00              
ATOM   3294  HA  LEU A 213      31.810  11.421  -5.137  1.00  0.00              
ATOM   3295 1HB  LEU A 213      29.753  10.047  -6.717  1.00  0.00              
ATOM   3296 2HB  LEU A 213      30.327   9.255  -5.232  1.00  0.00              
ATOM   3297  HG  LEU A 213      28.960  11.969  -5.403  1.00  0.00              
ATOM   3298 1HD1 LEU A 213      27.080  10.818  -4.204  1.00  0.00              
ATOM   3299 2HD1 LEU A 213      27.399  10.062  -5.782  1.00  0.00              
ATOM   3300 3HD1 LEU A 213      27.984   9.287  -4.290  1.00  0.00              
ATOM   3301 1HD2 LEU A 213      28.947  11.881  -2.934  1.00  0.00              
ATOM   3302 2HD2 LEU A 213      29.891  10.373  -3.001  1.00  0.00              
ATOM   3303 3HD2 LEU A 213      30.593  11.890  -3.613  1.00  0.00              
ATOM   3304  N   ALA A 214      32.522   9.792  -7.862  1.00  0.00              
ATOM   3305  CA  ALA A 214      33.495   8.894  -8.450  1.00  0.00              
ATOM   3306  C   ALA A 214      34.870   9.348  -8.002  1.00  0.00              
ATOM   3307  O   ALA A 214      35.687   8.535  -7.574  1.00  0.00              
ATOM   3308  CB  ALA A 214      33.384   8.872  -9.967  1.00  0.00              
ATOM   3309  H   ALA A 214      31.866  10.267  -8.464  1.00  0.00              
ATOM   3310  HA  ALA A 214      33.307   7.885  -8.081  1.00  0.00              
ATOM   3311 1HB  ALA A 214      34.147   8.210 -10.378  1.00  0.00              
ATOM   3312 2HB  ALA A 214      32.397   8.509 -10.255  1.00  0.00              
ATOM   3313 3HB  ALA A 214      33.529   9.878 -10.357  1.00  0.00              
ATOM   3314  N   ILE A 215      35.107  10.654  -8.073  1.00  0.00              
ATOM   3315  CA  ILE A 215      36.423  11.218  -7.767  1.00  0.00              
ATOM   3316  C   ILE A 215      36.740  11.215  -6.268  1.00  0.00              
ATOM   3317  O   ILE A 215      37.811  10.767  -5.845  1.00  0.00              
ATOM   3318  CB  ILE A 215      36.541  12.661  -8.293  1.00  0.00              
ATOM   3319  CG1 ILE A 215      36.493  12.677  -9.823  1.00  0.00              
ATOM   3320  CG2 ILE A 215      37.822  13.307  -7.790  1.00  0.00              
ATOM   3321  CD1 ILE A 215      36.328  14.058 -10.414  1.00  0.00              
ATOM   3322  H   ILE A 215      34.358  11.273  -8.346  1.00  0.00              
ATOM   3323  HA  ILE A 215      37.213  10.605  -8.197  1.00  0.00              
ATOM   3324  HB  ILE A 215      35.683  13.236  -7.946  1.00  0.00              
ATOM   3325 1HG1 ILE A 215      37.423  12.237 -10.181  1.00  0.00              
ATOM   3326 2HG1 ILE A 215      35.655  12.049 -10.127  1.00  0.00              
ATOM   3327 1HG2 ILE A 215      37.890  14.326  -8.171  1.00  0.00              
ATOM   3328 2HG2 ILE A 215      37.816  13.328  -6.701  1.00  0.00              
ATOM   3329 3HG2 ILE A 215      38.681  12.732  -8.138  1.00  0.00              
ATOM   3330 1HD1 ILE A 215      36.302  13.988 -11.502  1.00  0.00              
ATOM   3331 2HD1 ILE A 215      35.396  14.498 -10.058  1.00  0.00              
ATOM   3332 3HD1 ILE A 215      37.164  14.686 -10.112  1.00  0.00              
ATOM   3333  N   ILE A 216      35.797  11.717  -5.478  1.00  0.00              
ATOM   3334  CA  ILE A 216      35.991  11.879  -4.042  1.00  0.00              
ATOM   3335  C   ILE A 216      36.030  10.536  -3.327  1.00  0.00              
ATOM   3336  O   ILE A 216      36.929  10.273  -2.521  1.00  0.00              
ATOM   3337  CB  ILE A 216      34.881  12.746  -3.420  1.00  0.00              
ATOM   3338  CG1 ILE A 216      34.954  14.177  -3.961  1.00  0.00              
ATOM   3339  CG2 ILE A 216      34.991  12.742  -1.903  1.00  0.00              
ATOM   3340  CD1 ILE A 216      33.744  15.018  -3.626  1.00  0.00              
ATOM   3341  H   ILE A 216      34.918  11.994  -5.891  1.00  0.00              
ATOM   3342  HA  ILE A 216      36.962  12.327  -3.834  1.00  0.00              
ATOM   3343  HB  ILE A 216      33.911  12.348  -3.715  1.00  0.00              
ATOM   3344 1HG1 ILE A 216      35.846  14.638  -3.538  1.00  0.00              
ATOM   3345 2HG1 ILE A 216      35.060  14.108  -5.044  1.00  0.00              
ATOM   3346 1HG2 ILE A 216      34.200  13.360  -1.478  1.00  0.00              
ATOM   3347 2HG2 ILE A 216      34.891  11.722  -1.534  1.00  0.00              
ATOM   3348 3HG2 ILE A 216      35.961  13.141  -1.606  1.00  0.00              
ATOM   3349 1HD1 ILE A 216      33.868  16.018  -4.043  1.00  0.00              
ATOM   3350 2HD1 ILE A 216      32.851  14.558  -4.050  1.00  0.00              
ATOM   3351 3HD1 ILE A 216      33.637  15.089  -2.545  1.00  0.00              
ATOM   3352  N   VAL A 217      35.058   9.681  -3.638  1.00  0.00              
ATOM   3353  CA  VAL A 217      34.978   8.380  -3.001  1.00  0.00              
ATOM   3354  C   VAL A 217      36.095   7.470  -3.493  1.00  0.00              
ATOM   3355  O   VAL A 217      36.567   6.601  -2.762  1.00  0.00              
ATOM   3356  CB  VAL A 217      33.619   7.705  -3.262  1.00  0.00              
ATOM   3357  CG1 VAL A 217      33.612   6.290  -2.702  1.00  0.00              
ATOM   3358  CG2 VAL A 217      32.491   8.523  -2.652  1.00  0.00              
ATOM   3359  H   VAL A 217      34.364   9.935  -4.326  1.00  0.00              
ATOM   3360  HA  VAL A 217      35.128   8.457  -1.924  1.00  0.00              
ATOM   3361  HB  VAL A 217      33.440   7.671  -4.336  1.00  0.00              
ATOM   3362 1HG1 VAL A 217      32.643   5.827  -2.895  1.00  0.00              
ATOM   3363 2HG1 VAL A 217      34.395   5.704  -3.182  1.00  0.00              
ATOM   3364 3HG1 VAL A 217      33.789   6.323  -1.627  1.00  0.00              
ATOM   3365 1HG2 VAL A 217      31.538   8.032  -2.846  1.00  0.00              
ATOM   3366 2HG2 VAL A 217      32.645   8.607  -1.576  1.00  0.00              
ATOM   3367 3HG2 VAL A 217      32.483   9.519  -3.096  1.00  0.00              
ATOM   3368  N   GLY A 218      36.515   7.688  -4.736  1.00  0.00              
ATOM   3369  CA  GLY A 218      37.639   6.962  -5.329  1.00  0.00              
ATOM   3370  C   GLY A 218      38.956   7.233  -4.609  1.00  0.00              
ATOM   3371  O   GLY A 218      39.668   6.300  -4.206  1.00  0.00              
ATOM   3372  H   GLY A 218      36.035   8.385  -5.286  1.00  0.00              
ATOM   3373 1HA  GLY A 218      37.436   5.892  -5.282  1.00  0.00              
ATOM   3374 2HA  GLY A 218      37.748   7.264  -6.370  1.00  0.00              
ATOM   3375  N   LEU A 219      39.274   8.514  -4.450  1.00  0.00              
ATOM   3376  CA  LEU A 219      40.497   8.900  -3.770  1.00  0.00              
ATOM   3377  C   LEU A 219      40.415   8.484  -2.300  1.00  0.00              
ATOM   3378  O   LEU A 219      41.406   8.027  -1.708  1.00  0.00              
ATOM   3379  CB  LEU A 219      40.731  10.411  -3.901  1.00  0.00              
ATOM   3380  CG  LEU A 219      42.066  10.916  -3.339  1.00  0.00              
ATOM   3381  CD1 LEU A 219      43.224  10.220  -4.041  1.00  0.00              
ATOM   3382  CD2 LEU A 219      42.154  12.424  -3.517  1.00  0.00              
ATOM   3383  H   LEU A 219      38.661   9.233  -4.805  1.00  0.00              
ATOM   3384  HA  LEU A 219      41.343   8.375  -4.212  1.00  0.00              
ATOM   3385 1HB  LEU A 219      40.725  10.497  -4.986  1.00  0.00              
ATOM   3386 2HB  LEU A 219      39.902  10.985  -3.487  1.00  0.00              
ATOM   3387  HG  LEU A 219      42.067  10.706  -2.269  1.00  0.00              
ATOM   3388 1HD1 LEU A 219      44.168  10.585  -3.635  1.00  0.00              
ATOM   3389 2HD1 LEU A 219      43.153   9.144  -3.881  1.00  0.00              
ATOM   3390 3HD1 LEU A 219      43.182  10.432  -5.109  1.00  0.00              
ATOM   3391 1HD2 LEU A 219      43.104  12.782  -3.117  1.00  0.00              
ATOM   3392 2HD2 LEU A 219      42.091  12.670  -4.578  1.00  0.00              
ATOM   3393 3HD2 LEU A 219      41.333  12.903  -2.984  1.00  0.00              
ATOM   3394  N   PHE A 220      39.226   8.626  -1.719  1.00  0.00              
ATOM   3395  CA  PHE A 220      38.948   8.100  -0.383  1.00  0.00              
ATOM   3396  C   PHE A 220      39.360   6.632  -0.222  1.00  0.00              
ATOM   3397  O   PHE A 220      40.152   6.273   0.665  1.00  0.00              
ATOM   3398  CB  PHE A 220      37.461   8.258  -0.060  1.00  0.00              
ATOM   3399  CG  PHE A 220      37.030   7.530   1.182  1.00  0.00              
ATOM   3400  CD1 PHE A 220      37.073   8.155   2.419  1.00  0.00              
ATOM   3401  CD2 PHE A 220      36.581   6.220   1.115  1.00  0.00              
ATOM   3402  CE1 PHE A 220      36.677   7.486   3.562  1.00  0.00              
ATOM   3403  CE2 PHE A 220      36.183   5.550   2.255  1.00  0.00              
ATOM   3404  CZ  PHE A 220      36.231   6.184   3.480  1.00  0.00              
ATOM   3405  H   PHE A 220      38.495   9.112  -2.218  1.00  0.00              
ATOM   3406  HA  PHE A 220      39.531   8.647   0.359  1.00  0.00              
ATOM   3407 1HB  PHE A 220      37.221   9.309   0.096  1.00  0.00              
ATOM   3408 2HB  PHE A 220      36.857   7.865  -0.876  1.00  0.00              
ATOM   3409  HD1 PHE A 220      37.425   9.185   2.484  1.00  0.00              
ATOM   3410  HD2 PHE A 220      36.543   5.719   0.147  1.00  0.00              
ATOM   3411  HE1 PHE A 220      36.716   7.989   4.528  1.00  0.00              
ATOM   3412  HE2 PHE A 220      35.831   4.521   2.188  1.00  0.00              
ATOM   3413  HZ  PHE A 220      35.920   5.656   4.380  1.00  0.00              
ATOM   3414  N   ALA A 221      38.818   5.789  -1.088  1.00  0.00              
ATOM   3415  CA  ALA A 221      39.183   4.389  -1.108  1.00  0.00              
ATOM   3416  C   ALA A 221      40.698   4.219  -1.130  1.00  0.00              
ATOM   3417  O   ALA A 221      41.250   3.500  -0.305  1.00  0.00              
ATOM   3418  CB  ALA A 221      38.545   3.696  -2.302  1.00  0.00              
ATOM   3419  H   ALA A 221      38.135   6.128  -1.750  1.00  0.00              
ATOM   3420  HA  ALA A 221      38.817   3.920  -0.194  1.00  0.00              
ATOM   3421 1HB  ALA A 221      38.824   2.642  -2.302  1.00  0.00              
ATOM   3422 2HB  ALA A 221      37.460   3.784  -2.237  1.00  0.00              
ATOM   3423 3HB  ALA A 221      38.893   4.163  -3.222  1.00  0.00              
ATOM   3424  N   LEU A 222      41.363   4.925  -2.040  1.00  0.00              
ATOM   3425  CA  LEU A 222      42.808   4.805  -2.187  1.00  0.00              
ATOM   3426  C   LEU A 222      43.596   5.221  -0.943  1.00  0.00              
ATOM   3427  O   LEU A 222      44.752   4.840  -0.798  1.00  0.00              
ATOM   3428  CB  LEU A 222      43.264   5.635  -3.394  1.00  0.00              
ATOM   3429  CG  LEU A 222      42.773   5.130  -4.757  1.00  0.00              
ATOM   3430  CD1 LEU A 222      43.146   6.125  -5.847  1.00  0.00              
ATOM   3431  CD2 LEU A 222      43.378   3.764  -5.042  1.00  0.00              
ATOM   3432  H   LEU A 222      40.858   5.559  -2.642  1.00  0.00              
ATOM   3433  HA  LEU A 222      43.073   3.760  -2.346  1.00  0.00              
ATOM   3434 1HB  LEU A 222      42.783   6.581  -3.150  1.00  0.00              
ATOM   3435 2HB  LEU A 222      44.346   5.769  -3.405  1.00  0.00              
ATOM   3436  HG  LEU A 222      41.692   5.007  -4.686  1.00  0.00              
ATOM   3437 1HD1 LEU A 222      42.793   5.758  -6.811  1.00  0.00              
ATOM   3438 2HD1 LEU A 222      42.683   7.089  -5.635  1.00  0.00              
ATOM   3439 3HD1 LEU A 222      44.229   6.241  -5.878  1.00  0.00              
ATOM   3440 1HD2 LEU A 222      43.028   3.406  -6.011  1.00  0.00              
ATOM   3441 2HD2 LEU A 222      44.466   3.843  -5.056  1.00  0.00              
ATOM   3442 3HD2 LEU A 222      43.076   3.062  -4.265  1.00  0.00              
ATOM   3443  N   CYS A 223      42.991   6.024  -0.065  1.00  0.00              
ATOM   3444  CA  CYS A 223      43.729   6.580   1.078  1.00  0.00              
ATOM   3445  C   CYS A 223      43.219   6.051   2.423  1.00  0.00              
ATOM   3446  O   CYS A 223      43.824   6.319   3.461  1.00  0.00              
ATOM   3447  CB  CYS A 223      43.446   8.077   0.955  1.00  0.00              
ATOM   3448  SG  CYS A 223      44.043   8.829  -0.578  1.00  0.00              
ATOM   3449  H   CYS A 223      42.015   6.256  -0.181  1.00  0.00              
ATOM   3450  HA  CYS A 223      44.805   6.419   1.019  1.00  0.00              
ATOM   3451 1HB  CYS A 223      42.372   8.263   0.985  1.00  0.00              
ATOM   3452 2HB  CYS A 223      43.932   8.620   1.766  1.00  0.00              
ATOM   3453  HG  CYS A 223      45.324   8.531  -0.389  1.00  0.00              
ATOM   3454  N   TRP A 224      42.129   5.283   2.401  1.00  0.00              
ATOM   3455  CA  TRP A 224      41.513   4.762   3.627  1.00  0.00              
ATOM   3456  C   TRP A 224      41.500   3.229   3.690  1.00  0.00              
ATOM   3457  O   TRP A 224      41.406   2.629   4.775  1.00  0.00              
ATOM   3458  CB  TRP A 224      40.084   5.293   3.756  1.00  0.00              
ATOM   3459  CG  TRP A 224      40.014   6.726   4.190  1.00  0.00              
ATOM   3460  CD1 TRP A 224      40.019   7.823   3.383  1.00  0.00              
ATOM   3461  CD2 TRP A 224      39.929   7.215   5.534  1.00  0.00              
ATOM   3462  NE1 TRP A 224      39.943   8.967   4.139  1.00  0.00              
ATOM   3463  CE2 TRP A 224      39.885   8.619   5.465  1.00  0.00              
ATOM   3464  CE3 TRP A 224      39.885   6.599   6.791  1.00  0.00              
ATOM   3465  CZ2 TRP A 224      39.802   9.417   6.595  1.00  0.00              
ATOM   3466  CZ3 TRP A 224      39.800   7.400   7.924  1.00  0.00              
ATOM   3467  CH2 TRP A 224      39.759   8.768   7.829  1.00  0.00              
ATOM   3468  H   TRP A 224      41.717   5.054   1.507  1.00  0.00              
ATOM   3469  HA  TRP A 224      42.089   5.083   4.495  1.00  0.00              
ATOM   3470 1HB  TRP A 224      39.571   5.233   2.796  1.00  0.00              
ATOM   3471 2HB  TRP A 224      39.534   4.714   4.498  1.00  0.00              
ATOM   3472  HD1 TRP A 224      40.079   7.646   2.310  1.00  0.00              
ATOM   3473  HE1 TRP A 224      39.932   9.910   3.779  1.00  0.00              
ATOM   3474  HE3 TRP A 224      39.912   5.518   6.924  1.00  0.00              
ATOM   3475  HZ2 TRP A 224      39.772  10.500   6.474  1.00  0.00              
ATOM   3476  HZ3 TRP A 224      39.767   6.908   8.897  1.00  0.00              
ATOM   3477  HH2 TRP A 224      39.692   9.359   8.743  1.00  0.00              
ATOM   3478  N   LEU A 225      41.522   2.605   2.517  1.00  0.00              
ATOM   3479  CA  LEU A 225      41.658   1.148   2.400  1.00  0.00              
ATOM   3480  C   LEU A 225      42.974   0.525   2.878  1.00  0.00              
ATOM   3481  O   LEU A 225      42.949  -0.532   3.484  1.00  0.00              
ATOM   3482  CB  LEU A 225      41.428   0.755   0.935  1.00  0.00              
ATOM   3483  CG  LEU A 225      39.972   0.833   0.459  1.00  0.00              
ATOM   3484  CD1 LEU A 225      39.890   0.511  -1.027  1.00  0.00              
ATOM   3485  CD2 LEU A 225      39.119  -0.133   1.268  1.00  0.00              
ATOM   3486  H   LEU A 225      41.442   3.161   1.677  1.00  0.00              
ATOM   3487  HA  LEU A 225      40.918   0.660   3.033  1.00  0.00              
ATOM   3488 1HB  LEU A 225      42.022   1.527   0.449  1.00  0.00              
ATOM   3489 2HB  LEU A 225      41.850  -0.224   0.709  1.00  0.00              
ATOM   3490  HG  LEU A 225      39.618   1.844   0.665  1.00  0.00              
ATOM   3491 1HD1 LEU A 225      38.853   0.569  -1.356  1.00  0.00              
ATOM   3492 2HD1 LEU A 225      40.489   1.228  -1.588  1.00  0.00              
ATOM   3493 3HD1 LEU A 225      40.270  -0.495  -1.202  1.00  0.00              
ATOM   3494 1HD2 LEU A 225      38.085  -0.075   0.929  1.00  0.00              
ATOM   3495 2HD2 LEU A 225      39.491  -1.149   1.132  1.00  0.00              
ATOM   3496 3HD2 LEU A 225      39.170   0.133   2.324  1.00  0.00              
ATOM   3497  N   PRO A 226      44.129   1.126   2.548  1.00  0.00              
ATOM   3498  CA  PRO A 226      45.353   0.554   3.126  1.00  0.00              
ATOM   3499  C   PRO A 226      45.256   0.447   4.649  1.00  0.00              
ATOM   3500  O   PRO A 226      45.698  -0.534   5.255  1.00  0.00              
ATOM   3501  CB  PRO A 226      46.460   1.517   2.688  1.00  0.00              
ATOM   3502  CG  PRO A 226      45.906   2.196   1.482  1.00  0.00              
ATOM   3503  CD  PRO A 226      44.433   2.348   1.751  1.00  0.00              
ATOM   3504  HA  PRO A 226      45.545  -0.474   2.784  1.00  0.00              
ATOM   3505 1HB  PRO A 226      46.699   2.243   3.479  1.00  0.00              
ATOM   3506 2HB  PRO A 226      47.391   0.981   2.451  1.00  0.00              
ATOM   3507 1HG  PRO A 226      46.382   3.175   1.322  1.00  0.00              
ATOM   3508 2HG  PRO A 226      46.083   1.600   0.574  1.00  0.00              
ATOM   3509 1HD  PRO A 226      44.205   3.266   2.313  1.00  0.00              
ATOM   3510 2HD  PRO A 226      43.842   2.384   0.824  1.00  0.00              
ATOM   3511  N   LEU A 227      44.644   1.460   5.250  1.00  0.00              
ATOM   3512  CA  LEU A 227      44.419   1.498   6.688  1.00  0.00              
ATOM   3513  C   LEU A 227      43.495   0.382   7.146  1.00  0.00              
ATOM   3514  O   LEU A 227      43.827  -0.366   8.061  1.00  0.00              
ATOM   3515  CB  LEU A 227      43.844   2.861   7.094  1.00  0.00              
ATOM   3516  CG  LEU A 227      43.427   2.982   8.566  1.00  0.00              
ATOM   3517  CD1 LEU A 227      44.614   2.678   9.471  1.00  0.00              
ATOM   3518  CD2 LEU A 227      42.891   4.381   8.830  1.00  0.00              
ATOM   3519  H   LEU A 227      44.323   2.231   4.682  1.00  0.00              
ATOM   3520  HA  LEU A 227      45.363   1.342   7.210  1.00  0.00              
ATOM   3521 1HB  LEU A 227      44.714   3.486   6.900  1.00  0.00              
ATOM   3522 2HB  LEU A 227      43.026   3.165   6.441  1.00  0.00              
ATOM   3523  HG  LEU A 227      42.613   2.276   8.731  1.00  0.00              
ATOM   3524 1HD1 LEU A 227      44.309   2.766  10.514  1.00  0.00              
ATOM   3525 2HD1 LEU A 227      44.966   1.664   9.281  1.00  0.00              
ATOM   3526 3HD1 LEU A 227      45.416   3.386   9.267  1.00  0.00              
ATOM   3527 1HD2 LEU A 227      42.595   4.465   9.876  1.00  0.00              
ATOM   3528 2HD2 LEU A 227      43.667   5.115   8.611  1.00  0.00              
ATOM   3529 3HD2 LEU A 227      42.027   4.566   8.193  1.00  0.00              
ATOM   3530  N   HIS A 228      42.323   0.270   6.528  1.00  0.00              
ATOM   3531  CA  HIS A 228      41.424  -0.821   6.918  1.00  0.00              
ATOM   3532  C   HIS A 228      42.073  -2.202   6.805  1.00  0.00              
ATOM   3533  O   HIS A 228      41.912  -3.046   7.688  1.00  0.00              
ATOM   3534  CB  HIS A 228      40.150  -0.784   6.068  1.00  0.00              
ATOM   3535  CG  HIS A 228      39.131  -1.806   6.467  1.00  0.00              
ATOM   3536  ND1 HIS A 228      39.073  -3.060   5.897  1.00  0.00              
ATOM   3537  CD2 HIS A 228      38.130  -1.759   7.377  1.00  0.00              
ATOM   3538  CE1 HIS A 228      38.080  -3.742   6.441  1.00  0.00              
ATOM   3539  NE2 HIS A 228      37.493  -2.975   7.341  1.00  0.00              
ATOM   3540  H   HIS A 228      42.035   0.909   5.802  1.00  0.00              
ATOM   3541  HA  HIS A 228      41.153  -0.714   7.968  1.00  0.00              
ATOM   3542 1HB  HIS A 228      39.666   0.190   6.158  1.00  0.00              
ATOM   3543 2HB  HIS A 228      40.390  -0.974   5.023  1.00  0.00              
ATOM   3544  HD1 HIS A 228      39.723  -3.441   5.238  1.00  0.00              
ATOM   3545  HD2 HIS A 228      37.788  -0.984   8.063  1.00  0.00              
ATOM   3546  HE1 HIS A 228      37.869  -4.763   6.124  1.00  0.00              
ATOM   3547  N   ILE A 229      42.806  -2.413   5.715  1.00  0.00              
ATOM   3548  CA  ILE A 229      43.414  -3.697   5.392  1.00  0.00              
ATOM   3549  C   ILE A 229      44.452  -4.013   6.445  1.00  0.00              
ATOM   3550  O   ILE A 229      44.491  -5.114   6.990  1.00  0.00              
ATOM   3551  CB  ILE A 229      44.071  -3.703   4.000  1.00  0.00              
ATOM   3552  CG1 ILE A 229      43.004  -3.605   2.906  1.00  0.00              
ATOM   3553  CG2 ILE A 229      44.915  -4.954   3.814  1.00  0.00              
ATOM   3554  CD1 ILE A 229      43.562  -3.305   1.534  1.00  0.00              
ATOM   3555  H   ILE A 229      42.939  -1.634   5.086  1.00  0.00              
ATOM   3556  HA  ILE A 229      42.674  -4.495   5.437  1.00  0.00              
ATOM   3557  HB  ILE A 229      44.703  -2.820   3.901  1.00  0.00              
ATOM   3558 1HG1 ILE A 229      42.475  -4.557   2.883  1.00  0.00              
ATOM   3559 2HG1 ILE A 229      42.313  -2.814   3.198  1.00  0.00              
ATOM   3560 1HG2 ILE A 229      45.371  -4.943   2.825  1.00  0.00              
ATOM   3561 2HG2 ILE A 229      45.696  -4.982   4.573  1.00  0.00              
ATOM   3562 3HG2 ILE A 229      44.283  -5.837   3.912  1.00  0.00              
ATOM   3563 1HD1 ILE A 229      42.747  -3.251   0.812  1.00  0.00              
ATOM   3564 2HD1 ILE A 229      44.091  -2.351   1.555  1.00  0.00              
ATOM   3565 3HD1 ILE A 229      44.252  -4.095   1.240  1.00  0.00              
ATOM   3566  N   ILE A 230      45.298  -3.033   6.730  1.00  0.00              
ATOM   3567  CA  ILE A 230      46.366  -3.222   7.696  1.00  0.00              
ATOM   3568  C   ILE A 230      45.791  -3.458   9.098  1.00  0.00              
ATOM   3569  O   ILE A 230      46.330  -4.248   9.876  1.00  0.00              
ATOM   3570  CB  ILE A 230      47.317  -2.012   7.729  1.00  0.00              
ATOM   3571  CG1 ILE A 230      48.136  -1.942   6.438  1.00  0.00              
ATOM   3572  CG2 ILE A 230      48.232  -2.087   8.941  1.00  0.00              
ATOM   3573  CD1 ILE A 230      48.896  -0.647   6.266  1.00  0.00              
ATOM   3574  H   ILE A 230      45.204  -2.138   6.271  1.00  0.00              
ATOM   3575  HA  ILE A 230      46.933  -4.124   7.470  1.00  0.00              
ATOM   3576  HB  ILE A 230      46.726  -1.097   7.776  1.00  0.00              
ATOM   3577 1HG1 ILE A 230      48.837  -2.776   6.453  1.00  0.00              
ATOM   3578 2HG1 ILE A 230      47.442  -2.068   5.606  1.00  0.00              
ATOM   3579 1HG2 ILE A 230      48.899  -1.225   8.948  1.00  0.00              
ATOM   3580 2HG2 ILE A 230      47.633  -2.090   9.850  1.00  0.00              
ATOM   3581 3HG2 ILE A 230      48.824  -3.002   8.894  1.00  0.00              
ATOM   3582 1HD1 ILE A 230      49.453  -0.672   5.329  1.00  0.00              
ATOM   3583 2HD1 ILE A 230      48.195   0.188   6.249  1.00  0.00              
ATOM   3584 3HD1 ILE A 230      49.591  -0.519   7.095  1.00  0.00              
ATOM   3585  N   ASN A 231      44.694  -2.766   9.403  1.00  0.00              
ATOM   3586  CA  ASN A 231      43.963  -2.940  10.662  1.00  0.00              
ATOM   3587  C   ASN A 231      43.560  -4.396  10.886  1.00  0.00              
ATOM   3588  O   ASN A 231      43.806  -4.974  11.948  1.00  0.00              
ATOM   3589  CB  ASN A 231      42.737  -2.047  10.716  1.00  0.00              
ATOM   3590  CG  ASN A 231      41.967  -2.155  12.003  1.00  0.00              
ATOM   3591  OD1 ASN A 231      42.410  -1.685  13.057  1.00  0.00              
ATOM   3592  ND2 ASN A 231      40.855  -2.842  11.940  1.00  0.00              
ATOM   3593  H   ASN A 231      44.359  -2.093   8.729  1.00  0.00              
ATOM   3594  HA  ASN A 231      44.604  -2.670  11.502  1.00  0.00              
ATOM   3595 1HB  ASN A 231      42.796  -0.999  10.421  1.00  0.00              
ATOM   3596 2HB  ASN A 231      42.213  -2.612   9.945  1.00  0.00              
ATOM   3597 1HD2 ASN A 231      40.290  -2.955  12.758  1.00  0.00              
ATOM   3598 2HD2 ASN A 231      40.569  -3.253  11.075  1.00  0.00              
ATOM   3599  N   CYS A 232      42.937  -4.977   9.867  1.00  0.00              
ATOM   3600  CA  CYS A 232      42.473  -6.353   9.927  1.00  0.00              
ATOM   3601  C   CYS A 232      43.677  -7.266  10.081  1.00  0.00              
ATOM   3602  O   CYS A 232      43.655  -8.212  10.869  1.00  0.00              
ATOM   3603  CB  CYS A 232      41.798  -6.558   8.570  1.00  0.00              
ATOM   3604  SG  CYS A 232      40.254  -5.639   8.356  1.00  0.00              
ATOM   3605  H   CYS A 232      42.782  -4.441   9.025  1.00  0.00              
ATOM   3606  HA  CYS A 232      41.733  -6.528  10.708  1.00  0.00              
ATOM   3607 1HB  CYS A 232      42.458  -6.231   7.767  1.00  0.00              
ATOM   3608 2HB  CYS A 232      41.546  -7.609   8.430  1.00  0.00              
ATOM   3609  HG  CYS A 232      39.613  -6.205   9.373  1.00  0.00              
ATOM   3610  N   PHE A 233      44.734  -6.972   9.330  1.00  0.00              
ATOM   3611  CA  PHE A 233      45.966  -7.745   9.415  1.00  0.00              
ATOM   3612  C   PHE A 233      46.525  -7.740  10.835  1.00  0.00              
ATOM   3613  O   PHE A 233      46.887  -8.788  11.363  1.00  0.00              
ATOM   3614  CB  PHE A 233      47.007  -7.199   8.436  1.00  0.00              
ATOM   3615  CG  PHE A 233      46.724  -7.536   6.999  1.00  0.00              
ATOM   3616  CD1 PHE A 233      45.636  -8.325   6.659  1.00  0.00              
ATOM   3617  CD2 PHE A 233      47.545  -7.064   5.986  1.00  0.00              
ATOM   3618  CE1 PHE A 233      45.374  -8.636   5.338  1.00  0.00              
ATOM   3619  CE2 PHE A 233      47.286  -7.372   4.665  1.00  0.00              
ATOM   3620  CZ  PHE A 233      46.199  -8.160   4.341  1.00  0.00              
ATOM   3621  H   PHE A 233      44.684  -6.196   8.685  1.00  0.00              
ATOM   3622  HA  PHE A 233      45.766  -8.788   9.165  1.00  0.00              
ATOM   3623 1HB  PHE A 233      47.047  -6.112   8.499  1.00  0.00              
ATOM   3624 2HB  PHE A 233      47.988  -7.611   8.664  1.00  0.00              
ATOM   3625  HD1 PHE A 233      44.983  -8.701   7.447  1.00  0.00              
ATOM   3626  HD2 PHE A 233      48.404  -6.443   6.243  1.00  0.00              
ATOM   3627  HE1 PHE A 233      44.516  -9.258   5.084  1.00  0.00              
ATOM   3628  HE2 PHE A 233      47.939  -6.995   3.878  1.00  0.00              
ATOM   3629  HZ  PHE A 233      45.995  -8.405   3.299  1.00  0.00              
ATOM   3630  N   THR A 234      46.579  -6.565  11.459  1.00  0.00              
ATOM   3631  CA  THR A 234      47.132  -6.466  12.810  1.00  0.00              
ATOM   3632  C   THR A 234      46.192  -7.027  13.869  1.00  0.00              
ATOM   3633  O   THR A 234      46.618  -7.384  14.966  1.00  0.00              
ATOM   3634  CB  THR A 234      47.465  -5.006  13.170  1.00  0.00              
ATOM   3635  OG1 THR A 234      46.306  -4.186  12.969  1.00  0.00              
ATOM   3636  CG2 THR A 234      48.603  -4.489  12.305  1.00  0.00              
ATOM   3637  H   THR A 234      46.238  -5.731  11.004  1.00  0.00              
ATOM   3638  HA  THR A 234      48.043  -7.062  12.880  1.00  0.00              
ATOM   3639  HB  THR A 234      47.756  -4.957  14.219  1.00  0.00              
ATOM   3640  HG1 THR A 234      46.095  -4.155  12.033  1.00  0.00              
ATOM   3641 1HG2 THR A 234      48.824  -3.456  12.574  1.00  0.00              
ATOM   3642 2HG2 THR A 234      49.489  -5.104  12.464  1.00  0.00              
ATOM   3643 3HG2 THR A 234      48.313  -4.536  11.256  1.00  0.00              
ATOM   3644  N   PHE A 235      44.909  -7.093  13.545  1.00  0.00              
ATOM   3645  CA  PHE A 235      43.978  -7.824  14.387  1.00  0.00              
ATOM   3646  C   PHE A 235      44.325  -9.307  14.414  1.00  0.00              
ATOM   3647  O   PHE A 235      44.288  -9.941  15.467  1.00  0.00              
ATOM   3648  CB  PHE A 235      42.542  -7.624  13.899  1.00  0.00              
ATOM   3649  CG  PHE A 235      41.518  -8.371  14.705  1.00  0.00              
ATOM   3650  CD1 PHE A 235      41.063  -7.866  15.914  1.00  0.00              
ATOM   3651  CD2 PHE A 235      41.009  -9.580  14.257  1.00  0.00              
ATOM   3652  CE1 PHE A 235      40.121  -8.553  16.656  1.00  0.00              
ATOM   3653  CE2 PHE A 235      40.066 -10.268  14.996  1.00  0.00              
ATOM   3654  CZ  PHE A 235      39.622  -9.753  16.197  1.00  0.00              
ATOM   3655  H   PHE A 235      44.564  -6.639  12.712  1.00  0.00              
ATOM   3656  HA  PHE A 235      44.049  -7.466  15.415  1.00  0.00              
ATOM   3657 1HB  PHE A 235      42.272  -6.570  13.951  1.00  0.00              
ATOM   3658 2HB  PHE A 235      42.444  -7.972  12.872  1.00  0.00              
ATOM   3659  HD1 PHE A 235      41.457  -6.916  16.276  1.00  0.00              
ATOM   3660  HD2 PHE A 235      41.360  -9.987  13.308  1.00  0.00              
ATOM   3661  HE1 PHE A 235      39.772  -8.144  17.605  1.00  0.00              
ATOM   3662  HE2 PHE A 235      39.673 -11.217  14.632  1.00  0.00              
ATOM   3663  HZ  PHE A 235      38.881 -10.295  16.782  1.00  0.00              
ATOM   3664  N   PHE A 236      44.655  -9.857  13.248  1.00  0.00              
ATOM   3665  CA  PHE A 236      45.128 -11.241  13.159  1.00  0.00              
ATOM   3666  C   PHE A 236      46.646 -11.515  13.309  1.00  0.00              
ATOM   3667  O   PHE A 236      47.034 -12.673  13.404  1.00  0.00              
ATOM   3668  CB  PHE A 236      44.658 -11.815  11.821  1.00  0.00              
ATOM   3669  CG  PHE A 236      43.165 -11.928  11.701  1.00  0.00              
ATOM   3670  CD1 PHE A 236      42.462 -11.120  10.820  1.00  0.00              
ATOM   3671  CD2 PHE A 236      42.459 -12.842  12.469  1.00  0.00              
ATOM   3672  CE1 PHE A 236      41.088 -11.223  10.709  1.00  0.00              
ATOM   3673  CE2 PHE A 236      41.087 -12.948  12.360  1.00  0.00              
ATOM   3674  CZ  PHE A 236      40.400 -12.137  11.478  1.00  0.00              
ATOM   3675  H   PHE A 236      44.576  -9.309  12.403  1.00  0.00              
ATOM   3676  HA  PHE A 236      44.713 -11.827  13.980  1.00  0.00              
ATOM   3677 1HB  PHE A 236      44.989 -11.178  11.002  1.00  0.00              
ATOM   3678 2HB  PHE A 236      45.058 -12.819  11.683  1.00  0.00              
ATOM   3679  HD1 PHE A 236      43.006 -10.397  10.211  1.00  0.00              
ATOM   3680  HD2 PHE A 236      43.001 -13.483  13.166  1.00  0.00              
ATOM   3681  HE1 PHE A 236      40.549 -10.581  10.013  1.00  0.00              
ATOM   3682  HE2 PHE A 236      40.544 -13.671  12.969  1.00  0.00              
ATOM   3683  HZ  PHE A 236      39.318 -12.218  11.392  1.00  0.00              
ATOM   3684  N   CYS A 237      47.515 -10.503  13.337  1.00  0.00              
ATOM   3685  CA  CYS A 237      48.942 -10.724  13.539  1.00  0.00              
ATOM   3686  C   CYS A 237      49.304 -10.548  15.008  1.00  0.00              
ATOM   3687  O   CYS A 237      48.591  -9.879  15.756  1.00  0.00              
ATOM   3688  CB  CYS A 237      49.582  -9.628  12.687  1.00  0.00              
ATOM   3689  SG  CYS A 237      49.913 -10.107  10.974  1.00  0.00              
ATOM   3690  H   CYS A 237      47.175  -9.560  13.216  1.00  0.00              
ATOM   3691  HA  CYS A 237      49.286 -11.693  13.176  1.00  0.00              
ATOM   3692 1HB  CYS A 237      48.928  -8.758  12.636  1.00  0.00              
ATOM   3693 2HB  CYS A 237      50.544  -9.337  13.109  1.00  0.00              
ATOM   3694  N   PRO A 238      50.415 -11.151  15.415  1.00  0.00              
ATOM   3695  CA  PRO A 238      50.926 -10.982  16.770  1.00  0.00              
ATOM   3696  C   PRO A 238      51.640  -9.647  16.937  1.00  0.00              
ATOM   3697  O   PRO A 238      51.461  -8.958  17.941  1.00  0.00              
ATOM   3698  CB  PRO A 238      51.882 -12.163  16.969  1.00  0.00              
ATOM   3699  CG  PRO A 238      52.437 -12.425  15.611  1.00  0.00              
ATOM   3700  CD  PRO A 238      51.322 -12.096  14.654  1.00  0.00              
ATOM   3701  HA  PRO A 238      50.128 -10.970  17.527  1.00  0.00              
ATOM   3702 1HB  PRO A 238      52.680 -11.919  17.685  1.00  0.00              
ATOM   3703 2HB  PRO A 238      51.355 -13.046  17.361  1.00  0.00              
ATOM   3704 1HG  PRO A 238      53.322 -11.801  15.416  1.00  0.00              
ATOM   3705 2HG  PRO A 238      52.753 -13.473  15.505  1.00  0.00              
ATOM   3706 1HD  PRO A 238      51.691 -11.618  13.734  1.00  0.00              
ATOM   3707 2HD  PRO A 238      50.760 -12.991  14.347  1.00  0.00              
ATOM   3708  N   ASP A 239      52.451  -9.287  15.947  1.00  0.00              
ATOM   3709  CA  ASP A 239      53.310  -8.114  16.049  1.00  0.00              
ATOM   3710  C   ASP A 239      53.786  -7.677  14.669  1.00  0.00              
ATOM   3711  O   ASP A 239      54.831  -7.041  14.535  1.00  0.00              
ATOM   3712  CB  ASP A 239      54.510  -8.400  16.956  1.00  0.00              
ATOM   3713  CG  ASP A 239      55.431  -9.503  16.452  1.00  0.00              
ATOM   3714  OD1 ASP A 239      55.211  -9.984  15.366  1.00  0.00              
ATOM   3715  OD2 ASP A 239      56.433  -9.746  17.082  1.00  0.00              
ATOM   3716  H   ASP A 239      52.471  -9.841  15.102  1.00  0.00              
ATOM   3717  HA  ASP A 239      52.748  -7.280  16.468  1.00  0.00              
ATOM   3718 1HB  ASP A 239      55.099  -7.513  17.188  1.00  0.00              
ATOM   3719 2HB  ASP A 239      53.994  -8.740  17.854  1.00  0.00              
ATOM   3720  N   CYS A 240      53.012  -8.021  13.645  1.00  0.00              
ATOM   3721  CA  CYS A 240      53.352  -7.663  12.274  1.00  0.00              
ATOM   3722  C   CYS A 240      53.546  -6.162  12.106  1.00  0.00              
ATOM   3723  O   CYS A 240      54.211  -5.712  11.173  1.00  0.00              
ATOM   3724  CB  CYS A 240      52.124  -8.134  11.493  1.00  0.00              
ATOM   3725  SG  CYS A 240      51.846  -9.921  11.541  1.00  0.00              
ATOM   3726  H   CYS A 240      52.166  -8.544  13.822  1.00  0.00              
ATOM   3727  HA  CYS A 240      54.229  -8.187  11.894  1.00  0.00              
ATOM   3728 1HB  CYS A 240      51.221  -7.676  11.898  1.00  0.00              
ATOM   3729 2HB  CYS A 240      52.225  -7.873  10.440  1.00  0.00              
ATOM   3730  N   SER A 241      52.960  -5.390  13.016  1.00  0.00              
ATOM   3731  CA  SER A 241      53.045  -3.936  12.956  1.00  0.00              
ATOM   3732  C   SER A 241      54.483  -3.459  12.798  1.00  0.00              
ATOM   3733  O   SER A 241      54.732  -2.368  12.285  1.00  0.00              
ATOM   3734  CB  SER A 241      52.424  -3.329  14.199  1.00  0.00              
ATOM   3735  OG  SER A 241      53.121  -3.684  15.362  1.00  0.00              
ATOM   3736  H   SER A 241      52.444  -5.822  13.769  1.00  0.00              
ATOM   3737  HA  SER A 241      52.427  -3.498  12.170  1.00  0.00              
ATOM   3738 1HB  SER A 241      52.432  -2.244  14.098  1.00  0.00              
ATOM   3739 2HB  SER A 241      51.396  -3.677  14.282  1.00  0.00              
ATOM   3740  HG  SER A 241      54.014  -3.332  15.319  1.00  0.00              
ATOM   3741  N   HIS A 242      55.426  -4.282  13.242  1.00  0.00              
ATOM   3742  CA  HIS A 242      56.844  -3.969  13.103  1.00  0.00              
ATOM   3743  C   HIS A 242      57.312  -4.282  11.688  1.00  0.00              
ATOM   3744  O   HIS A 242      58.167  -5.143  11.482  1.00  0.00              
ATOM   3745  CB  HIS A 242      57.680  -4.748  14.123  1.00  0.00              
ATOM   3746  CG  HIS A 242      57.338  -4.436  15.546  1.00  0.00              
ATOM   3747  ND1 HIS A 242      57.465  -3.171  16.082  1.00  0.00              
ATOM   3748  CD2 HIS A 242      56.874  -5.223  16.545  1.00  0.00              
ATOM   3749  CE1 HIS A 242      57.092  -3.194  17.350  1.00  0.00              
ATOM   3750  NE2 HIS A 242      56.730  -4.427  17.655  1.00  0.00              
ATOM   3751  H   HIS A 242      55.155  -5.147  13.687  1.00  0.00              
ATOM   3752  HA  HIS A 242      57.001  -2.903  13.264  1.00  0.00              
ATOM   3753 1HB  HIS A 242      57.528  -5.821  13.994  1.00  0.00              
ATOM   3754 2HB  HIS A 242      58.737  -4.515  13.998  1.00  0.00              
ATOM   3755  HD1 HIS A 242      57.715  -2.341  15.583  1.00  0.00              
ATOM   3756  HD2 HIS A 242      56.623  -6.283  16.598  1.00  0.00              
ATOM   3757  HE1 HIS A 242      57.119  -2.287  17.952  1.00  0.00              
ATOM   3758  N   ALA A 243      56.746  -3.577  10.714  1.00  0.00              
ATOM   3759  CA  ALA A 243      57.095  -3.788   9.314  1.00  0.00              
ATOM   3760  C   ALA A 243      56.520  -2.685   8.434  1.00  0.00              
ATOM   3761  O   ALA A 243      55.446  -2.152   8.712  1.00  0.00              
ATOM   3762  CB  ALA A 243      56.609  -5.152   8.846  1.00  0.00              
ATOM   3763  H   ALA A 243      56.057  -2.877  10.949  1.00  0.00              
ATOM   3764  HA  ALA A 243      58.180  -3.752   9.214  1.00  0.00              
ATOM   3765 1HB  ALA A 243      56.878  -5.294   7.799  1.00  0.00              
ATOM   3766 2HB  ALA A 243      57.077  -5.931   9.449  1.00  0.00              
ATOM   3767 3HB  ALA A 243      55.527  -5.210   8.954  1.00  0.00              
ATOM   3768  N   PRO A 244      57.242  -2.347   7.371  1.00  0.00              
ATOM   3769  CA  PRO A 244      56.869  -1.226   6.516  1.00  0.00              
ATOM   3770  C   PRO A 244      55.443  -1.365   5.999  1.00  0.00              
ATOM   3771  O   PRO A 244      54.730  -0.373   5.844  1.00  0.00              
ATOM   3772  CB  PRO A 244      57.898  -1.265   5.382  1.00  0.00              
ATOM   3773  CG  PRO A 244      59.112  -1.868   6.002  1.00  0.00              
ATOM   3774  CD  PRO A 244      58.595  -2.890   6.979  1.00  0.00              
ATOM   3775  HA  PRO A 244      56.882  -0.263   7.048  1.00  0.00              
ATOM   3776 1HB  PRO A 244      57.541  -1.870   4.535  1.00  0.00              
ATOM   3777 2HB  PRO A 244      58.108  -0.258   4.992  1.00  0.00              
ATOM   3778 1HG  PRO A 244      59.755  -2.337   5.242  1.00  0.00              
ATOM   3779 2HG  PRO A 244      59.719  -1.105   6.511  1.00  0.00              
ATOM   3780 1HD  PRO A 244      58.501  -3.888   6.527  1.00  0.00              
ATOM   3781 2HD  PRO A 244      59.251  -2.995   7.856  1.00  0.00              
ATOM   3782  N   LEU A 245      54.931  -2.593   5.698  1.00  0.00              
ATOM   3783  CA  LEU A 245      53.630  -2.755   5.062  1.00  0.00              
ATOM   3784  C   LEU A 245      52.545  -2.844   6.127  1.00  0.00              
ATOM   3785  O   LEU A 245      51.355  -2.891   5.813  1.00  0.00              
ATOM   3786  CB  LEU A 245      53.616  -4.001   4.167  1.00  0.00              
ATOM   3787  CG  LEU A 245      54.593  -3.967   2.985  1.00  0.00              
ATOM   3788  CD1 LEU A 245      54.550  -5.291   2.234  1.00  0.00              
ATOM   3789  CD2 LEU A 245      54.236  -2.811   2.063  1.00  0.00              
ATOM   3790  H   LEU A 245      55.483  -3.413   5.905  1.00  0.00              
ATOM   3791  HA  LEU A 245      53.395  -1.881   4.454  1.00  0.00              
ATOM   3792 1HB  LEU A 245      53.935  -4.745   4.895  1.00  0.00              
ATOM   3793 2HB  LEU A 245      52.610  -4.239   3.822  1.00  0.00              
ATOM   3794  HG  LEU A 245      55.587  -3.774   3.392  1.00  0.00              
ATOM   3795 1HD1 LEU A 245      55.248  -5.257   1.397  1.00  0.00              
ATOM   3796 2HD1 LEU A 245      54.832  -6.101   2.908  1.00  0.00              
ATOM   3797 3HD1 LEU A 245      53.542  -5.464   1.860  1.00  0.00              
ATOM   3798 1HD2 LEU A 245      54.932  -2.788   1.223  1.00  0.00              
ATOM   3799 2HD2 LEU A 245      53.220  -2.944   1.689  1.00  0.00              
ATOM   3800 3HD2 LEU A 245      54.300  -1.872   2.613  1.00  0.00              
ATOM   3801  N   TRP A 246      52.962  -2.866   7.388  1.00  0.00              
ATOM   3802  CA  TRP A 246      52.028  -2.988   8.502  1.00  0.00              
ATOM   3803  C   TRP A 246      52.121  -1.777   9.421  1.00  0.00              
ATOM   3804  O   TRP A 246      51.818  -1.863  10.611  1.00  0.00              
ATOM   3805  CB  TRP A 246      52.298  -4.270   9.292  1.00  0.00              
ATOM   3806  CG  TRP A 246      51.795  -5.508   8.613  1.00  0.00              
ATOM   3807  CD1 TRP A 246      50.580  -6.099   8.791  1.00  0.00              
ATOM   3808  CD2 TRP A 246      52.493  -6.305   7.649  1.00  0.00              
ATOM   3809  NE1 TRP A 246      50.477  -7.216   7.999  1.00  0.00              
ATOM   3810  CE2 TRP A 246      51.640  -7.363   7.286  1.00  0.00              
ATOM   3811  CE3 TRP A 246      53.759  -6.225   7.056  1.00  0.00              
ATOM   3812  CZ2 TRP A 246      52.006  -8.331   6.365  1.00  0.00              
ATOM   3813  CZ3 TRP A 246      54.126  -7.196   6.131  1.00  0.00              
ATOM   3814  CH2 TRP A 246      53.275  -8.218   5.795  1.00  0.00              
ATOM   3815  H   TRP A 246      53.951  -2.797   7.582  1.00  0.00              
ATOM   3816  HA  TRP A 246      51.005  -3.021   8.126  1.00  0.00              
ATOM   3817 1HB  TRP A 246      53.370  -4.406   9.435  1.00  0.00              
ATOM   3818 2HB  TRP A 246      51.805  -4.224  10.263  1.00  0.00              
ATOM   3819  HD1 TRP A 246      49.901  -5.626   9.498  1.00  0.00              
ATOM   3820  HE1 TRP A 246      49.676  -7.830   7.949  1.00  0.00              
ATOM   3821  HE3 TRP A 246      54.472  -5.434   7.284  1.00  0.00              
ATOM   3822  HZ2 TRP A 246      51.299  -9.126   6.127  1.00  0.00              
ATOM   3823  HZ3 TRP A 246      55.115  -7.122   5.677  1.00  0.00              
ATOM   3824  HH2 TRP A 246      53.601  -8.958   5.064  1.00  0.00              
ATOM   3825  N   LEU A 247      52.544  -0.648   8.862  1.00  0.00              
ATOM   3826  CA  LEU A 247      52.604   0.602   9.610  1.00  0.00              
ATOM   3827  C   LEU A 247      51.227   1.241   9.731  1.00  0.00              
ATOM   3828  O   LEU A 247      50.954   2.270   9.113  1.00  0.00              
ATOM   3829  CB  LEU A 247      53.585   1.573   8.941  1.00  0.00              
ATOM   3830  CG  LEU A 247      55.032   1.075   8.845  1.00  0.00              
ATOM   3831  CD1 LEU A 247      55.902   2.126   8.167  1.00  0.00              
ATOM   3832  CD2 LEU A 247      55.556   0.759  10.238  1.00  0.00              
ATOM   3833  H   LEU A 247      52.829  -0.655   7.893  1.00  0.00              
ATOM   3834  HA  LEU A 247      52.941   0.404  10.627  1.00  0.00              
ATOM   3835 1HB  LEU A 247      53.139   1.620   7.949  1.00  0.00              
ATOM   3836 2HB  LEU A 247      53.552   2.561   9.401  1.00  0.00              
ATOM   3837  HG  LEU A 247      55.018   0.146   8.275  1.00  0.00              
ATOM   3838 1HD1 LEU A 247      56.928   1.763   8.103  1.00  0.00              
ATOM   3839 2HD1 LEU A 247      55.523   2.320   7.164  1.00  0.00              
ATOM   3840 3HD1 LEU A 247      55.879   3.047   8.749  1.00  0.00              
ATOM   3841 1HD2 LEU A 247      56.584   0.404  10.168  1.00  0.00              
ATOM   3842 2HD2 LEU A 247      55.522   1.659  10.853  1.00  0.00              
ATOM   3843 3HD2 LEU A 247      54.936  -0.014  10.693  1.00  0.00              
ATOM   3844  N   MET A 248      50.362   0.626  10.530  1.00  0.00              
ATOM   3845  CA  MET A 248      48.967   1.054  10.639  1.00  0.00              
ATOM   3846  C   MET A 248      48.873   2.545  10.917  1.00  0.00              
ATOM   3847  O   MET A 248      48.029   3.260  10.352  1.00  0.00              
ATOM   3848  CB  MET A 248      48.254   0.268  11.737  1.00  0.00              
ATOM   3849  CG  MET A 248      46.768   0.572  11.865  1.00  0.00              
ATOM   3850  SD  MET A 248      45.952  -0.458  13.101  1.00  0.00              
ATOM   3851  CE  MET A 248      46.548   0.293  14.614  1.00  0.00              
ATOM   3852  H   MET A 248      50.680  -0.161  11.078  1.00  0.00              
ATOM   3853  HA  MET A 248      48.451   0.879   9.695  1.00  0.00              
ATOM   3854 1HB  MET A 248      48.391  -0.789  11.510  1.00  0.00              
ATOM   3855 2HB  MET A 248      48.756   0.506  12.675  1.00  0.00              
ATOM   3856 1HG  MET A 248      46.659   1.620  12.144  1.00  0.00              
ATOM   3857 2HG  MET A 248      46.302   0.403  10.895  1.00  0.00              
ATOM   3858 1HE  MET A 248      46.130  -0.234  15.472  1.00  0.00              
ATOM   3859 2HE  MET A 248      47.636   0.233  14.646  1.00  0.00              
ATOM   3860 3HE  MET A 248      46.240   1.339  14.646  1.00  0.00              
ATOM   3861  N   TYR A 249      49.746   3.009  11.802  1.00  0.00              
ATOM   3862  CA  TYR A 249      49.750   4.411  12.186  1.00  0.00              
ATOM   3863  C   TYR A 249      50.084   5.319  11.001  1.00  0.00              
ATOM   3864  O   TYR A 249      49.614   6.454  10.921  1.00  0.00              
ATOM   3865  CB  TYR A 249      50.745   4.644  13.324  1.00  0.00              
ATOM   3866  CG  TYR A 249      52.194   4.543  12.903  1.00  0.00              
ATOM   3867  CD1 TYR A 249      52.847   5.626  12.331  1.00  0.00              
ATOM   3868  CD2 TYR A 249      52.906   3.366  13.079  1.00  0.00              
ATOM   3869  CE1 TYR A 249      54.170   5.539  11.943  1.00  0.00              
ATOM   3870  CE2 TYR A 249      54.229   3.268  12.696  1.00  0.00              
ATOM   3871  CZ  TYR A 249      54.858   4.357  12.128  1.00  0.00              
ATOM   3872  OH  TYR A 249      56.177   4.264  11.746  1.00  0.00              
ATOM   3873  H   TYR A 249      50.420   2.383  12.220  1.00  0.00              
ATOM   3874  HA  TYR A 249      48.756   4.705  12.523  1.00  0.00              
ATOM   3875 1HB  TYR A 249      50.551   5.641  13.723  1.00  0.00              
ATOM   3876 2HB  TYR A 249      50.537   3.899  14.092  1.00  0.00              
ATOM   3877  HD1 TYR A 249      52.297   6.556  12.188  1.00  0.00              
ATOM   3878  HD2 TYR A 249      52.403   2.510  13.528  1.00  0.00              
ATOM   3879  HE1 TYR A 249      54.670   6.397  11.495  1.00  0.00              
ATOM   3880  HE2 TYR A 249      54.771   2.333  12.843  1.00  0.00              
ATOM   3881  HH  TYR A 249      56.327   3.593  11.076  1.00  0.00              
ATOM   3882  N   LEU A 250      50.891   4.809  10.076  1.00  0.00              
ATOM   3883  CA  LEU A 250      51.232   5.539   8.857  1.00  0.00              
ATOM   3884  C   LEU A 250      50.084   5.552   7.856  1.00  0.00              
ATOM   3885  O   LEU A 250      49.879   6.542   7.133  1.00  0.00              
ATOM   3886  CB  LEU A 250      52.484   4.931   8.213  1.00  0.00              
ATOM   3887  CG  LEU A 250      53.053   5.713   7.023  1.00  0.00              
ATOM   3888  CD1 LEU A 250      53.434   7.122   7.458  1.00  0.00              
ATOM   3889  CD2 LEU A 250      54.260   4.977   6.460  1.00  0.00              
ATOM   3890  H   LEU A 250      51.279   3.888  10.223  1.00  0.00              
ATOM   3891  HA  LEU A 250      51.429   6.583   9.099  1.00  0.00              
ATOM   3892 1HB  LEU A 250      53.166   4.991   9.060  1.00  0.00              
ATOM   3893 2HB  LEU A 250      52.332   3.885   7.944  1.00  0.00              
ATOM   3894  HG  LEU A 250      52.283   5.732   6.250  1.00  0.00              
ATOM   3895 1HD1 LEU A 250      53.837   7.670   6.606  1.00  0.00              
ATOM   3896 2HD1 LEU A 250      52.551   7.637   7.836  1.00  0.00              
ATOM   3897 3HD1 LEU A 250      54.188   7.068   8.243  1.00  0.00              
ATOM   3898 1HD2 LEU A 250      54.662   5.535   5.613  1.00  0.00              
ATOM   3899 2HD2 LEU A 250      55.024   4.887   7.232  1.00  0.00              
ATOM   3900 3HD2 LEU A 250      53.958   3.983   6.129  1.00  0.00              
ATOM   3901  N   ALA A 251      49.343   4.448   7.815  1.00  0.00              
ATOM   3902  CA  ALA A 251      48.132   4.388   7.021  1.00  0.00              
ATOM   3903  C   ALA A 251      47.087   5.351   7.557  1.00  0.00              
ATOM   3904  O   ALA A 251      46.297   5.924   6.791  1.00  0.00              
ATOM   3905  CB  ALA A 251      47.588   2.967   6.989  1.00  0.00              
ATOM   3906  H   ALA A 251      49.625   3.635   8.344  1.00  0.00              
ATOM   3907  HA  ALA A 251      48.367   4.692   6.001  1.00  0.00              
ATOM   3908 1HB  ALA A 251      46.678   2.940   6.390  1.00  0.00              
ATOM   3909 2HB  ALA A 251      48.332   2.302   6.550  1.00  0.00              
ATOM   3910 3HB  ALA A 251      47.363   2.641   8.003  1.00  0.00              
ATOM   3911  N   ILE A 252      47.090   5.543   8.873  1.00  0.00              
ATOM   3912  CA  ILE A 252      46.230   6.544   9.491  1.00  0.00              
ATOM   3913  C   ILE A 252      46.607   7.949   9.020  1.00  0.00              
ATOM   3914  O   ILE A 252      45.741   8.769   8.658  1.00  0.00              
ATOM   3915  CB  ILE A 252      46.306   6.484  11.028  1.00  0.00              
ATOM   3916  CG1 ILE A 252      45.661   5.195  11.544  1.00  0.00              
ATOM   3917  CG2 ILE A 252      45.634   7.702  11.642  1.00  0.00              
ATOM   3918  CD1 ILE A 252      45.873   4.956  13.022  1.00  0.00              
ATOM   3919  H   ILE A 252      47.697   4.987   9.458  1.00  0.00              
ATOM   3920  HA  ILE A 252      45.196   6.410   9.175  1.00  0.00              
ATOM   3921  HB  ILE A 252      47.352   6.455  11.330  1.00  0.00              
ATOM   3922 1HG1 ILE A 252      44.594   5.260  11.336  1.00  0.00              
ATOM   3923 2HG1 ILE A 252      46.091   4.369  10.978  1.00  0.00              
ATOM   3924 1HG2 ILE A 252      45.696   7.644  12.728  1.00  0.00              
ATOM   3925 2HG2 ILE A 252      46.135   8.606  11.298  1.00  0.00              
ATOM   3926 3HG2 ILE A 252      44.586   7.731  11.340  1.00  0.00              
ATOM   3927 1HD1 ILE A 252      45.388   4.025  13.314  1.00  0.00              
ATOM   3928 2HD1 ILE A 252      46.941   4.890  13.231  1.00  0.00              
ATOM   3929 3HD1 ILE A 252      45.444   5.781  13.590  1.00  0.00              
ATOM   3930  N   VAL A 253      47.909   8.219   9.005  1.00  0.00              
ATOM   3931  CA  VAL A 253      48.393   9.473   8.458  1.00  0.00              
ATOM   3932  C   VAL A 253      47.953   9.636   7.011  1.00  0.00              
ATOM   3933  O   VAL A 253      47.493  10.708   6.632  1.00  0.00              
ATOM   3934  CB  VAL A 253      49.929   9.570   8.536  1.00  0.00              
ATOM   3935  CG1 VAL A 253      50.426  10.782   7.762  1.00  0.00              
ATOM   3936  CG2 VAL A 253      50.385   9.640   9.985  1.00  0.00              
ATOM   3937  H   VAL A 253      48.573   7.554   9.374  1.00  0.00              
ATOM   3938  HA  VAL A 253      47.965  10.327   8.984  1.00  0.00              
ATOM   3939  HB  VAL A 253      50.362   8.664   8.111  1.00  0.00              
ATOM   3940 1HG1 VAL A 253      51.513  10.834   7.828  1.00  0.00              
ATOM   3941 2HG1 VAL A 253      50.130  10.693   6.717  1.00  0.00              
ATOM   3942 3HG1 VAL A 253      49.994  11.687   8.188  1.00  0.00              
ATOM   3943 1HG2 VAL A 253      51.472   9.707  10.021  1.00  0.00              
ATOM   3944 2HG2 VAL A 253      49.951  10.520  10.460  1.00  0.00              
ATOM   3945 3HG2 VAL A 253      50.060   8.744  10.513  1.00  0.00              
ATOM   3946  N   LEU A 254      48.065   8.579   6.209  1.00  0.00              
ATOM   3947  CA  LEU A 254      47.587   8.660   4.831  1.00  0.00              
ATOM   3948  C   LEU A 254      46.128   9.096   4.794  1.00  0.00              
ATOM   3949  O   LEU A 254      45.743  10.023   4.054  1.00  0.00              
ATOM   3950  CB  LEU A 254      47.761   7.310   4.123  1.00  0.00              
ATOM   3951  CG  LEU A 254      47.213   7.248   2.692  1.00  0.00              
ATOM   3952  CD1 LEU A 254      47.956   8.238   1.805  1.00  0.00              
ATOM   3953  CD2 LEU A 254      47.352   5.832   2.154  1.00  0.00              
ATOM   3954  H   LEU A 254      48.477   7.717   6.538  1.00  0.00              
ATOM   3955  HA  LEU A 254      48.157   9.416   4.291  1.00  0.00              
ATOM   3956 1HB  LEU A 254      48.848   7.256   4.109  1.00  0.00              
ATOM   3957 2HB  LEU A 254      47.364   6.488   4.719  1.00  0.00              
ATOM   3958  HG  LEU A 254      46.149   7.482   2.742  1.00  0.00              
ATOM   3959 1HD1 LEU A 254      47.560   8.187   0.790  1.00  0.00              
ATOM   3960 2HD1 LEU A 254      47.823   9.247   2.195  1.00  0.00              
ATOM   3961 3HD1 LEU A 254      49.016   7.990   1.792  1.00  0.00              
ATOM   3962 1HD2 LEU A 254      46.962   5.789   1.137  1.00  0.00              
ATOM   3963 2HD2 LEU A 254      48.404   5.545   2.152  1.00  0.00              
ATOM   3964 3HD2 LEU A 254      46.791   5.145   2.787  1.00  0.00              
ATOM   3965  N   SER A 255      45.325   8.417   5.606  1.00  0.00              
ATOM   3966  CA  SER A 255      43.903   8.703   5.686  1.00  0.00              
ATOM   3967  C   SER A 255      43.698  10.161   6.066  1.00  0.00              
ATOM   3968  O   SER A 255      42.757  10.814   5.608  1.00  0.00              
ATOM   3969  CB  SER A 255      43.231   7.784   6.688  1.00  0.00              
ATOM   3970  OG  SER A 255      43.208   6.454   6.250  1.00  0.00              
ATOM   3971  H   SER A 255      45.713   7.684   6.183  1.00  0.00              
ATOM   3972  HA  SER A 255      43.360   8.455   4.773  1.00  0.00              
ATOM   3973 1HB  SER A 255      43.776   7.839   7.630  1.00  0.00              
ATOM   3974 2HB  SER A 255      42.208   8.125   6.842  1.00  0.00              
ATOM   3975  HG  SER A 255      43.388   6.425   5.308  1.00  0.00              
ATOM   3976  N   HIS A 256      44.595  10.666   6.907  1.00  0.00              
ATOM   3977  CA  HIS A 256      44.559  12.073   7.308  1.00  0.00              
ATOM   3978  C   HIS A 256      44.935  13.054   6.193  1.00  0.00              
ATOM   3979  O   HIS A 256      44.494  14.214   6.175  1.00  0.00              
ATOM   3980  CB  HIS A 256      45.485  12.293   8.508  1.00  0.00              
ATOM   3981  CG  HIS A 256      44.959  11.719   9.787  1.00  0.00              
ATOM   3982  ND1 HIS A 256      45.727  11.619  10.929  1.00  0.00              
ATOM   3983  CD2 HIS A 256      43.744  11.214  10.105  1.00  0.00              
ATOM   3984  CE1 HIS A 256      45.005  11.077  11.894  1.00  0.00              
ATOM   3985  NE2 HIS A 256      43.799  10.822  11.420  1.00  0.00              
ATOM   3986  H   HIS A 256      45.318  10.067   7.278  1.00  0.00              
ATOM   3987  HA  HIS A 256      43.542  12.349   7.586  1.00  0.00              
ATOM   3988 1HB  HIS A 256      46.452  11.821   8.330  1.00  0.00              
ATOM   3989 2HB  HIS A 256      45.629  13.359   8.681  1.00  0.00              
ATOM   3990  HD1 HIS A 256      46.655  11.973  11.050  1.00  0.00              
ATOM   3991  HD2 HIS A 256      42.824  11.083   9.534  1.00  0.00              
ATOM   3992  HE1 HIS A 256      45.434  10.913  12.883  1.00  0.00              
ATOM   3993  N   THR A 257      45.762  12.580   5.267  1.00  0.00              
ATOM   3994  CA  THR A 257      46.142  13.393   4.127  1.00  0.00              
ATOM   3995  C   THR A 257      45.054  13.344   3.068  1.00  0.00              
ATOM   3996  O   THR A 257      44.989  14.218   2.208  1.00  0.00              
ATOM   3997  CB  THR A 257      47.476  12.928   3.513  1.00  0.00              
ATOM   3998  OG1 THR A 257      47.355  11.569   3.075  1.00  0.00              
ATOM   3999  CG2 THR A 257      48.598  13.029   4.536  1.00  0.00              
ATOM   4000  H   THR A 257      46.133  11.645   5.350  1.00  0.00              
ATOM   4001  HA  THR A 257      46.246  14.434   4.434  1.00  0.00              
ATOM   4002  HB  THR A 257      47.710  13.558   2.655  1.00  0.00              
ATOM   4003  HG1 THR A 257      46.674  11.510   2.401  1.00  0.00              
ATOM   4004 1HG2 THR A 257      49.532  12.697   4.083  1.00  0.00              
ATOM   4005 2HG2 THR A 257      48.699  14.064   4.863  1.00  0.00              
ATOM   4006 3HG2 THR A 257      48.365  12.399   5.393  1.00  0.00              
ATOM   4007  N   ASN A 258      44.198  12.325   3.126  1.00  0.00              
ATOM   4008  CA  ASN A 258      42.989  12.352   2.309  1.00  0.00              
ATOM   4009  C   ASN A 258      42.206  13.621   2.611  1.00  0.00              
ATOM   4010  O   ASN A 258      41.784  14.353   1.709  1.00  0.00              
ATOM   4011  CB  ASN A 258      42.125  11.124   2.528  1.00  0.00              
ATOM   4012  CG  ASN A 258      40.774  11.210   1.875  1.00  0.00              
ATOM   4013  OD1 ASN A 258      39.745  11.352   2.546  1.00  0.00              
ATOM   4014  ND2 ASN A 258      40.763  11.043   0.577  1.00  0.00              
ATOM   4015  H   ASN A 258      44.368  11.531   3.726  1.00  0.00              
ATOM   4016  HA  ASN A 258      43.258  12.373   1.251  1.00  0.00              
ATOM   4017 1HB  ASN A 258      42.531  10.122   2.380  1.00  0.00              
ATOM   4018 2HB  ASN A 258      42.012  11.316   3.595  1.00  0.00              
ATOM   4019 1HD2 ASN A 258      39.898  11.088   0.075  1.00  0.00              
ATOM   4020 2HD2 ASN A 258      41.617  10.871   0.088  1.00  0.00              
ATOM   4021  N   SER A 259      42.021  13.862   3.905  1.00  0.00              
ATOM   4022  CA  SER A 259      41.316  15.041   4.391  1.00  0.00              
ATOM   4023  C   SER A 259      41.968  16.316   3.883  1.00  0.00              
ATOM   4024  O   SER A 259      41.295  17.326   3.671  1.00  0.00              
ATOM   4025  CB  SER A 259      41.274  15.037   5.907  1.00  0.00              
ATOM   4026  OG  SER A 259      40.520  13.968   6.410  1.00  0.00              
ATOM   4027  H   SER A 259      42.386  13.198   4.572  1.00  0.00              
ATOM   4028  HA  SER A 259      40.254  15.042   4.145  1.00  0.00              
ATOM   4029 1HB  SER A 259      42.294  14.960   6.283  1.00  0.00              
ATOM   4030 2HB  SER A 259      40.832  15.973   6.246  1.00  0.00              
ATOM   4031  HG  SER A 259      39.590  14.205   6.408  1.00  0.00              
ATOM   4032  N   VAL A 260      43.280  16.268   3.688  1.00  0.00              
ATOM   4033  CA  VAL A 260      43.987  17.430   3.161  1.00  0.00              
ATOM   4034  C   VAL A 260      43.634  17.670   1.695  1.00  0.00              
ATOM   4035  O   VAL A 260      43.335  18.793   1.287  1.00  0.00              
ATOM   4036  CB  VAL A 260      45.513  17.271   3.293  1.00  0.00              
ATOM   4037  CG1 VAL A 260      46.232  18.397   2.566  1.00  0.00              
ATOM   4038  CG2 VAL A 260      45.921  17.239   4.759  1.00  0.00              
ATOM   4039  H   VAL A 260      43.801  15.430   3.901  1.00  0.00              
ATOM   4040  HA  VAL A 260      43.687  18.344   3.675  1.00  0.00              
ATOM   4041  HB  VAL A 260      45.808  16.314   2.862  1.00  0.00              
ATOM   4042 1HG1 VAL A 260      47.310  18.268   2.670  1.00  0.00              
ATOM   4043 2HG1 VAL A 260      45.965  18.377   1.510  1.00  0.00              
ATOM   4044 3HG1 VAL A 260      45.939  19.354   2.998  1.00  0.00              
ATOM   4045 1HG2 VAL A 260      47.002  17.125   4.834  1.00  0.00              
ATOM   4046 2HG2 VAL A 260      45.619  18.170   5.239  1.00  0.00              
ATOM   4047 3HG2 VAL A 260      45.433  16.400   5.254  1.00  0.00              
ATOM   4048  N   VAL A 261      43.658  16.595   0.915  1.00  0.00              
ATOM   4049  CA  VAL A 261      43.467  16.660  -0.529  1.00  0.00              
ATOM   4050  C   VAL A 261      42.005  16.595  -0.968  1.00  0.00              
ATOM   4051  O   VAL A 261      41.702  16.805  -2.141  1.00  0.00              
ATOM   4052  CB  VAL A 261      44.236  15.524  -1.229  1.00  0.00              
ATOM   4053  CG1 VAL A 261      45.720  15.604  -0.900  1.00  0.00              
ATOM   4054  CG2 VAL A 261      43.675  14.170  -0.822  1.00  0.00              
ATOM   4055  H   VAL A 261      43.816  15.698   1.350  1.00  0.00              
ATOM   4056  HA  VAL A 261      43.801  17.617  -0.931  1.00  0.00              
ATOM   4057  HB  VAL A 261      44.098  15.614  -2.306  1.00  0.00              
ATOM   4058 1HG1 VAL A 261      46.248  14.794  -1.404  1.00  0.00              
ATOM   4059 2HG1 VAL A 261      46.117  16.561  -1.239  1.00  0.00              
ATOM   4060 3HG1 VAL A 261      45.859  15.513   0.177  1.00  0.00              
ATOM   4061 1HG2 VAL A 261      44.229  13.379  -1.327  1.00  0.00              
ATOM   4062 2HG2 VAL A 261      43.767  14.048   0.257  1.00  0.00              
ATOM   4063 3HG2 VAL A 261      42.623  14.112  -1.105  1.00  0.00              
ATOM   4064  N   ASN A 262      41.100  16.311  -0.034  1.00  0.00              
ATOM   4065  CA  ASN A 262      39.663  16.347  -0.333  1.00  0.00              
ATOM   4066  C   ASN A 262      39.112  17.708  -0.797  1.00  0.00              
ATOM   4067  O   ASN A 262      38.421  17.778  -1.821  1.00  0.00              
ATOM   4068  CB  ASN A 262      38.869  15.874   0.871  1.00  0.00              
ATOM   4069  CG  ASN A 262      38.985  14.397   1.131  1.00  0.00              
ATOM   4070  OD1 ASN A 262      39.294  13.611   0.229  1.00  0.00              
ATOM   4071  ND2 ASN A 262      38.660  14.009   2.337  1.00  0.00              
ATOM   4072  H   ASN A 262      41.403  16.066   0.899  1.00  0.00              
ATOM   4073  HA  ASN A 262      39.442  15.682  -1.169  1.00  0.00              
ATOM   4074 1HB  ASN A 262      38.922  16.409   1.820  1.00  0.00              
ATOM   4075 2HB  ASN A 262      37.908  16.072   0.396  1.00  0.00              
ATOM   4076 1HD2 ASN A 262      38.714  13.040   2.582  1.00  0.00              
ATOM   4077 2HD2 ASN A 262      38.359  14.680   3.014  1.00  0.00              
ATOM   4078  N   PRO A 263      39.419  18.789  -0.052  1.00  0.00              
ATOM   4079  CA  PRO A 263      39.011  20.122  -0.511  1.00  0.00              
ATOM   4080  C   PRO A 263      39.685  20.459  -1.830  1.00  0.00              
ATOM   4081  O   PRO A 263      39.127  21.199  -2.642  1.00  0.00              
ATOM   4082  CB  PRO A 263      39.445  21.066   0.615  1.00  0.00              
ATOM   4083  CG  PRO A 263      40.540  20.334   1.312  1.00  0.00              
ATOM   4084  CD  PRO A 263      40.155  18.881   1.245  1.00  0.00              
ATOM   4085  HA  PRO A 263      37.931  20.193  -0.707  1.00  0.00              
ATOM   4086 1HB  PRO A 263      39.799  22.030   0.219  1.00  0.00              
ATOM   4087 2HB  PRO A 263      38.613  21.285   1.300  1.00  0.00              
ATOM   4088 1HG  PRO A 263      41.510  20.509   0.823  1.00  0.00              
ATOM   4089 2HG  PRO A 263      40.641  20.669   2.355  1.00  0.00              
ATOM   4090 1HD  PRO A 263      41.032  18.217   1.257  1.00  0.00              
ATOM   4091 2HD  PRO A 263      39.513  18.581   2.086  1.00  0.00              
ATOM   4092  N   PHE A 264      40.879  19.912  -2.035  1.00  0.00              
ATOM   4093  CA  PHE A 264      41.666  20.196  -3.230  1.00  0.00              
ATOM   4094  C   PHE A 264      40.992  19.638  -4.479  1.00  0.00              
ATOM   4095  O   PHE A 264      40.859  20.331  -5.486  1.00  0.00              
ATOM   4096  CB  PHE A 264      43.076  19.619  -3.090  1.00  0.00              
ATOM   4097  CG  PHE A 264      43.874  20.232  -1.974  1.00  0.00              
ATOM   4098  CD1 PHE A 264      43.359  21.284  -1.231  1.00  0.00              
ATOM   4099  CD2 PHE A 264      45.140  19.758  -1.666  1.00  0.00              
ATOM   4100  CE1 PHE A 264      44.093  21.848  -0.205  1.00  0.00              
ATOM   4101  CE2 PHE A 264      45.874  20.319  -0.639  1.00  0.00              
ATOM   4102  CZ  PHE A 264      45.350  21.366   0.092  1.00  0.00              
ATOM   4103  H   PHE A 264      41.251  19.280  -1.340  1.00  0.00              
ATOM   4104  HA  PHE A 264      41.744  21.274  -3.374  1.00  0.00              
ATOM   4105 1HB  PHE A 264      43.026  18.550  -2.887  1.00  0.00              
ATOM   4106 2HB  PHE A 264      43.642  19.788  -4.006  1.00  0.00              
ATOM   4107  HD1 PHE A 264      42.365  21.664  -1.465  1.00  0.00              
ATOM   4108  HD2 PHE A 264      45.555  18.931  -2.243  1.00  0.00              
ATOM   4109  HE1 PHE A 264      43.676  22.675   0.371  1.00  0.00              
ATOM   4110  HE2 PHE A 264      46.868  19.937  -0.406  1.00  0.00              
ATOM   4111  HZ  PHE A 264      45.928  21.811   0.900  1.00  0.00              
ATOM   4112  N   ILE A 265      40.559  18.383  -4.402  1.00  0.00              
ATOM   4113  CA  ILE A 265      39.912  17.719  -5.528  1.00  0.00              
ATOM   4114  C   ILE A 265      38.498  18.254  -5.736  1.00  0.00              
ATOM   4115  O   ILE A 265      37.939  18.147  -6.833  1.00  0.00              
ATOM   4116  CB  ILE A 265      39.852  16.193  -5.327  1.00  0.00              
ATOM   4117  CG1 ILE A 265      39.035  15.851  -4.079  1.00  0.00              
ATOM   4118  CG2 ILE A 265      41.255  15.615  -5.224  1.00  0.00              
ATOM   4119  CD1 ILE A 265      38.767  14.372  -3.911  1.00  0.00              
ATOM   4120  H   ILE A 265      40.683  17.876  -3.537  1.00  0.00              
ATOM   4121  HA  ILE A 265      40.435  17.941  -6.457  1.00  0.00              
ATOM   4122  HB  ILE A 265      39.335  15.744  -6.174  1.00  0.00              
ATOM   4123 1HG1 ILE A 265      39.589  16.220  -3.217  1.00  0.00              
ATOM   4124 2HG1 ILE A 265      38.087  16.385  -4.155  1.00  0.00              
ATOM   4125 1HG2 ILE A 265      41.195  14.536  -5.082  1.00  0.00              
ATOM   4126 2HG2 ILE A 265      41.805  15.830  -6.139  1.00  0.00              
ATOM   4127 3HG2 ILE A 265      41.773  16.064  -4.376  1.00  0.00              
ATOM   4128 1HD1 ILE A 265      38.183  14.208  -3.005  1.00  0.00              
ATOM   4129 2HD1 ILE A 265      38.211  14.002  -4.773  1.00  0.00              
ATOM   4130 3HD1 ILE A 265      39.712  13.837  -3.833  1.00  0.00              
ATOM   4131  N   TYR A 266      37.922  18.828  -4.679  1.00  0.00              
ATOM   4132  CA  TYR A 266      36.665  19.555  -4.814  1.00  0.00              
ATOM   4133  C   TYR A 266      36.851  20.785  -5.686  1.00  0.00              
ATOM   4134  O   TYR A 266      36.040  21.066  -6.568  1.00  0.00              
ATOM   4135  CB  TYR A 266      36.122  19.959  -3.441  1.00  0.00              
ATOM   4136  CG  TYR A 266      34.759  20.613  -3.489  1.00  0.00              
ATOM   4137  CD1 TYR A 266      33.638  19.896  -3.882  1.00  0.00              
ATOM   4138  CD2 TYR A 266      34.597  21.945  -3.139  1.00  0.00              
ATOM   4139  CE1 TYR A 266      32.391  20.489  -3.927  1.00  0.00              
ATOM   4140  CE2 TYR A 266      33.355  22.548  -3.180  1.00  0.00              
ATOM   4141  CZ  TYR A 266      32.254  21.816  -3.575  1.00  0.00              
ATOM   4142  OH  TYR A 266      31.014  22.411  -3.617  1.00  0.00              
ATOM   4143  H   TYR A 266      38.358  18.762  -3.770  1.00  0.00              
ATOM   4144  HA  TYR A 266      35.924  18.924  -5.306  1.00  0.00              
ATOM   4145 1HB  TYR A 266      36.070  19.053  -2.835  1.00  0.00              
ATOM   4146 2HB  TYR A 266      36.841  20.649  -3.001  1.00  0.00              
ATOM   4147  HD1 TYR A 266      33.754  18.848  -4.159  1.00  0.00              
ATOM   4148  HD2 TYR A 266      35.471  22.518  -2.828  1.00  0.00              
ATOM   4149  HE1 TYR A 266      31.519  19.914  -4.238  1.00  0.00              
ATOM   4150  HE2 TYR A 266      33.249  23.597  -2.902  1.00  0.00              
ATOM   4151  HH  TYR A 266      31.035  23.341  -3.376  1.00  0.00              
ATOM   4152  N   ALA A 267      37.921  21.526  -5.412  1.00  0.00              
ATOM   4153  CA  ALA A 267      38.310  22.651  -6.247  1.00  0.00              
ATOM   4154  C   ALA A 267      38.594  22.210  -7.674  1.00  0.00              
ATOM   4155  O   ALA A 267      38.212  22.891  -8.623  1.00  0.00              
ATOM   4156  CB  ALA A 267      39.523  23.354  -5.656  1.00  0.00              
ATOM   4157  H   ALA A 267      38.478  21.300  -4.601  1.00  0.00              
ATOM   4158  HA  ALA A 267      37.482  23.360  -6.288  1.00  0.00              
ATOM   4159 1HB  ALA A 267      39.801  24.195  -6.292  1.00  0.00              
ATOM   4160 2HB  ALA A 267      39.282  23.719  -4.657  1.00  0.00              
ATOM   4161 3HB  ALA A 267      40.355  22.655  -5.596  1.00  0.00              
ATOM   4162  N   TYR A 268      39.257  21.067  -7.818  1.00  0.00              
ATOM   4163  CA  TYR A 268      39.502  20.479  -9.135  1.00  0.00              
ATOM   4164  C   TYR A 268      38.222  20.047  -9.845  1.00  0.00              
ATOM   4165  O   TYR A 268      38.145  20.075 -11.072  1.00  0.00              
ATOM   4166  CB  TYR A 268      40.446  19.281  -9.006  1.00  0.00              
ATOM   4167  CG  TYR A 268      41.784  19.618  -8.388  1.00  0.00              
ATOM   4168  CD1 TYR A 268      42.204  20.935  -8.272  1.00  0.00              
ATOM   4169  CD2 TYR A 268      42.623  18.618  -7.920  1.00  0.00              
ATOM   4170  CE1 TYR A 268      43.426  21.248  -7.708  1.00  0.00              
ATOM   4171  CE2 TYR A 268      43.847  18.919  -7.354  1.00  0.00              
ATOM   4172  CZ  TYR A 268      44.245  20.236  -7.250  1.00  0.00              
ATOM   4173  OH  TYR A 268      45.462  20.542  -6.686  1.00  0.00              
ATOM   4174  H   TYR A 268      39.601  20.591  -6.995  1.00  0.00              
ATOM   4175  HA  TYR A 268      39.961  21.220  -9.791  1.00  0.00              
ATOM   4176 1HB  TYR A 268      39.939  18.536  -8.392  1.00  0.00              
ATOM   4177 2HB  TYR A 268      40.598  18.882 -10.009  1.00  0.00              
ATOM   4178  HD1 TYR A 268      41.552  21.729  -8.636  1.00  0.00              
ATOM   4179  HD2 TYR A 268      42.303  17.579  -8.006  1.00  0.00              
ATOM   4180  HE1 TYR A 268      43.743  22.287  -7.624  1.00  0.00              
ATOM   4181  HE2 TYR A 268      44.493  18.118  -6.993  1.00  0.00              
ATOM   4182  HH  TYR A 268      45.950  19.765  -6.401  1.00  0.00              
ATOM   4183  N   ARG A 269      37.220  19.640  -9.075  1.00  0.00              
ATOM   4184  CA  ARG A 269      35.940  19.262  -9.658  1.00  0.00              
ATOM   4185  C   ARG A 269      35.170  20.456 -10.222  1.00  0.00              
ATOM   4186  O   ARG A 269      34.703  20.419 -11.361  1.00  0.00              
ATOM   4187  CB  ARG A 269      35.088  18.474  -8.674  1.00  0.00              
ATOM   4188  CG  ARG A 269      33.710  18.088  -9.187  1.00  0.00              
ATOM   4189  CD  ARG A 269      33.726  17.159 -10.346  1.00  0.00              
ATOM   4190  NE  ARG A 269      32.410  16.726 -10.789  1.00  0.00              
ATOM   4191  CZ  ARG A 269      32.182  15.957 -11.872  1.00  0.00              
ATOM   4192  NH1 ARG A 269      33.171  15.566 -12.645  1.00  0.00              
ATOM   4193  NH2 ARG A 269      30.934  15.625 -12.150  1.00  0.00              
ATOM   4194  H   ARG A 269      37.339  19.589  -8.073  1.00  0.00              
ATOM   4195  HA  ARG A 269      36.103  18.595 -10.506  1.00  0.00              
ATOM   4196 1HB  ARG A 269      35.644  17.571  -8.424  1.00  0.00              
ATOM   4197 2HB  ARG A 269      34.979  19.092  -7.783  1.00  0.00              
ATOM   4198 1HG  ARG A 269      33.161  17.606  -8.378  1.00  0.00              
ATOM   4199 2HG  ARG A 269      33.187  18.996  -9.490  1.00  0.00              
ATOM   4200 1HD  ARG A 269      34.207  17.654 -11.189  1.00  0.00              
ATOM   4201 2HD  ARG A 269      34.290  16.267 -10.077  1.00  0.00              
ATOM   4202  HE  ARG A 269      31.501  16.913 -10.388  1.00  0.00              
ATOM   4203 1HH1 ARG A 269      34.118  15.844 -12.429  1.00  0.00              
ATOM   4204 2HH1 ARG A 269      32.979  14.991 -13.452  1.00  0.00              
ATOM   4205 1HH2 ARG A 269      30.184  15.948 -11.555  1.00  0.00              
ATOM   4206 2HH2 ARG A 269      30.735  15.050 -12.956  1.00  0.00              
ATOM   4207  N   ILE A 270      35.055  21.523  -9.435  1.00  0.00              
ATOM   4208  CA  ILE A 270      34.198  22.649  -9.794  1.00  0.00              
ATOM   4209  C   ILE A 270      34.994  23.915 -10.072  1.00  0.00              
ATOM   4210  O   ILE A 270      35.678  24.433  -9.187  1.00  0.00              
ATOM   4211  CB  ILE A 270      33.169  22.944  -8.687  1.00  0.00              
ATOM   4212  CG1 ILE A 270      32.345  21.691  -8.377  1.00  0.00              
ATOM   4213  CG2 ILE A 270      32.263  24.094  -9.096  1.00  0.00              
ATOM   4214  CD1 ILE A 270      31.417  21.848  -7.195  1.00  0.00              
ATOM   4215  H   ILE A 270      35.573  21.556  -8.568  1.00  0.00              
ATOM   4216  HA  ILE A 270      33.679  22.453 -10.732  1.00  0.00              
ATOM   4217  HB  ILE A 270      33.698  23.206  -7.771  1.00  0.00              
ATOM   4218 1HG1 ILE A 270      31.763  21.458  -9.268  1.00  0.00              
ATOM   4219 2HG1 ILE A 270      33.048  20.881  -8.182  1.00  0.00              
ATOM   4220 1HG2 ILE A 270      31.541  24.289  -8.303  1.00  0.00              
ATOM   4221 2HG2 ILE A 270      32.862  24.987  -9.268  1.00  0.00              
ATOM   4222 3HG2 ILE A 270      31.732  23.832 -10.012  1.00  0.00              
ATOM   4223 1HD1 ILE A 270      30.867  20.920  -7.037  1.00  0.00              
ATOM   4224 2HD1 ILE A 270      31.999  22.081  -6.302  1.00  0.00              
ATOM   4225 3HD1 ILE A 270      30.713  22.657  -7.388  1.00  0.00              
ATOM   4226  N   ARG A 271      34.897  24.418 -11.298  1.00  0.00              
ATOM   4227  CA  ARG A 271      35.658  25.599 -11.682  1.00  0.00              
ATOM   4228  C   ARG A 271      35.126  26.831 -10.955  1.00  0.00              
ATOM   4229  O   ARG A 271      35.892  27.726 -10.585  1.00  0.00              
ATOM   4230  CB  ARG A 271      35.691  25.803 -13.189  1.00  0.00              
ATOM   4231  CG  ARG A 271      36.572  24.823 -13.948  1.00  0.00              
ATOM   4232  CD  ARG A 271      36.578  25.019 -15.420  1.00  0.00              
ATOM   4233  NE  ARG A 271      37.470  24.126 -16.143  1.00  0.00              
ATOM   4234  CZ  ARG A 271      37.619  24.113 -17.482  1.00  0.00              
ATOM   4235  NH1 ARG A 271      36.913  24.913 -18.250  1.00  0.00              
ATOM   4236  NH2 ARG A 271      38.477  23.256 -18.006  1.00  0.00              
ATOM   4237  H   ARG A 271      34.291  23.982 -11.977  1.00  0.00              
ATOM   4238  HA  ARG A 271      36.701  25.478 -11.386  1.00  0.00              
ATOM   4239 1HB  ARG A 271      34.665  25.713 -13.544  1.00  0.00              
ATOM   4240 2HB  ARG A 271      36.049  26.817 -13.365  1.00  0.00              
ATOM   4241 1HG  ARG A 271      37.596  24.929 -13.591  1.00  0.00              
ATOM   4242 2HG  ARG A 271      36.219  23.811 -13.744  1.00  0.00              
ATOM   4243 1HD  ARG A 271      35.571  24.855 -15.804  1.00  0.00              
ATOM   4244 2HD  ARG A 271      36.889  26.039 -15.640  1.00  0.00              
ATOM   4245  HE  ARG A 271      38.090  23.410 -15.790  1.00  0.00              
ATOM   4246 1HH1 ARG A 271      36.247  25.550 -17.835  1.00  0.00              
ATOM   4247 2HH1 ARG A 271      37.039  24.888 -19.251  1.00  0.00              
ATOM   4248 1HH2 ARG A 271      38.999  22.635 -17.403  1.00  0.00              
ATOM   4249 2HH2 ARG A 271      38.608  23.225 -19.006  1.00  0.00              
ATOM   4250  N   GLU A 272      33.812  26.861 -10.745  1.00  0.00              
ATOM   4251  CA  GLU A 272      33.167  27.943 -10.011  1.00  0.00              
ATOM   4252  C   GLU A 272      33.842  28.132  -8.656  1.00  0.00              
ATOM   4253  O   GLU A 272      34.116  29.261  -8.229  1.00  0.00              
ATOM   4254  CB  GLU A 272      31.674  27.661  -9.830  1.00  0.00              
ATOM   4255  CG  GLU A 272      30.944  28.673  -8.957  1.00  0.00              
ATOM   4256  CD  GLU A 272      30.816  30.000  -9.650  1.00  0.00              
ATOM   4257  OE1 GLU A 272      31.092  30.065 -10.824  1.00  0.00              
ATOM   4258  OE2 GLU A 272      30.337  30.925  -9.037  1.00  0.00              
ATOM   4259  H   GLU A 272      33.246  26.107 -11.108  1.00  0.00              
ATOM   4260  HA  GLU A 272      33.278  28.879 -10.560  1.00  0.00              
ATOM   4261 1HB  GLU A 272      31.228  27.653 -10.824  1.00  0.00              
ATOM   4262 2HB  GLU A 272      31.588  26.670  -9.384  1.00  0.00              
ATOM   4263 1HG  GLU A 272      29.959  28.336  -8.634  1.00  0.00              
ATOM   4264 2HG  GLU A 272      31.594  28.778  -8.089  1.00  0.00              
ATOM   4265  N   PHE A 273      34.121  27.018  -7.988  1.00  0.00              
ATOM   4266  CA  PHE A 273      34.788  27.051  -6.695  1.00  0.00              
ATOM   4267  C   PHE A 273      36.154  27.739  -6.790  1.00  0.00              
ATOM   4268  O   PHE A 273      36.521  28.524  -5.914  1.00  0.00              
ATOM   4269  CB  PHE A 273      34.947  25.633  -6.144  1.00  0.00              
ATOM   4270  CG  PHE A 273      35.553  25.580  -4.770  1.00  0.00              
ATOM   4271  CD1 PHE A 273      34.754  25.672  -3.640  1.00  0.00              
ATOM   4272  CD2 PHE A 273      36.922  25.440  -4.605  1.00  0.00              
ATOM   4273  CE1 PHE A 273      35.310  25.624  -2.376  1.00  0.00              
ATOM   4274  CE2 PHE A 273      37.481  25.390  -3.343  1.00  0.00              
ATOM   4275  CZ  PHE A 273      36.674  25.483  -2.227  1.00  0.00              
ATOM   4276  H   PHE A 273      33.866  26.126  -8.387  1.00  0.00              
ATOM   4277  HA  PHE A 273      34.197  27.637  -5.989  1.00  0.00              
ATOM   4278 1HB  PHE A 273      33.975  25.146  -6.074  1.00  0.00              
ATOM   4279 2HB  PHE A 273      35.598  25.050  -6.794  1.00  0.00              
ATOM   4280  HD1 PHE A 273      33.676  25.783  -3.758  1.00  0.00              
ATOM   4281  HD2 PHE A 273      37.560  25.367  -5.487  1.00  0.00              
ATOM   4282  HE1 PHE A 273      34.671  25.698  -1.497  1.00  0.00              
ATOM   4283  HE2 PHE A 273      38.559  25.279  -3.227  1.00  0.00              
ATOM   4284  HZ  PHE A 273      37.113  25.446  -1.231  1.00  0.00              
ATOM   4285  N   ARG A 274      36.899  27.448  -7.857  1.00  0.00              
ATOM   4286  CA  ARG A 274      38.213  28.061  -8.076  1.00  0.00              
ATOM   4287  C   ARG A 274      38.120  29.580  -8.114  1.00  0.00              
ATOM   4288  O   ARG A 274      38.750  30.284  -7.315  1.00  0.00              
ATOM   4289  CB  ARG A 274      38.900  27.519  -9.321  1.00  0.00              
ATOM   4290  CG  ARG A 274      39.038  26.006  -9.368  1.00  0.00              
ATOM   4291  CD  ARG A 274      39.711  25.490 -10.588  1.00  0.00              
ATOM   4292  NE  ARG A 274      39.367  24.119 -10.931  1.00  0.00              
ATOM   4293  CZ  ARG A 274      39.620  23.542 -12.122  1.00  0.00              
ATOM   4294  NH1 ARG A 274      40.182  24.221 -13.098  1.00  0.00              
ATOM   4295  NH2 ARG A 274      39.266  22.281 -12.293  1.00  0.00              
ATOM   4296  H   ARG A 274      36.546  26.786  -8.533  1.00  0.00              
ATOM   4297  HA  ARG A 274      38.878  27.813  -7.249  1.00  0.00              
ATOM   4298 1HB  ARG A 274      38.316  27.853 -10.178  1.00  0.00              
ATOM   4299 2HB  ARG A 274      39.891  27.971  -9.359  1.00  0.00              
ATOM   4300 1HG  ARG A 274      39.618  25.683  -8.503  1.00  0.00              
ATOM   4301 2HG  ARG A 274      38.041  25.565  -9.322  1.00  0.00              
ATOM   4302 1HD  ARG A 274      39.436  26.117 -11.436  1.00  0.00              
ATOM   4303 2HD  ARG A 274      40.789  25.529 -10.441  1.00  0.00              
ATOM   4304  HE  ARG A 274      38.911  23.410 -10.373  1.00  0.00              
ATOM   4305 1HH1 ARG A 274      40.431  25.190 -12.957  1.00  0.00              
ATOM   4306 2HH1 ARG A 274      40.363  23.771 -13.983  1.00  0.00              
ATOM   4307 1HH2 ARG A 274      38.818  21.778 -11.538  1.00  0.00              
ATOM   4308 2HH2 ARG A 274      39.443  21.825 -13.176  1.00  0.00              
ATOM   4309  N   GLN A 275      37.338  30.072  -9.068  1.00  0.00              
ATOM   4310  CA  GLN A 275      37.231  31.503  -9.320  1.00  0.00              
ATOM   4311  C   GLN A 275      36.454  32.218  -8.220  1.00  0.00              
ATOM   4312  O   GLN A 275      36.574  33.433  -8.061  1.00  0.00              
ATOM   4313  CB  GLN A 275      36.557  31.754 -10.671  1.00  0.00              
ATOM   4314  CG  GLN A 275      35.104  31.313 -10.733  1.00  0.00              
ATOM   4315  CD  GLN A 275      34.503  31.493 -12.114  1.00  0.00              
ATOM   4316  OE1 GLN A 275      35.173  31.955 -13.042  1.00  0.00              
ATOM   4317  NE2 GLN A 275      33.233  31.133 -12.258  1.00  0.00              
ATOM   4318  H   GLN A 275      36.801  29.431  -9.635  1.00  0.00              
ATOM   4319  HA  GLN A 275      38.226  31.948  -9.324  1.00  0.00              
ATOM   4320 1HB  GLN A 275      36.626  32.825 -10.863  1.00  0.00              
ATOM   4321 2HB  GLN A 275      37.138  31.214 -11.418  1.00  0.00              
ATOM   4322 1HG  GLN A 275      34.762  30.355 -10.342  1.00  0.00              
ATOM   4323 2HG  GLN A 275      34.742  32.116 -10.091  1.00  0.00              
ATOM   4324 1HE2 GLN A 275      32.782  31.230 -13.146  1.00  0.00              
ATOM   4325 2HE2 GLN A 275      32.726  30.765 -11.478  1.00  0.00              
ATOM   4326  N   THR A 276      35.662  31.468  -7.458  1.00  0.00              
ATOM   4327  CA  THR A 276      34.983  32.049  -6.305  1.00  0.00              
ATOM   4328  C   THR A 276      35.953  32.780  -5.376  1.00  0.00              
ATOM   4329  O   THR A 276      35.584  33.757  -4.724  1.00  0.00              
ATOM   4330  CB  THR A 276      34.234  30.972  -5.498  1.00  0.00              
ATOM   4331  OG1 THR A 276      33.120  30.489  -6.260  1.00  0.00              
ATOM   4332  CG2 THR A 276      33.733  31.545  -4.181  1.00  0.00              
ATOM   4333  H   THR A 276      35.523  30.491  -7.671  1.00  0.00              
ATOM   4334  HA  THR A 276      34.266  32.801  -6.638  1.00  0.00              
ATOM   4335  HB  THR A 276      34.913  30.144  -5.298  1.00  0.00              
ATOM   4336  HG1 THR A 276      33.349  30.484  -7.192  1.00  0.00              
ATOM   4337 1HG2 THR A 276      33.207  30.770  -3.625  1.00  0.00              
ATOM   4338 2HG2 THR A 276      34.579  31.903  -3.595  1.00  0.00              
ATOM   4339 3HG2 THR A 276      33.053  32.373  -4.381  1.00  0.00              
ATOM   4340  N   PHE A 277      37.192  32.299  -5.318  1.00  0.00              
ATOM   4341  CA  PHE A 277      38.215  32.938  -4.498  1.00  0.00              
ATOM   4342  C   PHE A 277      38.401  34.388  -4.912  1.00  0.00              
ATOM   4343  O   PHE A 277      38.497  35.281  -4.065  1.00  0.00              
ATOM   4344  CB  PHE A 277      39.542  32.184  -4.604  1.00  0.00              
ATOM   4345  CG  PHE A 277      39.506  30.807  -4.003  1.00  0.00              
ATOM   4346  CD1 PHE A 277      38.439  30.408  -3.212  1.00  0.00              
ATOM   4347  CD2 PHE A 277      40.539  29.910  -4.227  1.00  0.00              
ATOM   4348  CE1 PHE A 277      38.406  29.142  -2.658  1.00  0.00              
ATOM   4349  CE2 PHE A 277      40.507  28.643  -3.676  1.00  0.00              
ATOM   4350  CZ  PHE A 277      39.439  28.260  -2.890  1.00  0.00              
ATOM   4351  H   PHE A 277      37.432  31.476  -5.851  1.00  0.00              
ATOM   4352  HA  PHE A 277      37.903  32.943  -3.453  1.00  0.00              
ATOM   4353 1HB  PHE A 277      39.821  32.060  -5.650  1.00  0.00              
ATOM   4354 2HB  PHE A 277      40.326  32.731  -4.082  1.00  0.00              
ATOM   4355  HD1 PHE A 277      37.622  31.105  -3.029  1.00  0.00              
ATOM   4356  HD2 PHE A 277      41.383  30.213  -4.847  1.00  0.00              
ATOM   4357  HE1 PHE A 277      37.561  28.841  -2.038  1.00  0.00              
ATOM   4358  HE2 PHE A 277      41.325  27.947  -3.860  1.00  0.00              
ATOM   4359  HZ  PHE A 277      39.414  27.262  -2.454  1.00  0.00              
ATOM   4360  N   ARG A 278      38.438  34.614  -6.223  1.00  0.00              
ATOM   4361  CA  ARG A 278      38.552  35.961  -6.768  1.00  0.00              
ATOM   4362  C   ARG A 278      37.270  36.763  -6.547  1.00  0.00              
ATOM   4363  O   ARG A 278      37.317  37.960  -6.261  1.00  0.00              
ATOM   4364  CB  ARG A 278      38.956  35.951  -8.235  1.00  0.00              
ATOM   4365  CG  ARG A 278      39.099  37.325  -8.869  1.00  0.00              
ATOM   4366  CD  ARG A 278      40.158  38.172  -8.262  1.00  0.00              
ATOM   4367  NE  ARG A 278      40.348  39.458  -8.913  1.00  0.00              
ATOM   4368  CZ  ARG A 278      41.167  40.429  -8.464  1.00  0.00              
ATOM   4369  NH1 ARG A 278      41.844  40.282  -7.347  1.00  0.00              
ATOM   4370  NH2 ARG A 278      41.254  41.546  -9.165  1.00  0.00              
ATOM   4371  H   ARG A 278      38.387  33.829  -6.858  1.00  0.00              
ATOM   4372  HA  ARG A 278      39.346  36.502  -6.253  1.00  0.00              
ATOM   4373 1HB  ARG A 278      39.907  35.424  -8.300  1.00  0.00              
ATOM   4374 2HB  ARG A 278      38.192  35.387  -8.771  1.00  0.00              
ATOM   4375 1HG  ARG A 278      39.336  37.197  -9.926  1.00  0.00              
ATOM   4376 2HG  ARG A 278      38.150  37.852  -8.771  1.00  0.00              
ATOM   4377 1HD  ARG A 278      39.902  38.368  -7.221  1.00  0.00              
ATOM   4378 2HD  ARG A 278      41.107  37.639  -8.308  1.00  0.00              
ATOM   4379  HE  ARG A 278      39.927  39.822  -9.758  1.00  0.00              
ATOM   4380 1HH1 ARG A 278      41.753  39.429  -6.813  1.00  0.00              
ATOM   4381 2HH1 ARG A 278      42.452  41.021  -7.027  1.00  0.00              
ATOM   4382 1HH2 ARG A 278      40.713  41.651 -10.013  1.00  0.00              
ATOM   4383 2HH2 ARG A 278      41.859  42.290  -8.851  1.00  0.00              
ATOM   4384  N   LYS A 279      36.129  36.094  -6.665  1.00  0.00              
ATOM   4385  CA  LYS A 279      34.838  36.734  -6.440  1.00  0.00              
ATOM   4386  C   LYS A 279      34.752  37.223  -4.999  1.00  0.00              
ATOM   4387  O   LYS A 279      34.141  38.254  -4.719  1.00  0.00              
ATOM   4388  CB  LYS A 279      33.690  35.771  -6.748  1.00  0.00              
ATOM   4389  CG  LYS A 279      33.548  35.413  -8.221  1.00  0.00              
ATOM   4390  CD  LYS A 279      32.339  34.521  -8.460  1.00  0.00              
ATOM   4391  CE  LYS A 279      32.187  34.175  -9.934  1.00  0.00              
ATOM   4392  NZ  LYS A 279      30.893  33.496 -10.216  1.00  0.00              
ATOM   4393  H   LYS A 279      36.156  35.116  -6.917  1.00  0.00              
ATOM   4394  HA  LYS A 279      34.740  37.605  -7.088  1.00  0.00              
ATOM   4395 1HB  LYS A 279      33.870  34.864  -6.170  1.00  0.00              
ATOM   4396 2HB  LYS A 279      32.772  36.246  -6.401  1.00  0.00              
ATOM   4397 1HG  LYS A 279      33.439  36.335  -8.793  1.00  0.00              
ATOM   4398 2HG  LYS A 279      34.451  34.894  -8.540  1.00  0.00              
ATOM   4399 1HD  LYS A 279      32.463  33.605  -7.881  1.00  0.00              
ATOM   4400 2HD  LYS A 279      31.447  35.047  -8.118  1.00  0.00              
ATOM   4401 1HE  LYS A 279      32.246  35.097 -10.509  1.00  0.00              
ATOM   4402 2HE  LYS A 279      33.010  33.518 -10.216  1.00  0.00              
ATOM   4403 1HZ  LYS A 279      30.833  33.284 -11.202  1.00  0.00              
ATOM   4404 2HZ  LYS A 279      30.838  32.640  -9.682  1.00  0.00              
ATOM   4405 3HZ  LYS A 279      30.131  34.105  -9.955  1.00  0.00              
ATOM   4406  N   ILE A 280      35.366  36.475  -4.089  1.00  0.00              
ATOM   4407  CA  ILE A 280      35.437  36.878  -2.689  1.00  0.00              
ATOM   4408  C   ILE A 280      36.341  38.095  -2.546  1.00  0.00              
ATOM   4409  O   ILE A 280      35.982  39.073  -1.890  1.00  0.00              
ATOM   4410  CB  ILE A 280      35.960  35.743  -1.790  1.00  0.00              
ATOM   4411  CG1 ILE A 280      34.940  34.603  -1.722  1.00  0.00              
ATOM   4412  CG2 ILE A 280      36.271  36.267  -0.397  1.00  0.00              
ATOM   4413  CD1 ILE A 280      35.489  33.327  -1.125  1.00  0.00              
ATOM   4414  H   ILE A 280      35.796  35.607  -4.373  1.00  0.00              
ATOM   4415  HA  ILE A 280      34.459  37.197  -2.331  1.00  0.00              
ATOM   4416  HB  ILE A 280      36.865  35.328  -2.233  1.00  0.00              
ATOM   4417 1HG1 ILE A 280      34.101  34.954  -1.122  1.00  0.00              
ATOM   4418 2HG1 ILE A 280      34.602  34.410  -2.741  1.00  0.00              
ATOM   4419 1HG2 ILE A 280      36.638  35.452   0.226  1.00  0.00              
ATOM   4420 2HG2 ILE A 280      37.031  37.045  -0.462  1.00  0.00              
ATOM   4421 3HG2 ILE A 280      35.365  36.681   0.047  1.00  0.00              
ATOM   4422 1HD1 ILE A 280      34.709  32.566  -1.110  1.00  0.00              
ATOM   4423 2HD1 ILE A 280      36.328  32.974  -1.725  1.00  0.00              
ATOM   4424 3HD1 ILE A 280      35.827  33.517  -0.107  1.00  0.00              
ATOM   4425  N   ILE A 281      37.515  38.030  -3.164  1.00  0.00              
ATOM   4426  CA  ILE A 281      38.473  39.128  -3.105  1.00  0.00              
ATOM   4427  C   ILE A 281      37.813  40.415  -3.582  1.00  0.00              
ATOM   4428  O   ILE A 281      38.074  41.493  -3.047  1.00  0.00              
ATOM   4429  CB  ILE A 281      39.723  38.846  -3.959  1.00  0.00              
ATOM   4430  CG1 ILE A 281      40.548  37.714  -3.341  1.00  0.00              
ATOM   4431  CG2 ILE A 281      40.565  40.105  -4.102  1.00  0.00              
ATOM   4432  CD1 ILE A 281      41.623  37.172  -4.255  1.00  0.00              
ATOM   4433  H   ILE A 281      37.750  37.199  -3.687  1.00  0.00              
ATOM   4434  HA  ILE A 281      38.777  39.318  -2.077  1.00  0.00              
ATOM   4435  HB  ILE A 281      39.410  38.504  -4.945  1.00  0.00              
ATOM   4436 1HG1 ILE A 281      41.006  38.104  -2.433  1.00  0.00              
ATOM   4437 2HG1 ILE A 281      39.855  36.913  -3.082  1.00  0.00              
ATOM   4438 1HG2 ILE A 281      41.444  39.888  -4.708  1.00  0.00              
ATOM   4439 2HG2 ILE A 281      39.975  40.883  -4.584  1.00  0.00              
ATOM   4440 3HG2 ILE A 281      40.879  40.447  -3.116  1.00  0.00              
ATOM   4441 1HD1 ILE A 281      42.165  36.373  -3.748  1.00  0.00              
ATOM   4442 2HD1 ILE A 281      41.166  36.780  -5.164  1.00  0.00              
ATOM   4443 3HD1 ILE A 281      42.317  37.971  -4.514  1.00  0.00              
ATOM   4444  N   ARG A 282      36.956  40.296  -4.590  1.00  0.00              
ATOM   4445  CA  ARG A 282      36.268  41.453  -5.151  1.00  0.00              
ATOM   4446  C   ARG A 282      34.770  41.373  -4.889  1.00  0.00              
ATOM   4447  O   ARG A 282      33.963  41.815  -5.706  1.00  0.00              
ATOM   4448  CB  ARG A 282      36.567  41.640  -6.631  1.00  0.00              
ATOM   4449  CG  ARG A 282      38.033  41.869  -6.963  1.00  0.00              
ATOM   4450  CD  ARG A 282      38.586  43.147  -6.446  1.00  0.00              
ATOM   4451  NE  ARG A 282      37.941  44.339  -6.972  1.00  0.00              
ATOM   4452  CZ  ARG A 282      38.193  45.594  -6.551  1.00  0.00              
ATOM   4453  NH1 ARG A 282      39.044  45.823  -5.576  1.00  0.00              
ATOM   4454  NH2 ARG A 282      37.542  46.589  -7.129  1.00  0.00              
ATOM   4455  H   ARG A 282      36.776  39.381  -4.978  1.00  0.00              
ATOM   4456  HA  ARG A 282      36.623  42.364  -4.668  1.00  0.00              
ATOM   4457 1HB  ARG A 282      36.218  40.744  -7.142  1.00  0.00              
ATOM   4458 2HB  ARG A 282      35.985  42.499  -6.966  1.00  0.00              
ATOM   4459 1HG  ARG A 282      38.617  41.053  -6.536  1.00  0.00              
ATOM   4460 2HG  ARG A 282      38.146  41.867  -8.048  1.00  0.00              
ATOM   4461 1HD  ARG A 282      38.476  43.167  -5.362  1.00  0.00              
ATOM   4462 2HD  ARG A 282      39.642  43.206  -6.705  1.00  0.00              
ATOM   4463  HE  ARG A 282      37.239  44.427  -7.695  1.00  0.00              
ATOM   4464 1HH1 ARG A 282      39.520  45.051  -5.133  1.00  0.00              
ATOM   4465 2HH1 ARG A 282      39.219  46.771  -5.275  1.00  0.00              
ATOM   4466 1HH2 ARG A 282      36.877  46.393  -7.865  1.00  0.00              
ATOM   4467 2HH2 ARG A 282      37.711  47.538  -6.832  1.00  0.00              
ATOM   4468  N   SER A 283      34.404  40.807  -3.744  1.00  0.00              
ATOM   4469  CA  SER A 283      33.002  40.674  -3.368  1.00  0.00              
ATOM   4470  C   SER A 283      32.430  42.027  -2.968  1.00  0.00              
ATOM   4471  O   SER A 283      33.129  43.040  -2.993  1.00  0.00              
ATOM   4472  CB  SER A 283      32.850  39.676  -2.237  1.00  0.00              
ATOM   4473  OG  SER A 283      33.425  40.139  -1.046  1.00  0.00              
ATOM   4474  H   SER A 283      35.116  40.459  -3.118  1.00  0.00              
ATOM   4475  HA  SER A 283      32.387  40.214  -4.144  1.00  0.00              
ATOM   4476 1HB  SER A 283      31.788  39.495  -2.072  1.00  0.00              
ATOM   4477 2HB  SER A 283      33.335  38.745  -2.526  1.00  0.00              
ATOM   4478  HG  SER A 283      33.817  41.002  -1.195  1.00  0.00              
ATOM   4479  N   HIS A 284      31.153  42.039  -2.599  1.00  0.00              
ATOM   4480  CA  HIS A 284      30.508  43.252  -2.110  1.00  0.00              
ATOM   4481  C   HIS A 284      31.388  43.941  -1.076  1.00  0.00              
ATOM   4482  O   HIS A 284      31.579  45.156  -1.118  1.00  0.00              
ATOM   4483  CB  HIS A 284      29.134  42.938  -1.511  1.00  0.00              
ATOM   4484  CG  HIS A 284      28.469  44.121  -0.879  1.00  0.00              
ATOM   4485  ND1 HIS A 284      27.842  45.104  -1.617  1.00  0.00              
ATOM   4486  CD2 HIS A 284      28.333  44.480   0.419  1.00  0.00              
ATOM   4487  CE1 HIS A 284      27.348  46.016  -0.798  1.00  0.00              
ATOM   4488  NE2 HIS A 284      27.633  45.662   0.442  1.00  0.00              
ATOM   4489  H   HIS A 284      30.616  41.185  -2.657  1.00  0.00              
ATOM   4490  HA  HIS A 284      30.376  43.953  -2.934  1.00  0.00              
ATOM   4491 1HB  HIS A 284      28.458  42.579  -2.287  1.00  0.00              
ATOM   4492 2HB  HIS A 284      29.228  42.181  -0.733  1.00  0.00              
ATOM   4493  HD1 HIS A 284      27.699  45.099  -2.607  1.00  0.00              
ATOM   4494  HD2 HIS A 284      28.661  44.022   1.352  1.00  0.00              
ATOM   4495  HE1 HIS A 284      26.811  46.880  -1.189  1.00  0.00              
ATOM   4496  N   VAL A 285      31.855  43.167  -0.083  1.00  0.00              
ATOM   4497  CA  VAL A 285      32.944  43.699   0.726  1.00  0.00              
ATOM   4498  C   VAL A 285      34.296  43.451   0.069  1.00  0.00              
ATOM   4499  O   VAL A 285      34.748  42.310  -0.032  1.00  0.00              
ATOM   4500  CB  VAL A 285      32.951  43.083   2.138  1.00  0.00              
ATOM   4501  CG1 VAL A 285      34.126  43.615   2.946  1.00  0.00              
ATOM   4502  CG2 VAL A 285      31.640  43.373   2.853  1.00  0.00              
ATOM   4503  H   VAL A 285      31.530  42.226   0.087  1.00  0.00              
ATOM   4504  HA  VAL A 285      32.876  44.783   0.820  1.00  0.00              
ATOM   4505  HB  VAL A 285      33.031  41.999   2.051  1.00  0.00              
ATOM   4506 1HG1 VAL A 285      34.115  43.168   3.941  1.00  0.00              
ATOM   4507 2HG1 VAL A 285      35.058  43.358   2.444  1.00  0.00              
ATOM   4508 3HG1 VAL A 285      34.046  44.698   3.034  1.00  0.00              
ATOM   4509 1HG2 VAL A 285      31.662  42.930   3.848  1.00  0.00              
ATOM   4510 2HG2 VAL A 285      31.504  44.451   2.938  1.00  0.00              
ATOM   4511 3HG2 VAL A 285      30.813  42.947   2.284  1.00  0.00              
ATOM   4512  N   LEU A 286      34.938  44.525  -0.377  1.00  0.00              
ATOM   4513  CA  LEU A 286      36.174  44.416  -1.142  1.00  0.00              
ATOM   4514  C   LEU A 286      37.359  44.034  -0.265  1.00  0.00              
ATOM   4515  O   LEU A 286      37.541  44.583   0.822  1.00  0.00              
ATOM   4516  CB  LEU A 286      36.458  45.737  -1.868  1.00  0.00              
ATOM   4517  CG  LEU A 286      35.457  46.105  -2.971  1.00  0.00              
ATOM   4518  CD1 LEU A 286      35.795  47.473  -3.548  1.00  0.00              
ATOM   4519  CD2 LEU A 286      35.484  45.040  -4.057  1.00  0.00              
ATOM   4520  H   LEU A 286      34.560  45.441  -0.181  1.00  0.00              
ATOM   4521  HA  LEU A 286      36.078  43.619  -1.878  1.00  0.00              
ATOM   4522 1HB  LEU A 286      36.359  46.425  -1.029  1.00  0.00              
ATOM   4523 2HB  LEU A 286      37.477  45.776  -2.251  1.00  0.00              
ATOM   4524  HG  LEU A 286      34.463  46.098  -2.522  1.00  0.00              
ATOM   4525 1HD1 LEU A 286      35.079  47.725  -4.330  1.00  0.00              
ATOM   4526 2HD1 LEU A 286      35.747  48.223  -2.758  1.00  0.00              
ATOM   4527 3HD1 LEU A 286      36.799  47.452  -3.969  1.00  0.00              
ATOM   4528 1HD2 LEU A 286      34.772  45.302  -4.840  1.00  0.00              
ATOM   4529 2HD2 LEU A 286      36.486  44.979  -4.483  1.00  0.00              
ATOM   4530 3HD2 LEU A 286      35.213  44.075  -3.629  1.00  0.00              
ATOM   4531  N   ARG A 287      38.162  43.090  -0.743  1.00  0.00              
ATOM   4532  CA  ARG A 287      39.367  42.677  -0.033  1.00  0.00              
ATOM   4533  C   ARG A 287      40.599  43.303  -0.672  1.00  0.00              
ATOM   4534  O   ARG A 287      41.522  43.731   0.021  1.00  0.00              
ATOM   4535  CB  ARG A 287      39.492  41.164   0.067  1.00  0.00              
ATOM   4536  CG  ARG A 287      38.280  40.459   0.653  1.00  0.00              
ATOM   4537  CD  ARG A 287      37.931  40.885   2.033  1.00  0.00              
ATOM   4538  NE  ARG A 287      36.671  40.353   2.527  1.00  0.00              
ATOM   4539  CZ  ARG A 287      36.130  40.656   3.723  1.00  0.00              
ATOM   4540  NH1 ARG A 287      36.750  41.453   4.565  1.00  0.00              
ATOM   4541  NH2 ARG A 287      34.968  40.110   4.039  1.00  0.00              
ATOM   4542  H   ARG A 287      37.931  42.645  -1.619  1.00  0.00              
ATOM   4543  HA  ARG A 287      39.327  43.030   0.998  1.00  0.00              
ATOM   4544 1HB  ARG A 287      39.672  40.792  -0.941  1.00  0.00              
ATOM   4545 2HB  ARG A 287      40.363  40.958   0.690  1.00  0.00              
ATOM   4546 1HG  ARG A 287      37.420  40.657   0.013  1.00  0.00              
ATOM   4547 2HG  ARG A 287      38.478  39.386   0.672  1.00  0.00              
ATOM   4548 1HD  ARG A 287      38.714  40.554   2.714  1.00  0.00              
ATOM   4549 2HD  ARG A 287      37.860  41.971   2.060  1.00  0.00              
ATOM   4550  HE  ARG A 287      36.027  39.709   2.088  1.00  0.00              
ATOM   4551 1HH1 ARG A 287      37.645  41.849   4.316  1.00  0.00              
ATOM   4552 2HH1 ARG A 287      36.327  41.668   5.457  1.00  0.00              
ATOM   4553 1HH2 ARG A 287      34.514  39.485   3.388  1.00  0.00              
ATOM   4554 2HH2 ARG A 287      34.541  40.319   4.929  1.00  0.00              
ATOM   4555  N   GLN A 288      40.609  43.354  -2.000  1.00  0.00              
ATOM   4556  CA  GLN A 288      41.673  44.029  -2.734  1.00  0.00              
ATOM   4557  C   GLN A 288      41.488  45.540  -2.706  1.00  0.00              
ATOM   4558  O   GLN A 288      42.195  46.123  -2.305  1.00  0.00              
ATOM   4559  OXT GLN A 288      40.493  46.032  -3.164  1.00  0.00              
ATOM   4560  CB  GLN A 288      41.717  43.540  -4.184  1.00  0.00              
ATOM   4561  CG  GLN A 288      42.715  44.278  -5.059  1.00  0.00              
ATOM   4562  CD  GLN A 288      42.741  43.749  -6.481  1.00  0.00              
ATOM   4563  OE1 GLN A 288      43.316  42.691  -6.754  1.00  0.00              
ATOM   4564  NE2 GLN A 288      42.121  44.484  -7.396  1.00  0.00              
ATOM   4565  H   GLN A 288      39.860  42.912  -2.515  1.00  0.00              
ATOM   4566  HA  GLN A 288      42.631  43.825  -2.257  1.00  0.00              
ATOM   4567 1HB  GLN A 288      41.967  42.480  -4.152  1.00  0.00              
ATOM   4568 2HB  GLN A 288      40.712  43.663  -4.588  1.00  0.00              
ATOM   4569 1HG  GLN A 288      42.768  45.366  -5.106  1.00  0.00              
ATOM   4570 2HG  GLN A 288      43.591  43.896  -4.533  1.00  0.00              
ATOM   4571 1HE2 GLN A 288      42.105  44.185  -8.352  1.00  0.00              
ATOM   4572 2HE2 GLN A 288      41.668  45.336  -7.132  1.00  0.00              
TER                                                                             
