# Supplementary material for: Assessment and Challenges of Ligand Docking into Comparative Models of G-Protein Coupled Receptors
Source: PLoS One. 2013 Jul 2;8(7):e67302. doi: 10.1371/journal.pone.0067302 (PMC3699586; doi:10.1371/journal.pone.0067302)
Supplement: File S2 — Files for protocol capture. The input files necessary to carry out the steps outlined in the protocol capture in File S1 as well as the output files relating to the results found in the manuscript are provided in this attachment. (ZIP) [file pone.0067302.s015.zip › FileS2_GPCR_model_dock/scripts/evaluate_score_vs_pocket_rmsd/structures/3emlA/3emlA_8.pdb]

ATOM      1  N   ILE A   1      57.464   6.623  11.763  1.00  0.00              
ATOM      2  CA  ILE A   1      57.451   7.950  12.366  1.00  0.00              
ATOM      3  C   ILE A   1      57.931   7.916  13.811  1.00  0.00              
ATOM      4  O   ILE A   1      57.207   8.309  14.725  1.00  0.00              
ATOM      5  CB  ILE A   1      56.044   8.574  12.320  1.00  0.00              
ATOM      6  CG1 ILE A   1      55.058   7.727  13.127  1.00  0.00              
ATOM      7  CG2 ILE A   1      55.573   8.719  10.881  1.00  0.00              
ATOM      8  CD1 ILE A   1      53.702   8.372  13.305  1.00  0.00              
ATOM      9 1H   ILE A   1      56.616   6.223  11.417  1.00  0.00              
ATOM     10 2H   ILE A   1      58.025   6.447  10.954  1.00  0.00              
ATOM     11 3H   ILE A   1      57.765   5.834  12.298  1.00  0.00              
ATOM     12  HA  ILE A   1      58.157   8.608  11.861  1.00  0.00              
ATOM     13  HB  ILE A   1      56.075   9.555  12.792  1.00  0.00              
ATOM     14 1HG1 ILE A   1      54.943   6.777  12.606  1.00  0.00              
ATOM     15 2HG1 ILE A   1      55.507   7.551  14.105  1.00  0.00              
ATOM     16 1HG2 ILE A   1      54.577   9.161  10.866  1.00  0.00              
ATOM     17 2HG2 ILE A   1      56.263   9.361  10.335  1.00  0.00              
ATOM     18 3HG2 ILE A   1      55.541   7.737  10.408  1.00  0.00              
ATOM     19 1HD1 ILE A   1      53.058   7.712  13.887  1.00  0.00              
ATOM     20 2HD1 ILE A   1      53.815   9.321  13.828  1.00  0.00              
ATOM     21 3HD1 ILE A   1      53.251   8.547  12.329  1.00  0.00              
ATOM     22  N   MET A   2      59.081   7.277  14.021  1.00  0.00              
ATOM     23  CA  MET A   2      59.651   7.244  15.363  1.00  0.00              
ATOM     24  C   MET A   2      60.233   8.599  15.743  1.00  0.00              
ATOM     25  O   MET A   2      60.642   9.374  14.878  1.00  0.00              
ATOM     26  CB  MET A   2      60.724   6.162  15.456  1.00  0.00              
ATOM     27  CG  MET A   2      60.206   4.743  15.271  1.00  0.00              
ATOM     28  SD  MET A   2      59.010   4.269  16.534  1.00  0.00              
ATOM     29  CE  MET A   2      60.060   4.188  17.982  1.00  0.00              
ATOM     30  H   MET A   2      59.571   6.817  13.267  1.00  0.00              
ATOM     31  HA  MET A   2      58.871   7.024  16.092  1.00  0.00              
ATOM     32 1HB  MET A   2      61.464   6.382  14.688  1.00  0.00              
ATOM     33 2HB  MET A   2      61.184   6.255  16.441  1.00  0.00              
ATOM     34 1HG  MET A   2      59.736   4.679  14.290  1.00  0.00              
ATOM     35 2HG  MET A   2      61.057   4.063  15.311  1.00  0.00              
ATOM     36 1HE  MET A   2      59.464   3.905  18.850  1.00  0.00              
ATOM     37 2HE  MET A   2      60.844   3.446  17.822  1.00  0.00              
ATOM     38 3HE  MET A   2      60.515   5.164  18.156  1.00  0.00              
ATOM     39  N   GLY A   3      60.266   8.881  17.041  1.00  0.00              
ATOM     40  CA  GLY A   3      60.755  10.162  17.534  1.00  0.00              
ATOM     41  C   GLY A   3      59.650  11.211  17.545  1.00  0.00              
ATOM     42  O   GLY A   3      58.473  10.885  17.695  1.00  0.00              
ATOM     43  H   GLY A   3      59.945   8.189  17.703  1.00  0.00              
ATOM     44 1HA  GLY A   3      61.130  10.034  18.550  1.00  0.00              
ATOM     45 2HA  GLY A   3      61.564  10.507  16.891  1.00  0.00              
ATOM     46  N   SER A   4      60.037  12.472  17.384  1.00  0.00              
ATOM     47  CA  SER A   4      59.075  13.565  17.307  1.00  0.00              
ATOM     48  C   SER A   4      58.992  14.141  15.899  1.00  0.00              
ATOM     49  O   SER A   4      57.923  14.553  15.449  1.00  0.00              
ATOM     50  CB  SER A   4      59.443  14.651  18.299  1.00  0.00              
ATOM     51  OG  SER A   4      60.721  15.172  18.059  1.00  0.00              
ATOM     52  H   SER A   4      61.023  12.679  17.313  1.00  0.00              
ATOM     53  HA  SER A   4      58.077  13.287  17.648  1.00  0.00              
ATOM     54 1HB  SER A   4      58.712  15.456  18.220  1.00  0.00              
ATOM     55 2HB  SER A   4      59.413  14.231  19.303  1.00  0.00              
ATOM     56  HG  SER A   4      60.712  15.680  17.245  1.00  0.00              
ATOM     57  N   SER A   5      60.127  14.169  15.209  1.00  0.00              
ATOM     58  CA  SER A   5      59.089  15.042  14.677  1.00  0.00              
ATOM     59  C   SER A   5      59.152  15.096  13.156  1.00  0.00              
ATOM     60  O   SER A   5      58.178  15.465  12.500  1.00  0.00              
ATOM     61  CB  SER A   5      59.225  16.434  15.264  1.00  0.00              
ATOM     62  OG  SER A   5      60.482  16.995  15.002  1.00  0.00              
ATOM     63  H   SER A   5      61.022  14.129  14.743  1.00  0.00              
ATOM     64  HA  SER A   5      58.085  14.768  15.002  1.00  0.00              
ATOM     65 1HB  SER A   5      58.455  17.071  14.831  1.00  0.00              
ATOM     66 2HB  SER A   5      59.082  16.374  16.342  1.00  0.00              
ATOM     67  HG  SER A   5      60.407  17.952  14.984  1.00  0.00              
ATOM     68  N   VAL A   6      60.299  14.717  12.599  1.00  0.00              
ATOM     69  CA  VAL A   6      60.567  14.929  11.178  1.00  0.00              
ATOM     70  C   VAL A   6      59.416  14.436  10.302  1.00  0.00              
ATOM     71  O   VAL A   6      58.968  15.142   9.402  1.00  0.00              
ATOM     72  CB  VAL A   6      61.864  14.224  10.740  1.00  0.00              
ATOM     73  CG1 VAL A   6      62.011  14.270   9.227  1.00  0.00              
ATOM     74  CG2 VAL A   6      63.071  14.864  11.411  1.00  0.00              
ATOM     75  H   VAL A   6      61.003  14.272  13.170  1.00  0.00              
ATOM     76  HA  VAL A   6      60.650  15.992  10.944  1.00  0.00              
ATOM     77  HB  VAL A   6      61.832  13.186  11.071  1.00  0.00              
ATOM     78 1HG1 VAL A   6      62.934  13.767   8.935  1.00  0.00              
ATOM     79 2HG1 VAL A   6      61.163  13.767   8.764  1.00  0.00              
ATOM     80 3HG1 VAL A   6      62.045  15.308   8.896  1.00  0.00              
ATOM     81 1HG2 VAL A   6      63.979  14.353  11.091  1.00  0.00              
ATOM     82 2HG2 VAL A   6      63.127  15.916  11.129  1.00  0.00              
ATOM     83 3HG2 VAL A   6      62.971  14.783  12.493  1.00  0.00              
ATOM     84  N   TYR A   7      58.950  13.218  10.563  1.00  0.00              
ATOM     85  CA  TYR A   7      57.888  12.618   9.758  1.00  0.00              
ATOM     86  C   TYR A   7      56.498  12.826  10.366  1.00  0.00              
ATOM     87  O   TYR A   7      55.507  12.951   9.645  1.00  0.00              
ATOM     88  CB  TYR A   7      58.153  11.122   9.574  1.00  0.00              
ATOM     89  CG  TYR A   7      59.526  10.806   9.023  1.00  0.00              
ATOM     90  CD1 TYR A   7      60.553  10.398   9.861  1.00  0.00              
ATOM     91  CD2 TYR A   7      59.790  10.915   7.666  1.00  0.00              
ATOM     92  CE1 TYR A   7      61.809  10.109   9.363  1.00  0.00              
ATOM     93  CE2 TYR A   7      61.041  10.628   7.157  1.00  0.00              
ATOM     94  CZ  TYR A   7      62.049  10.225   8.009  1.00  0.00              
ATOM     95  OH  TYR A   7      63.298   9.937   7.507  1.00  0.00              
ATOM     96  H   TYR A   7      59.338  12.695  11.335  1.00  0.00              
ATOM     97  HA  TYR A   7      57.853  13.092   8.777  1.00  0.00              
ATOM     98 1HB  TYR A   7      58.036  10.651  10.551  1.00  0.00              
ATOM     99 2HB  TYR A   7      57.392  10.741   8.894  1.00  0.00              
ATOM    100  HD1 TYR A   7      60.357  10.308  10.930  1.00  0.00              
ATOM    101  HD2 TYR A   7      58.990  11.235   6.998  1.00  0.00              
ATOM    102  HE1 TYR A   7      62.607   9.789  10.034  1.00  0.00              
ATOM    103  HE2 TYR A   7      61.229  10.721   6.087  1.00  0.00              
ATOM    104  HH  TYR A   7      63.354  10.050   6.555  1.00  0.00              
ATOM    105  N   ILE A   8      56.433  12.874  11.692  1.00  0.00              
ATOM    106  CA  ILE A   8      55.172  13.071  12.406  1.00  0.00              
ATOM    107  C   ILE A   8      54.446  14.375  12.051  1.00  0.00              
ATOM    108  O   ILE A   8      53.216  14.429  12.066  1.00  0.00              
ATOM    109  CB  ILE A   8      55.400  13.039  13.928  1.00  0.00              
ATOM    110  CG1 ILE A   8      55.800  11.632  14.379  1.00  0.00              
ATOM    111  CG2 ILE A   8      54.151  13.502  14.662  1.00  0.00              
ATOM    112  CD1 ILE A   8      56.259  11.559  15.817  1.00  0.00              
ATOM    113  H   ILE A   8      57.288  12.771  12.222  1.00  0.00              
ATOM    114  HA  ILE A   8      54.448  12.308  12.122  1.00  0.00              
ATOM    115  HB  ILE A   8      56.232  13.697  14.176  1.00  0.00              
ATOM    116 1HG1 ILE A   8      54.932  10.988  14.241  1.00  0.00              
ATOM    117 2HG1 ILE A   8      56.605  11.299  13.723  1.00  0.00              
ATOM    118 1HG2 ILE A   8      54.329  13.473  15.737  1.00  0.00              
ATOM    119 2HG2 ILE A   8      53.909  14.521  14.363  1.00  0.00              
ATOM    120 3HG2 ILE A   8      53.318  12.844  14.415  1.00  0.00              
ATOM    121 1HD1 ILE A   8      56.526  10.531  16.063  1.00  0.00              
ATOM    122 2HD1 ILE A   8      57.130  12.202  15.955  1.00  0.00              
ATOM    123 3HD1 ILE A   8      55.456  11.890  16.473  1.00  0.00              
ATOM    124  N   THR A   9      55.211  15.417  11.735  1.00  0.00              
ATOM    125  CA  THR A   9      54.651  16.712  11.343  1.00  0.00              
ATOM    126  C   THR A   9      53.850  16.669  10.042  1.00  0.00              
ATOM    127  O   THR A   9      53.241  17.668   9.638  1.00  0.00              
ATOM    128  CB  THR A   9      55.764  17.766  11.194  1.00  0.00              
ATOM    129  OG1 THR A   9      56.783  17.268  10.318  1.00  0.00              
ATOM    130  CG2 THR A   9      56.377  18.089  12.548  1.00  0.00              
ATOM    131  H   THR A   9      56.214  15.305  11.768  1.00  0.00              
ATOM    132  HA  THR A   9      53.940  17.050  12.097  1.00  0.00              
ATOM    133  HB  THR A   9      55.338  18.672  10.764  1.00  0.00              
ATOM    134  HG1 THR A   9      57.164  16.470  10.692  1.00  0.00              
ATOM    135 1HG2 THR A   9      57.161  18.836  12.422  1.00  0.00              
ATOM    136 2HG2 THR A   9      55.606  18.479  13.212  1.00  0.00              
ATOM    137 3HG2 THR A   9      56.804  17.184  12.978  1.00  0.00              
ATOM    138  N   VAL A  10      53.865  15.516   9.385  1.00  0.00              
ATOM    139  CA  VAL A  10      52.985  15.267   8.252  1.00  0.00              
ATOM    140  C   VAL A  10      51.530  15.419   8.693  1.00  0.00              
ATOM    141  O   VAL A  10      50.659  15.851   7.923  1.00  0.00              
ATOM    142  CB  VAL A  10      53.201  13.863   7.655  1.00  0.00              
ATOM    143  CG1 VAL A  10      52.623  12.798   8.575  1.00  0.00              
ATOM    144  CG2 VAL A  10      52.572  13.770   6.273  1.00  0.00              
ATOM    145  H   VAL A  10      54.504  14.791   9.680  1.00  0.00              
ATOM    146  HA  VAL A  10      53.137  16.004   7.463  1.00  0.00              
ATOM    147  HB  VAL A  10      54.270  13.693   7.528  1.00  0.00              
ATOM    148 1HG1 VAL A  10      52.784  11.813   8.138  1.00  0.00              
ATOM    149 2HG1 VAL A  10      53.116  12.849   9.546  1.00  0.00              
ATOM    150 3HG1 VAL A  10      51.554  12.968   8.701  1.00  0.00              
ATOM    151 1HG2 VAL A  10      52.734  12.772   5.866  1.00  0.00              
ATOM    152 2HG2 VAL A  10      51.501  13.962   6.348  1.00  0.00              
ATOM    153 3HG2 VAL A  10      53.028  14.509   5.615  1.00  0.00              
ATOM    154  N   GLU A  11      51.282  15.072   9.951  1.00  0.00              
ATOM    155  CA  GLU A  11      49.959  15.197  10.543  1.00  0.00              
ATOM    156  C   GLU A  11      49.600  16.659  10.775  1.00  0.00              
ATOM    157  O   GLU A  11      48.440  17.050  10.644  1.00  0.00              
ATOM    158  CB  GLU A  11      49.884  14.419  11.858  1.00  0.00              
ATOM    159  CG  GLU A  11      49.790  12.909  11.692  1.00  0.00              
ATOM    160  CD  GLU A  11      49.782  12.212  13.024  1.00  0.00              
ATOM    161  OE1 GLU A  11      50.266  12.779  13.973  1.00  0.00              
ATOM    162  OE2 GLU A  11      49.193  11.161  13.118  1.00  0.00              
ATOM    163  H   GLU A  11      52.040  14.711  10.513  1.00  0.00              
ATOM    164  HA  GLU A  11      49.209  14.797   9.859  1.00  0.00              
ATOM    165 1HB  GLU A  11      50.782  14.665  12.425  1.00  0.00              
ATOM    166 2HB  GLU A  11      49.006  14.780  12.393  1.00  0.00              
ATOM    167 1HG  GLU A  11      48.924  12.590  11.111  1.00  0.00              
ATOM    168 2HG  GLU A  11      50.701  12.653  11.153  1.00  0.00              
ATOM    169  N   LEU A  12      50.600  17.461  11.126  1.00  0.00              
ATOM    170  CA  LEU A  12      50.425  18.898  11.226  1.00  0.00              
ATOM    171  C   LEU A  12      50.010  19.498   9.897  1.00  0.00              
ATOM    172  O   LEU A  12      49.099  20.327   9.837  1.00  0.00              
ATOM    173  CB  LEU A  12      51.719  19.553  11.726  1.00  0.00              
ATOM    174  CG  LEU A  12      51.660  21.079  11.880  1.00  0.00              
ATOM    175  CD1 LEU A  12      50.594  21.459  12.899  1.00  0.00              
ATOM    176  CD2 LEU A  12      53.024  21.600  12.306  1.00  0.00              
ATOM    177  H   LEU A  12      51.504  17.061  11.328  1.00  0.00              
ATOM    178  HA  LEU A  12      49.622  19.120  11.927  1.00  0.00              
ATOM    179 1HB  LEU A  12      51.790  19.081  12.704  1.00  0.00              
ATOM    180 2HB  LEU A  12      52.578  19.265  11.120  1.00  0.00              
ATOM    181  HG  LEU A  12      51.436  21.495  10.898  1.00  0.00              
ATOM    182 1HD1 LEU A  12      50.560  22.544  13.002  1.00  0.00              
ATOM    183 2HD1 LEU A  12      49.623  21.097  12.563  1.00  0.00              
ATOM    184 3HD1 LEU A  12      50.836  21.012  13.862  1.00  0.00              
ATOM    185 1HD2 LEU A  12      52.981  22.684  12.415  1.00  0.00              
ATOM    186 2HD2 LEU A  12      53.305  21.150  13.258  1.00  0.00              
ATOM    187 3HD2 LEU A  12      53.766  21.341  11.550  1.00  0.00              
ATOM    188  N   ALA A  13      50.683  19.078   8.828  1.00  0.00              
ATOM    189  CA  ALA A  13      50.315  19.490   7.473  1.00  0.00              
ATOM    190  C   ALA A  13      48.872  19.086   7.157  1.00  0.00              
ATOM    191  O   ALA A  13      48.102  19.870   6.580  1.00  0.00              
ATOM    192  CB  ALA A  13      51.276  18.893   6.455  1.00  0.00              
ATOM    193  H   ALA A  13      51.470  18.458   8.957  1.00  0.00              
ATOM    194  HA  ALA A  13      50.374  20.577   7.410  1.00  0.00              
ATOM    195 1HB  ALA A  13      50.985  19.208   5.453  1.00  0.00              
ATOM    196 2HB  ALA A  13      52.288  19.238   6.664  1.00  0.00              
ATOM    197 3HB  ALA A  13      51.242  17.806   6.517  1.00  0.00              
ATOM    198  N   ILE A  14      48.503  17.869   7.552  1.00  0.00              
ATOM    199  CA  ILE A  14      47.117  17.415   7.405  1.00  0.00              
ATOM    200  C   ILE A  14      46.104  18.321   8.129  1.00  0.00              
ATOM    201  O   ILE A  14      45.023  18.613   7.600  1.00  0.00              
ATOM    202  CB  ILE A  14      46.954  15.975   7.925  1.00  0.00              
ATOM    203  CG1 ILE A  14      47.669  14.988   6.999  1.00  0.00              
ATOM    204  CG2 ILE A  14      45.480  15.619   8.051  1.00  0.00              
ATOM    205  CD1 ILE A  14      47.780  13.591   7.564  1.00  0.00              
ATOM    206  H   ILE A  14      49.184  17.244   7.960  1.00  0.00              
ATOM    207  HA  ILE A  14      46.804  17.468   6.363  1.00  0.00              
ATOM    208  HB  ILE A  14      47.432  15.893   8.900  1.00  0.00              
ATOM    209 1HG1 ILE A  14      47.112  14.959   6.063  1.00  0.00              
ATOM    210 2HG1 ILE A  14      48.668  15.385   6.813  1.00  0.00              
ATOM    211 1HG2 ILE A  14      45.383  14.598   8.419  1.00  0.00              
ATOM    212 2HG2 ILE A  14      44.999  16.303   8.748  1.00  0.00              
ATOM    213 3HG2 ILE A  14      45.001  15.699   7.075  1.00  0.00              
ATOM    214 1HD1 ILE A  14      48.299  12.949   6.851  1.00  0.00              
ATOM    215 2HD1 ILE A  14      48.340  13.619   8.500  1.00  0.00              
ATOM    216 3HD1 ILE A  14      46.784  13.192   7.749  1.00  0.00              
ATOM    217  N   ALA A  15      46.456  18.764   9.333  1.00  0.00              
ATOM    218  CA  ALA A  15      45.619  19.696  10.083  1.00  0.00              
ATOM    219  C   ALA A  15      45.454  21.010   9.330  1.00  0.00              
ATOM    220  O   ALA A  15      44.361  21.577   9.272  1.00  0.00              
ATOM    221  CB  ALA A  15      46.206  19.943  11.465  1.00  0.00              
ATOM    222  H   ALA A  15      47.325  18.448   9.738  1.00  0.00              
ATOM    223  HA  ALA A  15      44.628  19.259  10.200  1.00  0.00              
ATOM    224 1HB  ALA A  15      45.571  20.642  12.009  1.00  0.00              
ATOM    225 2HB  ALA A  15      46.261  19.002  12.011  1.00  0.00              
ATOM    226 3HB  ALA A  15      47.205  20.364  11.366  1.00  0.00              
ATOM    227  N   VAL A  16      46.551  21.490   8.757  1.00  0.00              
ATOM    228  CA  VAL A  16      46.534  22.735   8.009  1.00  0.00              
ATOM    229  C   VAL A  16      45.592  22.601   6.817  1.00  0.00              
ATOM    230  O   VAL A  16      44.788  23.496   6.536  1.00  0.00              
ATOM    231  CB  VAL A  16      47.939  23.129   7.516  1.00  0.00              
ATOM    232  CG1 VAL A  16      47.855  24.305   6.554  1.00  0.00              
ATOM    233  CG2 VAL A  16      48.841  23.469   8.693  1.00  0.00              
ATOM    234  H   VAL A  16      47.418  20.979   8.841  1.00  0.00              
ATOM    235  HA  VAL A  16      46.138  23.554   8.612  1.00  0.00              
ATOM    236  HB  VAL A  16      48.388  22.276   7.009  1.00  0.00              
ATOM    237 1HG1 VAL A  16      48.857  24.570   6.215  1.00  0.00              
ATOM    238 2HG1 VAL A  16      47.243  24.029   5.695  1.00  0.00              
ATOM    239 3HG1 VAL A  16      47.407  25.159   7.061  1.00  0.00              
ATOM    240 1HG2 VAL A  16      49.829  23.744   8.326  1.00  0.00              
ATOM    241 2HG2 VAL A  16      48.413  24.304   9.248  1.00  0.00              
ATOM    242 3HG2 VAL A  16      48.926  22.602   9.348  1.00  0.00              
ATOM    243  N   LEU A  17      45.687  21.470   6.126  1.00  0.00              
ATOM    244  CA  LEU A  17      44.855  21.232   4.949  1.00  0.00              
ATOM    245  C   LEU A  17      43.369  21.205   5.319  1.00  0.00              
ATOM    246  O   LEU A  17      42.544  21.853   4.668  1.00  0.00              
ATOM    247  CB  LEU A  17      45.263  19.918   4.271  1.00  0.00              
ATOM    248  CG  LEU A  17      46.635  19.936   3.585  1.00  0.00              
ATOM    249  CD1 LEU A  17      47.021  18.528   3.153  1.00  0.00              
ATOM    250  CD2 LEU A  17      46.593  20.875   2.388  1.00  0.00              
ATOM    251  H   LEU A  17      46.345  20.760   6.415  1.00  0.00              
ATOM    252  HA  LEU A  17      44.982  22.050   4.241  1.00  0.00              
ATOM    253 1HB  LEU A  17      45.291  19.269   5.145  1.00  0.00              
ATOM    254 2HB  LEU A  17      44.497  19.565   3.581  1.00  0.00              
ATOM    255  HG  LEU A  17      47.350  20.341   4.301  1.00  0.00              
ATOM    256 1HD1 LEU A  17      47.996  18.550   2.667  1.00  0.00              
ATOM    257 2HD1 LEU A  17      47.068  17.879   4.027  1.00  0.00              
ATOM    258 3HD1 LEU A  17      46.277  18.145   2.455  1.00  0.00              
ATOM    259 1HD2 LEU A  17      47.569  20.887   1.902  1.00  0.00              
ATOM    260 2HD2 LEU A  17      45.839  20.530   1.681  1.00  0.00              
ATOM    261 3HD2 LEU A  17      46.343  21.881   2.724  1.00  0.00              
ATOM    262  N   ALA A  18      43.037  20.461   6.369  1.00  0.00              
ATOM    263  CA  ALA A  18      41.656  20.362   6.833  1.00  0.00              
ATOM    264  C   ALA A  18      41.076  21.723   7.212  1.00  0.00              
ATOM    265  O   ALA A  18      39.988  22.098   6.759  1.00  0.00              
ATOM    266  CB  ALA A  18      41.570  19.405   8.013  1.00  0.00              
ATOM    267  H   ALA A  18      43.758  19.950   6.858  1.00  0.00              
ATOM    268  HA  ALA A  18      41.041  19.974   6.021  1.00  0.00              
ATOM    269 1HB  ALA A  18      40.534  19.331   8.346  1.00  0.00              
ATOM    270 2HB  ALA A  18      41.924  18.419   7.709  1.00  0.00              
ATOM    271 3HB  ALA A  18      42.187  19.777   8.829  1.00  0.00              
ATOM    272  N   ILE A  19      41.804  22.458   8.048  1.00  0.00              
ATOM    273  CA  ILE A  19      41.345  23.770   8.504  1.00  0.00              
ATOM    274  C   ILE A  19      41.126  24.768   7.359  1.00  0.00              
ATOM    275  O   ILE A  19      40.066  25.395   7.262  1.00  0.00              
ATOM    276  CB  ILE A  19      42.342  24.382   9.506  1.00  0.00              
ATOM    277  CG1 ILE A  19      42.349  23.579  10.809  1.00  0.00              
ATOM    278  CG2 ILE A  19      41.998  25.839   9.776  1.00  0.00              
ATOM    279  CD1 ILE A  19      43.489  23.931  11.737  1.00  0.00              
ATOM    280  H   ILE A  19      42.692  22.107   8.377  1.00  0.00              
ATOM    281  HA  ILE A  19      40.360  23.695   8.963  1.00  0.00              
ATOM    282  HB  ILE A  19      43.347  24.316   9.092  1.00  0.00              
ATOM    283 1HG1 ILE A  19      41.400  23.767  11.311  1.00  0.00              
ATOM    284 2HG1 ILE A  19      42.413  22.524  10.540  1.00  0.00              
ATOM    285 1HG2 ILE A  19      42.711  26.255  10.487  1.00  0.00              
ATOM    286 2HG2 ILE A  19      42.043  26.402   8.845  1.00  0.00              
ATOM    287 3HG2 ILE A  19      40.992  25.904  10.191  1.00  0.00              
ATOM    288 1HD1 ILE A  19      43.427  23.321  12.639  1.00  0.00              
ATOM    289 2HD1 ILE A  19      44.439  23.742  11.236  1.00  0.00              
ATOM    290 3HD1 ILE A  19      43.426  24.984  12.009  1.00  0.00              
ATOM    291  N   LEU A  20      42.120  24.902   6.485  1.00  0.00              
ATOM    292  CA  LEU A  20      42.013  25.844   5.375  1.00  0.00              
ATOM    293  C   LEU A  20      40.829  25.524   4.462  1.00  0.00              
ATOM    294  O   LEU A  20      40.040  26.407   4.128  1.00  0.00              
ATOM    295  CB  LEU A  20      43.318  25.851   4.569  1.00  0.00              
ATOM    296  CG  LEU A  20      44.520  26.487   5.278  1.00  0.00              
ATOM    297  CD1 LEU A  20      45.780  26.295   4.445  1.00  0.00              
ATOM    298  CD2 LEU A  20      44.249  27.966   5.513  1.00  0.00              
ATOM    299  H   LEU A  20      42.960  24.350   6.583  1.00  0.00              
ATOM    300  HA  LEU A  20      41.829  26.845   5.763  1.00  0.00              
ATOM    301 1HB  LEU A  20      43.469  24.778   4.467  1.00  0.00              
ATOM    302 2HB  LEU A  20      43.180  26.294   3.583  1.00  0.00              
ATOM    303  HG  LEU A  20      44.613  26.007   6.253  1.00  0.00              
ATOM    304 1HD1 LEU A  20      46.628  26.750   4.956  1.00  0.00              
ATOM    305 2HD1 LEU A  20      45.968  25.230   4.309  1.00  0.00              
ATOM    306 3HD1 LEU A  20      45.647  26.768   3.472  1.00  0.00              
ATOM    307 1HD2 LEU A  20      45.104  28.417   6.017  1.00  0.00              
ATOM    308 2HD2 LEU A  20      44.088  28.463   4.556  1.00  0.00              
ATOM    309 3HD2 LEU A  20      43.360  28.079   6.134  1.00  0.00              
ATOM    310  N   GLY A  21      40.711  24.266   4.048  1.00  0.00              
ATOM    311  CA  GLY A  21      39.665  23.886   3.116  1.00  0.00              
ATOM    312  C   GLY A  21      38.304  24.161   3.728  1.00  0.00              
ATOM    313  O   GLY A  21      37.417  24.742   3.095  1.00  0.00              
ATOM    314  H   GLY A  21      41.353  23.560   4.380  1.00  0.00              
ATOM    315 1HA  GLY A  21      39.778  24.465   2.199  1.00  0.00              
ATOM    316 2HA  GLY A  21      39.757  22.825   2.889  1.00  0.00              
ATOM    317  N   ASN A  22      38.151  23.758   4.984  1.00  0.00              
ATOM    318  CA  ASN A  22      36.859  23.843   5.648  1.00  0.00              
ATOM    319  C   ASN A  22      36.479  25.281   6.027  1.00  0.00              
ATOM    320  O   ASN A  22      35.290  25.632   6.065  1.00  0.00              
ATOM    321  CB  ASN A  22      36.828  22.955   6.879  1.00  0.00              
ATOM    322  CG  ASN A  22      36.691  21.491   6.565  1.00  0.00              
ATOM    323  OD1 ASN A  22      35.628  21.023   6.141  1.00  0.00              
ATOM    324  ND2 ASN A  22      37.733  20.752   6.849  1.00  0.00              
ATOM    325  H   ASN A  22      38.942  23.387   5.491  1.00  0.00              
ATOM    326  HA  ASN A  22      36.073  23.504   4.972  1.00  0.00              
ATOM    327 1HB  ASN A  22      37.559  23.083   7.678  1.00  0.00              
ATOM    328 2HB  ASN A  22      35.861  23.336   7.207  1.00  0.00              
ATOM    329 1HD2 ASN A  22      37.713  19.769   6.666  1.00  0.00              
ATOM    330 2HD2 ASN A  22      38.549  21.171   7.247  1.00  0.00              
ATOM    331  N   VAL A  23      37.483  26.111   6.299  1.00  0.00              
ATOM    332  CA  VAL A  23      37.247  27.529   6.563  1.00  0.00              
ATOM    333  C   VAL A  23      36.755  28.227   5.288  1.00  0.00              
ATOM    334  O   VAL A  23      35.865  29.094   5.324  1.00  0.00              
ATOM    335  CB  VAL A  23      38.517  28.233   7.078  1.00  0.00              
ATOM    336  CG1 VAL A  23      38.364  29.744   6.985  1.00  0.00              
ATOM    337  CG2 VAL A  23      38.814  27.816   8.510  1.00  0.00              
ATOM    338  H   VAL A  23      38.429  25.757   6.323  1.00  0.00              
ATOM    339  HA  VAL A  23      36.453  27.669   7.298  1.00  0.00              
ATOM    340  HB  VAL A  23      39.367  27.916   6.473  1.00  0.00              
ATOM    341 1HG1 VAL A  23      39.270  30.225   7.352  1.00  0.00              
ATOM    342 2HG1 VAL A  23      38.197  30.029   5.946  1.00  0.00              
ATOM    343 3HG1 VAL A  23      37.515  30.061   7.590  1.00  0.00              
ATOM    344 1HG2 VAL A  23      39.714  28.322   8.858  1.00  0.00              
ATOM    345 2HG2 VAL A  23      37.974  28.090   9.149  1.00  0.00              
ATOM    346 3HG2 VAL A  23      38.965  26.738   8.552  1.00  0.00              
ATOM    347  N   LEU A  24      37.324  27.811   4.157  1.00  0.00              
ATOM    348  CA  LEU A  24      36.910  28.298   2.848  1.00  0.00              
ATOM    349  C   LEU A  24      35.476  27.904   2.556  1.00  0.00              
ATOM    350  O   LEU A  24      34.715  28.691   2.012  1.00  0.00              
ATOM    351  CB  LEU A  24      37.843  27.761   1.756  1.00  0.00              
ATOM    352  CG  LEU A  24      39.248  28.377   1.737  1.00  0.00              
ATOM    353  CD1 LEU A  24      40.137  27.620   0.759  1.00  0.00              
ATOM    354  CD2 LEU A  24      39.154  29.846   1.353  1.00  0.00              
ATOM    355  H   LEU A  24      38.070  27.132   4.216  1.00  0.00              
ATOM    356  HA  LEU A  24      36.945  29.387   2.836  1.00  0.00              
ATOM    357 1HB  LEU A  24      37.897  26.718   2.066  1.00  0.00              
ATOM    358 2HB  LEU A  24      37.387  27.823   0.768  1.00  0.00              
ATOM    359  HG  LEU A  24      39.640  28.322   2.753  1.00  0.00              
ATOM    360 1HD1 LEU A  24      41.132  28.065   0.753  1.00  0.00              
ATOM    361 2HD1 LEU A  24      40.209  26.577   1.066  1.00  0.00              
ATOM    362 3HD1 LEU A  24      39.708  27.677  -0.241  1.00  0.00              
ATOM    363 1HD2 LEU A  24      40.153  30.283   1.341  1.00  0.00              
ATOM    364 2HD2 LEU A  24      38.705  29.937   0.364  1.00  0.00              
ATOM    365 3HD2 LEU A  24      38.537  30.374   2.081  1.00  0.00              
ATOM    366  N   VAL A  25      35.110  26.679   2.907  1.00  0.00              
ATOM    367  CA  VAL A  25      33.735  26.244   2.711  1.00  0.00              
ATOM    368  C   VAL A  25      32.801  27.167   3.480  1.00  0.00              
ATOM    369  O   VAL A  25      31.827  27.701   2.931  1.00  0.00              
ATOM    370  CB  VAL A  25      33.518  24.790   3.169  1.00  0.00              
ATOM    371  CG1 VAL A  25      32.033  24.462   3.215  1.00  0.00              
ATOM    372  CG2 VAL A  25      34.248  23.826   2.246  1.00  0.00              
ATOM    373  H   VAL A  25      35.776  26.036   3.312  1.00  0.00              
ATOM    374  HA  VAL A  25      33.441  26.321   1.663  1.00  0.00              
ATOM    375  HB  VAL A  25      33.949  24.664   4.163  1.00  0.00              
ATOM    376 1HG1 VAL A  25      31.898  23.430   3.541  1.00  0.00              
ATOM    377 2HG1 VAL A  25      31.534  25.132   3.914  1.00  0.00              
ATOM    378 3HG1 VAL A  25      31.603  24.587   2.221  1.00  0.00              
ATOM    379 1HG2 VAL A  25      34.084  22.803   2.585  1.00  0.00              
ATOM    380 2HG2 VAL A  25      33.867  23.937   1.231  1.00  0.00              
ATOM    381 3HG2 VAL A  25      35.315  24.046   2.260  1.00  0.00              
ATOM    382  N   CYS A  26      33.121  27.372   4.752  1.00  0.00              
ATOM    383  CA  CYS A  26      32.281  28.179   5.627  1.00  0.00              
ATOM    384  C   CYS A  26      32.156  29.603   5.096  1.00  0.00              
ATOM    385  O   CYS A  26      31.062  30.191   5.083  1.00  0.00              
ATOM    386  CB  CYS A  26      33.051  28.159   6.948  1.00  0.00              
ATOM    387  SG  CYS A  26      33.006  26.574   7.819  1.00  0.00              
ATOM    388  H   CYS A  26      33.965  26.960   5.123  1.00  0.00              
ATOM    389  HA  CYS A  26      31.292  27.751   5.794  1.00  0.00              
ATOM    390 1HB  CYS A  26      34.104  28.379   6.774  1.00  0.00              
ATOM    391 2HB  CYS A  26      32.635  28.894   7.637  1.00  0.00              
ATOM    392  HG  CYS A  26      33.752  26.961   8.849  1.00  0.00              
ATOM    393  N   TRP A  27      33.279  30.145   4.640  1.00  0.00              
ATOM    394  CA  TRP A  27      33.285  31.482   4.063  1.00  0.00              
ATOM    395  C   TRP A  27      32.406  31.570   2.816  1.00  0.00              
ATOM    396  O   TRP A  27      31.664  32.534   2.636  1.00  0.00              
ATOM    397  CB  TRP A  27      34.716  31.901   3.723  1.00  0.00              
ATOM    398  CG  TRP A  27      35.520  32.309   4.920  1.00  0.00              
ATOM    399  CD1 TRP A  27      35.055  32.508   6.186  1.00  0.00              
ATOM    400  CD2 TRP A  27      36.929  32.566   4.965  1.00  0.00              
ATOM    401  NE1 TRP A  27      36.085  32.875   7.016  1.00  0.00              
ATOM    402  CE2 TRP A  27      37.248  32.916   6.289  1.00  0.00              
ATOM    403  CE3 TRP A  27      37.953  32.532   4.010  1.00  0.00              
ATOM    404  CZ2 TRP A  27      38.538  33.231   6.685  1.00  0.00              
ATOM    405  CZ3 TRP A  27      39.248  32.847   4.407  1.00  0.00              
ATOM    406  CH2 TRP A  27      39.532  33.186   5.706  1.00  0.00              
ATOM    407  H   TRP A  27      34.145  29.629   4.693  1.00  0.00              
ATOM    408  HA  TRP A  27      32.870  32.194   4.776  1.00  0.00              
ATOM    409 1HB  TRP A  27      35.251  31.074   3.255  1.00  0.00              
ATOM    410 2HB  TRP A  27      34.707  32.756   3.048  1.00  0.00              
ATOM    411  HD1 TRP A  27      33.989  32.357   6.348  1.00  0.00              
ATOM    412  HE1 TRP A  27      36.001  33.082   8.001  1.00  0.00              
ATOM    413  HE3 TRP A  27      37.784  32.268   2.967  1.00  0.00              
ATOM    414  HZ2 TRP A  27      38.720  33.495   7.727  1.00  0.00              
ATOM    415  HZ3 TRP A  27      40.035  32.818   3.654  1.00  0.00              
ATOM    416  HH2 TRP A  27      40.560  33.426   5.976  1.00  0.00              
ATOM    417  N   ALA A  28      32.495  30.554   1.964  1.00  0.00              
ATOM    418  CA  ALA A  28      31.742  30.508   0.716  1.00  0.00              
ATOM    419  C   ALA A  28      30.247  30.564   0.963  1.00  0.00              
ATOM    420  O   ALA A  28      29.536  31.321   0.305  1.00  0.00              
ATOM    421  CB  ALA A  28      32.100  29.257  -0.073  1.00  0.00              
ATOM    422  H   ALA A  28      33.111  29.788   2.195  1.00  0.00              
ATOM    423  HA  ALA A  28      32.001  31.382   0.118  1.00  0.00              
ATOM    424 1HB  ALA A  28      31.529  29.237  -1.001  1.00  0.00              
ATOM    425 2HB  ALA A  28      33.165  29.263  -0.302  1.00  0.00              
ATOM    426 3HB  ALA A  28      31.860  28.374   0.518  1.00  0.00              
ATOM    427  N   VAL A  29      29.776  29.759   1.913  1.00  0.00              
ATOM    428  CA  VAL A  29      28.353  29.725   2.238  1.00  0.00              
ATOM    429  C   VAL A  29      27.900  31.003   2.931  1.00  0.00              
ATOM    430  O   VAL A  29      26.842  31.547   2.610  1.00  0.00              
ATOM    431  CB  VAL A  29      28.010  28.522   3.136  1.00  0.00              
ATOM    432  CG1 VAL A  29      26.566  28.606   3.610  1.00  0.00              
ATOM    433  CG2 VAL A  29      28.251  27.217   2.394  1.00  0.00              
ATOM    434  H   VAL A  29      30.411  29.161   2.421  1.00  0.00              
ATOM    435  HA  VAL A  29      27.741  29.673   1.336  1.00  0.00              
ATOM    436  HB  VAL A  29      28.676  28.523   3.999  1.00  0.00              
ATOM    437 1HG1 VAL A  29      26.341  27.748   4.244  1.00  0.00              
ATOM    438 2HG1 VAL A  29      26.422  29.524   4.179  1.00  0.00              
ATOM    439 3HG1 VAL A  29      25.900  28.603   2.748  1.00  0.00              
ATOM    440 1HG2 VAL A  29      28.004  26.377   3.043  1.00  0.00              
ATOM    441 2HG2 VAL A  29      27.622  27.184   1.503  1.00  0.00              
ATOM    442 3HG2 VAL A  29      29.299  27.153   2.101  1.00  0.00              
ATOM    443  N   TRP A  30      28.684  31.469   3.900  1.00  0.00              
ATOM    444  CA  TRP A  30      28.308  32.676   4.636  1.00  0.00              
ATOM    445  C   TRP A  30      28.172  33.895   3.717  1.00  0.00              
ATOM    446  O   TRP A  30      27.208  34.654   3.818  1.00  0.00              
ATOM    447  CB  TRP A  30      29.334  32.963   5.733  1.00  0.00              
ATOM    448  CG  TRP A  30      29.382  31.911   6.799  1.00  0.00              
ATOM    449  CD1 TRP A  30      28.423  30.982   7.071  1.00  0.00              
ATOM    450  CD2 TRP A  30      30.444  31.678   7.733  1.00  0.00              
ATOM    451  NE1 TRP A  30      28.818  30.186   8.118  1.00  0.00              
ATOM    452  CE2 TRP A  30      30.058  30.594   8.541  1.00  0.00              
ATOM    453  CE3 TRP A  30      31.685  32.284   7.963  1.00  0.00              
ATOM    454  CZ2 TRP A  30      30.861  30.103   9.558  1.00  0.00              
ATOM    455  CZ3 TRP A  30      32.490  31.791   8.983  1.00  0.00              
ATOM    456  CH2 TRP A  30      32.090  30.731   9.757  1.00  0.00              
ATOM    457  H   TRP A  30      29.545  30.997   4.137  1.00  0.00              
ATOM    458  HA  TRP A  30      27.330  32.537   5.098  1.00  0.00              
ATOM    459 1HB  TRP A  30      30.336  33.022   5.307  1.00  0.00              
ATOM    460 2HB  TRP A  30      29.098  33.903   6.233  1.00  0.00              
ATOM    461  HD1 TRP A  30      27.527  31.004   6.453  1.00  0.00              
ATOM    462  HE1 TRP A  30      28.284  29.426   8.513  1.00  0.00              
ATOM    463  HE3 TRP A  30      32.052  33.126   7.377  1.00  0.00              
ATOM    464  HZ2 TRP A  30      30.504  29.259  10.150  1.00  0.00              
ATOM    465  HZ3 TRP A  30      33.454  32.272   9.153  1.00  0.00              
ATOM    466  HH2 TRP A  30      32.752  30.375  10.547  1.00  0.00              
ATOM    467  N   LEU A  31      29.139  34.076   2.820  1.00  0.00              
ATOM    468  CA  LEU A  31      29.106  35.184   1.865  1.00  0.00              
ATOM    469  C   LEU A  31      28.073  35.023   0.744  1.00  0.00              
ATOM    470  O   LEU A  31      27.216  35.888   0.558  1.00  0.00              
ATOM    471  CB  LEU A  31      30.502  35.368   1.256  1.00  0.00              
ATOM    472  CG  LEU A  31      30.610  36.463   0.187  1.00  0.00              
ATOM    473  CD1 LEU A  31      30.314  37.824   0.803  1.00  0.00              
ATOM    474  CD2 LEU A  31      32.002  36.440  -0.426  1.00  0.00              
ATOM    475  H   LEU A  31      29.915  33.431   2.798  1.00  0.00              
ATOM    476  HA  LEU A  31      28.811  36.099   2.377  1.00  0.00              
ATOM    477 1HB  LEU A  31      31.048  35.664   2.151  1.00  0.00              
ATOM    478 2HB  LEU A  31      30.905  34.427   0.880  1.00  0.00              
ATOM    479  HG  LEU A  31      29.895  36.219  -0.599  1.00  0.00              
ATOM    480 1HD1 LEU A  31      30.392  38.595   0.036  1.00  0.00              
ATOM    481 2HD1 LEU A  31      29.304  37.825   1.215  1.00  0.00              
ATOM    482 3HD1 LEU A  31      31.031  38.028   1.597  1.00  0.00              
ATOM    483 1HD2 LEU A  31      32.077  37.218  -1.186  1.00  0.00              
ATOM    484 2HD2 LEU A  31      32.746  36.618   0.351  1.00  0.00              
ATOM    485 3HD2 LEU A  31      32.182  35.467  -0.884  1.00  0.00              
ATOM    486  N   ASN A  32      28.145  33.918   0.005  1.00  0.00              
ATOM    487  CA  ASN A  32      27.299  33.743  -1.175  1.00  0.00              
ATOM    488  C   ASN A  32      25.962  33.067  -0.849  1.00  0.00              
ATOM    489  O   ASN A  32      25.925  31.896  -0.460  1.00  0.00              
ATOM    490  CB  ASN A  32      28.026  32.958  -2.251  1.00  0.00              
ATOM    491  CG  ASN A  32      27.197  32.703  -3.479  1.00  0.00              
ATOM    492  OD1 ASN A  32      26.117  33.279  -3.654  1.00  0.00              
ATOM    493  ND2 ASN A  32      27.656  31.783  -4.289  1.00  0.00              
ATOM    494  H   ASN A  32      28.793  33.186   0.259  1.00  0.00              
ATOM    495  HA  ASN A  32      27.039  34.717  -1.592  1.00  0.00              
ATOM    496 1HB  ASN A  32      29.038  33.230  -2.553  1.00  0.00              
ATOM    497 2HB  ASN A  32      28.058  32.046  -1.654  1.00  0.00              
ATOM    498 1HD2 ASN A  32      27.156  31.561  -5.127  1.00  0.00              
ATOM    499 2HD2 ASN A  32      28.505  31.304  -4.072  1.00  0.00              
ATOM    500  N   SER A  33      24.864  33.794  -1.039  1.00  0.00              
ATOM    501  CA  SER A  33      23.550  33.285  -0.663  1.00  0.00              
ATOM    502  C   SER A  33      23.165  32.070  -1.494  1.00  0.00              
ATOM    503  O   SER A  33      22.297  31.291  -1.102  1.00  0.00              
ATOM    504  CB  SER A  33      22.507  34.376  -0.812  1.00  0.00              
ATOM    505  OG  SER A  33      22.328  34.754  -2.149  1.00  0.00              
ATOM    506  H   SER A  33      24.937  34.714  -1.450  1.00  0.00              
ATOM    507  HA  SER A  33      23.465  33.048   0.399  1.00  0.00              
ATOM    508 1HB  SER A  33      21.560  34.008  -0.418  1.00  0.00              
ATOM    509 2HB  SER A  33      22.825  35.244  -0.237  1.00  0.00              
ATOM    510  HG  SER A  33      21.662  35.444  -2.200  1.00  0.00              
ATOM    511  N   ASN A  34      23.803  31.918  -2.648  1.00  0.00              
ATOM    512  CA  ASN A  34      23.513  30.802  -3.537  1.00  0.00              
ATOM    513  C   ASN A  34      23.828  29.486  -2.852  1.00  0.00              
ATOM    514  O   ASN A  34      23.244  28.452  -3.166  1.00  0.00              
ATOM    515  CB  ASN A  34      24.274  30.911  -4.845  1.00  0.00              
ATOM    516  CG  ASN A  34      23.786  32.019  -5.738  1.00  0.00              
ATOM    517  OD1 ASN A  34      22.669  32.523  -5.581  1.00  0.00              
ATOM    518  ND2 ASN A  34      24.584  32.342  -6.724  1.00  0.00              
ATOM    519  H   ASN A  34      24.507  32.591  -2.916  1.00  0.00              
ATOM    520  HA  ASN A  34      22.449  30.789  -3.780  1.00  0.00              
ATOM    521 1HB  ASN A  34      25.364  30.894  -4.860  1.00  0.00              
ATOM    522 2HB  ASN A  34      23.891  29.963  -5.221  1.00  0.00              
ATOM    523 1HD2 ASN A  34      24.324  33.071  -7.358  1.00  0.00              
ATOM    524 2HD2 ASN A  34      25.452  31.861  -6.843  1.00  0.00              
ATOM    525  N   LEU A  35      24.767  29.533  -1.918  1.00  0.00              
ATOM    526  CA  LEU A  35      25.183  28.328  -1.225  1.00  0.00              
ATOM    527  C   LEU A  35      24.474  28.158   0.117  1.00  0.00              
ATOM    528  O   LEU A  35      24.758  27.217   0.856  1.00  0.00              
ATOM    529  CB  LEU A  35      26.703  28.345  -1.023  1.00  0.00              
ATOM    530  CG  LEU A  35      27.533  28.295  -2.313  1.00  0.00              
ATOM    531  CD1 LEU A  35      29.013  28.443  -1.987  1.00  0.00              
ATOM    532  CD2 LEU A  35      27.269  26.983  -3.037  1.00  0.00              
ATOM    533  H   LEU A  35      25.203  30.412  -1.682  1.00  0.00              
ATOM    534  HA  LEU A  35      24.910  27.454  -1.815  1.00  0.00              
ATOM    535 1HB  LEU A  35      26.808  29.320  -0.549  1.00  0.00              
ATOM    536 2HB  LEU A  35      27.027  27.568  -0.331  1.00  0.00              
ATOM    537  HG  LEU A  35      27.185  29.106  -2.954  1.00  0.00              
ATOM    538 1HD1 LEU A  35      29.594  28.406  -2.909  1.00  0.00              
ATOM    539 2HD1 LEU A  35      29.182  29.399  -1.490  1.00  0.00              
ATOM    540 3HD1 LEU A  35      29.324  27.632  -1.330  1.00  0.00              
ATOM    541 1HD2 LEU A  35      27.858  26.949  -3.953  1.00  0.00              
ATOM    542 2HD2 LEU A  35      27.548  26.149  -2.393  1.00  0.00              
ATOM    543 3HD2 LEU A  35      26.210  26.911  -3.285  1.00  0.00              
ATOM    544  N   GLN A  36      23.541  29.051   0.428  1.00  0.00              
ATOM    545  CA  GLN A  36      22.853  28.976   1.711  1.00  0.00              
ATOM    546  C   GLN A  36      21.521  28.256   1.547  1.00  0.00              
ATOM    547  O   GLN A  36      20.631  28.718   0.838  1.00  0.00              
ATOM    548  CB  GLN A  36      22.624  30.375   2.288  1.00  0.00              
ATOM    549  CG  GLN A  36      23.899  31.106   2.675  1.00  0.00              
ATOM    550  CD  GLN A  36      23.636  32.531   3.123  1.00  0.00              
ATOM    551  OE1 GLN A  36      22.484  32.941   3.291  1.00  0.00              
ATOM    552  NE2 GLN A  36      24.704  33.296   3.316  1.00  0.00              
ATOM    553  H   GLN A  36      23.299  29.788  -0.218  1.00  0.00              
ATOM    554  HA  GLN A  36      23.450  28.395   2.413  1.00  0.00              
ATOM    555 1HB  GLN A  36      22.087  30.945   1.530  1.00  0.00              
ATOM    556 2HB  GLN A  36      21.989  30.254   3.166  1.00  0.00              
ATOM    557 1HG  GLN A  36      24.645  30.676   3.343  1.00  0.00              
ATOM    558 2HG  GLN A  36      24.295  31.131   1.659  1.00  0.00              
ATOM    559 1HE2 GLN A  36      24.594  34.245   3.612  1.00  0.00              
ATOM    560 2HE2 GLN A  36      25.620  32.923   3.167  1.00  0.00              
ATOM    561  N   ASN A  37      21.378  27.142   2.252  1.00  0.00              
ATOM    562  CA  ASN A  37      20.205  26.288   2.137  1.00  0.00              
ATOM    563  C   ASN A  37      20.147  25.474   3.415  1.00  0.00              
ATOM    564  O   ASN A  37      21.068  25.521   4.227  1.00  0.00              
ATOM    565  CB  ASN A  37      20.242  25.394   0.911  1.00  0.00              
ATOM    566  CG  ASN A  37      18.880  25.031   0.386  1.00  0.00              
ATOM    567  OD1 ASN A  37      17.881  25.075   1.113  1.00  0.00              
ATOM    568  ND2 ASN A  37      18.849  24.595  -0.847  1.00  0.00              
ATOM    569  H   ASN A  37      22.115  26.883   2.891  1.00  0.00              
ATOM    570  HA  ASN A  37      19.307  26.902   2.052  1.00  0.00              
ATOM    571 1HB  ASN A  37      20.899  25.624   0.072  1.00  0.00              
ATOM    572 2HB  ASN A  37      20.643  24.544   1.464  1.00  0.00              
ATOM    573 1HD2 ASN A  37      17.977  24.335  -1.263  1.00  0.00              
ATOM    574 2HD2 ASN A  37      19.695  24.522  -1.373  1.00  0.00              
ATOM    575  N   VAL A  38      19.089  24.700   3.588  1.00  0.00              
ATOM    576  CA  VAL A  38      18.917  23.999   4.843  1.00  0.00              
ATOM    577  C   VAL A  38      20.038  22.968   5.035  1.00  0.00              
ATOM    578  O   VAL A  38      20.835  23.061   5.981  1.00  0.00              
ATOM    579  CB  VAL A  38      17.549  23.295   4.912  1.00  0.00              
ATOM    580  CG1 VAL A  38      17.455  22.435   6.164  1.00  0.00              
ATOM    581  CG2 VAL A  38      16.422  24.316   4.884  1.00  0.00              
ATOM    582  H   VAL A  38      18.396  24.587   2.862  1.00  0.00              
ATOM    583  HA  VAL A  38      19.003  24.678   5.692  1.00  0.00              
ATOM    584  HB  VAL A  38      17.429  22.666   4.030  1.00  0.00              
ATOM    585 1HG1 VAL A  38      16.482  21.945   6.196  1.00  0.00              
ATOM    586 2HG1 VAL A  38      18.240  21.680   6.146  1.00  0.00              
ATOM    587 3HG1 VAL A  38      17.574  23.063   7.046  1.00  0.00              
ATOM    588 1HG2 VAL A  38      15.463  23.802   4.933  1.00  0.00              
ATOM    589 2HG2 VAL A  38      16.519  24.987   5.738  1.00  0.00              
ATOM    590 3HG2 VAL A  38      16.477  24.893   3.960  1.00  0.00              
ATOM    591  N   THR A  39      20.115  22.010   4.113  1.00  0.00              
ATOM    592  CA  THR A  39      21.191  21.017   4.100  1.00  0.00              
ATOM    593  C   THR A  39      22.587  21.650   4.147  1.00  0.00              
ATOM    594  O   THR A  39      23.498  21.169   4.849  1.00  0.00              
ATOM    595  CB  THR A  39      21.098  20.119   2.852  1.00  0.00              
ATOM    596  OG1 THR A  39      19.939  19.281   2.949  1.00  0.00              
ATOM    597  CG2 THR A  39      22.339  19.249   2.728  1.00  0.00              
ATOM    598  H   THR A  39      19.401  21.971   3.400  1.00  0.00              
ATOM    599  HA  THR A  39      21.128  20.393   4.991  1.00  0.00              
ATOM    600  HB  THR A  39      21.007  20.750   1.968  1.00  0.00              
ATOM    601  HG1 THR A  39      20.169  18.387   2.686  1.00  0.00              
ATOM    602 1HG2 THR A  39      22.255  18.622   1.840  1.00  0.00              
ATOM    603 2HG2 THR A  39      23.221  19.884   2.643  1.00  0.00              
ATOM    604 3HG2 THR A  39      22.430  18.618   3.611  1.00  0.00              
ATOM    605  N   ASN A  40      22.749  22.738   3.401  1.00  0.00              
ATOM    606  CA  ASN A  40      24.053  23.359   3.239  1.00  0.00              
ATOM    607  C   ASN A  40      24.566  23.914   4.562  1.00  0.00              
ATOM    608  O   ASN A  40      25.769  23.934   4.815  1.00  0.00              
ATOM    609  CB  ASN A  40      24.019  24.452   2.186  1.00  0.00              
ATOM    610  CG  ASN A  40      23.839  23.937   0.785  1.00  0.00              
ATOM    611  OD1 ASN A  40      23.904  22.729   0.533  1.00  0.00              
ATOM    612  ND2 ASN A  40      23.695  24.853  -0.138  1.00  0.00              
ATOM    613  H   ASN A  40      21.950  23.143   2.935  1.00  0.00              
ATOM    614  HA  ASN A  40      24.781  22.613   2.914  1.00  0.00              
ATOM    615 1HB  ASN A  40      23.401  25.340   2.324  1.00  0.00              
ATOM    616 2HB  ASN A  40      25.067  24.713   2.333  1.00  0.00              
ATOM    617 1HD2 ASN A  40      23.570  24.583  -1.094  1.00  0.00              
ATOM    618 2HD2 ASN A  40      23.709  25.821   0.111  1.00  0.00              
ATOM    619  N   TYR A  41      23.642  24.360   5.403  1.00  0.00              
ATOM    620  CA  TYR A  41      23.992  24.840   6.729  1.00  0.00              
ATOM    621  C   TYR A  41      24.535  23.684   7.558  1.00  0.00              
ATOM    622  O   TYR A  41      25.385  23.866   8.452  1.00  0.00              
ATOM    623  CB  TYR A  41      22.782  25.475   7.418  1.00  0.00              
ATOM    624  CG  TYR A  41      22.445  26.860   6.912  1.00  0.00              
ATOM    625  CD1 TYR A  41      23.189  27.450   5.900  1.00  0.00              
ATOM    626  CD2 TYR A  41      21.383  27.573   7.447  1.00  0.00              
ATOM    627  CE1 TYR A  41      22.886  28.715   5.435  1.00  0.00              
ATOM    628  CE2 TYR A  41      21.070  28.839   6.989  1.00  0.00              
ATOM    629  CZ  TYR A  41      21.824  29.406   5.982  1.00  0.00              
ATOM    630  OH  TYR A  41      21.516  30.666   5.521  1.00  0.00              
ATOM    631  H   TYR A  41      22.673  24.366   5.117  1.00  0.00              
ATOM    632  HA  TYR A  41      24.779  25.592   6.655  1.00  0.00              
ATOM    633 1HB  TYR A  41      21.932  24.811   7.254  1.00  0.00              
ATOM    634 2HB  TYR A  41      23.006  25.522   8.484  1.00  0.00              
ATOM    635  HD1 TYR A  41      24.026  26.898   5.473  1.00  0.00              
ATOM    636  HD2 TYR A  41      20.791  27.120   8.242  1.00  0.00              
ATOM    637  HE1 TYR A  41      23.479  29.165   4.639  1.00  0.00              
ATOM    638  HE2 TYR A  41      20.231  29.384   7.423  1.00  0.00              
ATOM    639  HH  TYR A  41      20.761  31.055   5.969  1.00  0.00              
ATOM    640  N   PHE A  42      24.050  22.485   7.256  1.00  0.00              
ATOM    641  CA  PHE A  42      24.418  21.321   8.052  1.00  0.00              
ATOM    642  C   PHE A  42      25.807  20.836   7.641  1.00  0.00              
ATOM    643  O   PHE A  42      26.598  20.399   8.487  1.00  0.00              
ATOM    644  CB  PHE A  42      23.388  20.202   7.888  1.00  0.00              
ATOM    645  CG  PHE A  42      22.120  20.427   8.662  1.00  0.00              
ATOM    646  CD1 PHE A  42      20.916  20.630   8.005  1.00  0.00              
ATOM    647  CD2 PHE A  42      22.129  20.438  10.049  1.00  0.00              
ATOM    648  CE1 PHE A  42      19.749  20.837   8.716  1.00  0.00              
ATOM    649  CE2 PHE A  42      20.965  20.644  10.762  1.00  0.00              
ATOM    650  CZ  PHE A  42      19.773  20.844  10.094  1.00  0.00              
ATOM    651  H   PHE A  42      23.423  22.368   6.473  1.00  0.00              
ATOM    652  HA  PHE A  42      24.465  21.594   9.107  1.00  0.00              
ATOM    653 1HB  PHE A  42      23.101  20.106   6.842  1.00  0.00              
ATOM    654 2HB  PHE A  42      23.802  19.258   8.238  1.00  0.00              
ATOM    655  HD1 PHE A  42      20.896  20.623   6.915  1.00  0.00              
ATOM    656  HD2 PHE A  42      23.071  20.280  10.576  1.00  0.00              
ATOM    657  HE1 PHE A  42      18.809  20.995   8.187  1.00  0.00              
ATOM    658  HE2 PHE A  42      20.985  20.649  11.852  1.00  0.00              
ATOM    659  HZ  PHE A  42      18.854  21.009  10.656  1.00  0.00              
ATOM    660  N   VAL A  43      26.112  20.933   6.348  1.00  0.00              
ATOM    661  CA  VAL A  43      27.451  20.576   5.874  1.00  0.00              
ATOM    662  C   VAL A  43      28.502  21.654   6.199  1.00  0.00              
ATOM    663  O   VAL A  43      29.716  21.389   6.226  1.00  0.00              
ATOM    664  CB  VAL A  43      27.450  20.324   4.355  1.00  0.00              
ATOM    665  CG1 VAL A  43      26.327  19.371   3.974  1.00  0.00              
ATOM    666  CG2 VAL A  43      27.313  21.636   3.597  1.00  0.00              
ATOM    667  H   VAL A  43      25.423  21.252   5.682  1.00  0.00              
ATOM    668  HA  VAL A  43      27.827  19.686   6.380  1.00  0.00              
ATOM    669  HB  VAL A  43      28.408  19.891   4.067  1.00  0.00              
ATOM    670 1HG1 VAL A  43      26.341  19.204   2.897  1.00  0.00              
ATOM    671 2HG1 VAL A  43      26.465  18.421   4.490  1.00  0.00              
ATOM    672 3HG1 VAL A  43      25.369  19.805   4.261  1.00  0.00              
ATOM    673 1HG2 VAL A  43      27.314  21.440   2.525  1.00  0.00              
ATOM    674 2HG2 VAL A  43      26.377  22.121   3.876  1.00  0.00              
ATOM    675 3HG2 VAL A  43      28.149  22.290   3.847  1.00  0.00              
ATOM    676  N   VAL A  44      28.022  22.865   6.463  1.00  0.00              
ATOM    677  CA  VAL A  44      28.845  23.896   7.080  1.00  0.00              
ATOM    678  C   VAL A  44      29.170  23.504   8.518  1.00  0.00              
ATOM    679  O   VAL A  44      30.317  23.624   8.963  1.00  0.00              
ATOM    680  CB  VAL A  44      28.150  25.270   7.066  1.00  0.00              
ATOM    681  CG1 VAL A  44      28.867  26.239   7.995  1.00  0.00              
ATOM    682  CG2 VAL A  44      28.100  25.828   5.652  1.00  0.00              
ATOM    683  H   VAL A  44      27.062  23.076   6.231  1.00  0.00              
ATOM    684  HA  VAL A  44      29.807  23.992   6.573  1.00  0.00              
ATOM    685  HB  VAL A  44      27.118  25.148   7.395  1.00  0.00              
ATOM    686 1HG1 VAL A  44      28.362  27.205   7.973  1.00  0.00              
ATOM    687 2HG1 VAL A  44      28.853  25.846   9.011  1.00  0.00              
ATOM    688 3HG1 VAL A  44      29.898  26.363   7.666  1.00  0.00              
ATOM    689 1HG2 VAL A  44      27.605  26.799   5.660  1.00  0.00              
ATOM    690 2HG2 VAL A  44      29.115  25.941   5.270  1.00  0.00              
ATOM    691 3HG2 VAL A  44      27.545  25.144   5.010  1.00  0.00              
ATOM    692  N   SER A  45      28.164  23.023   9.245  1.00  0.00              
ATOM    693  CA  SER A  45      28.414  22.582  10.612  1.00  0.00              
ATOM    694  C   SER A  45      29.350  21.370  10.625  1.00  0.00              
ATOM    695  O   SER A  45      30.150  21.186  11.556  1.00  0.00              
ATOM    696  CB  SER A  45      27.106  22.254  11.304  1.00  0.00              
ATOM    697  OG  SER A  45      26.506  21.102  10.779  1.00  0.00              
ATOM    698  H   SER A  45      27.228  22.957   8.870  1.00  0.00              
ATOM    699  HA  SER A  45      28.808  23.370  11.256  1.00  0.00              
ATOM    700 1HB  SER A  45      27.302  22.100  12.365  1.00  0.00              
ATOM    701 2HB  SER A  45      26.425  23.096  11.181  1.00  0.00              
ATOM    702  HG  SER A  45      26.297  20.496  11.494  1.00  0.00              
ATOM    703  N   LEU A  46      29.257  20.550   9.580  1.00  0.00              
ATOM    704  CA  LEU A  46      30.218  19.469   9.393  1.00  0.00              
ATOM    705  C   LEU A  46      31.613  20.012   9.142  1.00  0.00              
ATOM    706  O   LEU A  46      32.584  19.527   9.726  1.00  0.00              
ATOM    707  CB  LEU A  46      29.782  18.564   8.234  1.00  0.00              
ATOM    708  CG  LEU A  46      28.516  17.736   8.492  1.00  0.00              
ATOM    709  CD1 LEU A  46      28.100  17.009   7.220  1.00  0.00              
ATOM    710  CD2 LEU A  46      28.776  16.747   9.618  1.00  0.00              
ATOM    711  H   LEU A  46      28.516  20.672   8.905  1.00  0.00              
ATOM    712  HA  LEU A  46      30.276  18.872  10.303  1.00  0.00              
ATOM    713 1HB  LEU A  46      29.583  19.325   7.481  1.00  0.00              
ATOM    714 2HB  LEU A  46      30.595  17.922   7.896  1.00  0.00              
ATOM    715  HG  LEU A  46      27.741  18.426   8.826  1.00  0.00              
ATOM    716 1HD1 LEU A  46      27.201  16.424   7.413  1.00  0.00              
ATOM    717 2HD1 LEU A  46      27.897  17.737   6.435  1.00  0.00              
ATOM    718 3HD1 LEU A  46      28.903  16.345   6.902  1.00  0.00              
ATOM    719 1HD2 LEU A  46      27.876  16.160   9.801  1.00  0.00              
ATOM    720 2HD2 LEU A  46      29.594  16.082   9.338  1.00  0.00              
ATOM    721 3HD2 LEU A  46      29.045  17.290  10.525  1.00  0.00              
ATOM    722  N   ALA A  47      31.715  21.027   8.286  1.00  0.00              
ATOM    723  CA  ALA A  47      33.014  21.649   8.038  1.00  0.00              
ATOM    724  C   ALA A  47      33.575  22.262   9.323  1.00  0.00              
ATOM    725  O   ALA A  47      34.784  22.245   9.550  1.00  0.00              
ATOM    726  CB  ALA A  47      32.900  22.701   6.945  1.00  0.00              
ATOM    727  H   ALA A  47      30.901  21.376   7.801  1.00  0.00              
ATOM    728  HA  ALA A  47      33.713  20.880   7.707  1.00  0.00              
ATOM    729 1HB  ALA A  47      33.876  23.155   6.775  1.00  0.00              
ATOM    730 2HB  ALA A  47      32.552  22.233   6.024  1.00  0.00              
ATOM    731 3HB  ALA A  47      32.191  23.469   7.252  1.00  0.00              
ATOM    732  N   ALA A  48      32.691  22.793  10.164  1.00  0.00              
ATOM    733  CA  ALA A  48      33.106  23.353  11.450  1.00  0.00              
ATOM    734  C   ALA A  48      33.650  22.289  12.396  1.00  0.00              
ATOM    735  O   ALA A  48      34.647  22.511  13.098  1.00  0.00              
ATOM    736  CB  ALA A  48      31.943  24.087  12.101  1.00  0.00              
ATOM    737  H   ALA A  48      31.713  22.811   9.912  1.00  0.00              
ATOM    738  HA  ALA A  48      33.915  24.062  11.278  1.00  0.00              
ATOM    739 1HB  ALA A  48      32.265  24.506  13.054  1.00  0.00              
ATOM    740 2HB  ALA A  48      31.608  24.892  11.446  1.00  0.00              
ATOM    741 3HB  ALA A  48      31.122  23.391  12.270  1.00  0.00              
ATOM    742  N   ALA A  49      32.990  21.137  12.428  1.00  0.00              
ATOM    743  CA  ALA A  49      33.487  20.043  13.246  1.00  0.00              
ATOM    744  C   ALA A  49      34.847  19.611  12.711  1.00  0.00              
ATOM    745  O   ALA A  49      35.755  19.296  13.481  1.00  0.00              
ATOM    746  CB  ALA A  49      32.506  18.881  13.259  1.00  0.00              
ATOM    747  H   ALA A  49      32.144  21.005  11.891  1.00  0.00              
ATOM    748  HA  ALA A  49      33.609  20.400  14.269  1.00  0.00              
ATOM    749 1HB  ALA A  49      32.912  18.070  13.864  1.00  0.00              
ATOM    750 2HB  ALA A  49      31.557  19.209  13.684  1.00  0.00              
ATOM    751 3HB  ALA A  49      32.346  18.529  12.241  1.00  0.00              
ATOM    752  N   ASP A  50      34.990  19.633  11.388  1.00  0.00              
ATOM    753  CA  ASP A  50      36.262  19.318  10.743  1.00  0.00              
ATOM    754  C   ASP A  50      37.383  20.273  11.128  1.00  0.00              
ATOM    755  O   ASP A  50      38.513  19.851  11.365  1.00  0.00              
ATOM    756  CB  ASP A  50      36.091  19.317   9.222  1.00  0.00              
ATOM    757  CG  ASP A  50      35.292  18.139   8.679  1.00  0.00              
ATOM    758  OD1 ASP A  50      35.117  17.184   9.398  1.00  0.00              
ATOM    759  OD2 ASP A  50      34.731  18.267   7.617  1.00  0.00              
ATOM    760  H   ASP A  50      34.195  19.874  10.815  1.00  0.00              
ATOM    761  HA  ASP A  50      36.603  18.332  11.060  1.00  0.00              
ATOM    762 1HB  ASP A  50      35.678  20.246   8.830  1.00  0.00              
ATOM    763 2HB  ASP A  50      37.132  19.222   8.912  1.00  0.00              
ATOM    764  N   ILE A  51      37.074  21.564  11.175  1.00  0.00              
ATOM    765  CA  ILE A  51      38.022  22.538  11.693  1.00  0.00              
ATOM    766  C   ILE A  51      38.370  22.240  13.148  1.00  0.00              
ATOM    767  O   ILE A  51      39.540  22.254  13.531  1.00  0.00              
ATOM    768  CB  ILE A  51      37.474  23.973  11.587  1.00  0.00              
ATOM    769  CG1 ILE A  51      37.328  24.382  10.119  1.00  0.00              
ATOM    770  CG2 ILE A  51      38.381  24.945  12.326  1.00  0.00              
ATOM    771  CD1 ILE A  51      36.499  25.629   9.912  1.00  0.00              
ATOM    772  H   ILE A  51      36.171  21.880  10.849  1.00  0.00              
ATOM    773  HA  ILE A  51      38.970  22.473  11.161  1.00  0.00              
ATOM    774  HB  ILE A  51      36.475  24.005  12.022  1.00  0.00              
ATOM    775 1HG1 ILE A  51      38.331  24.543   9.726  1.00  0.00              
ATOM    776 2HG1 ILE A  51      36.863  23.546   9.595  1.00  0.00              
ATOM    777 1HG2 ILE A  51      37.979  25.955  12.240  1.00  0.00              
ATOM    778 2HG2 ILE A  51      38.435  24.665  13.377  1.00  0.00              
ATOM    779 3HG2 ILE A  51      39.379  24.915  11.890  1.00  0.00              
ATOM    780 1HD1 ILE A  51      36.441  25.855   8.847  1.00  0.00              
ATOM    781 2HD1 ILE A  51      35.494  25.468  10.304  1.00  0.00              
ATOM    782 3HD1 ILE A  51      36.962  26.465  10.433  1.00  0.00              
ATOM    783  N   ALA A  52      37.354  21.943  13.954  1.00  0.00              
ATOM    784  CA  ALA A  52      37.586  21.715  15.376  1.00  0.00              
ATOM    785  C   ALA A  52      38.611  20.591  15.580  1.00  0.00              
ATOM    786  O   ALA A  52      39.596  20.759  16.294  1.00  0.00              
ATOM    787  CB  ALA A  52      36.277  21.389  16.081  1.00  0.00              
ATOM    788  H   ALA A  52      36.414  21.874  13.591  1.00  0.00              
ATOM    789  HA  ALA A  52      37.999  22.624  15.813  1.00  0.00              
ATOM    790 1HB  ALA A  52      36.468  21.220  17.141  1.00  0.00              
ATOM    791 2HB  ALA A  52      35.584  22.222  15.966  1.00  0.00              
ATOM    792 3HB  ALA A  52      35.842  20.491  15.644  1.00  0.00              
ATOM    793  N   VAL A  53      38.391  19.460  14.917  1.00  0.00              
ATOM    794  CA  VAL A  53      39.292  18.315  15.038  1.00  0.00              
ATOM    795  C   VAL A  53      40.666  18.591  14.420  1.00  0.00              
ATOM    796  O   VAL A  53      41.669  18.024  14.851  1.00  0.00              
ATOM    797  CB  VAL A  53      38.690  17.061  14.375  1.00  0.00              
ATOM    798  CG1 VAL A  53      37.374  16.687  15.039  1.00  0.00              
ATOM    799  CG2 VAL A  53      38.487  17.292  12.885  1.00  0.00              
ATOM    800  H   VAL A  53      37.584  19.389  14.315  1.00  0.00              
ATOM    801  HA  VAL A  53      39.509  18.090  16.082  1.00  0.00              
ATOM    802  HB  VAL A  53      39.395  16.236  14.474  1.00  0.00              
ATOM    803 1HG1 VAL A  53      36.963  15.799  14.559  1.00  0.00              
ATOM    804 2HG1 VAL A  53      37.545  16.481  16.096  1.00  0.00              
ATOM    805 3HG1 VAL A  53      36.669  17.512  14.939  1.00  0.00              
ATOM    806 1HG2 VAL A  53      38.062  16.396  12.433  1.00  0.00              
ATOM    807 2HG2 VAL A  53      37.807  18.131  12.737  1.00  0.00              
ATOM    808 3HG2 VAL A  53      39.446  17.514  12.417  1.00  0.00              
ATOM    809  N   GLY A  54      40.710  19.470  13.423  1.00  0.00              
ATOM    810  CA  GLY A  54      41.969  20.022  12.945  1.00  0.00              
ATOM    811  C   GLY A  54      42.708  20.896  13.948  1.00  0.00              
ATOM    812  O   GLY A  54      43.933  21.030  13.894  1.00  0.00              
ATOM    813  H   GLY A  54      39.847  19.761  12.987  1.00  0.00              
ATOM    814 1HA  GLY A  54      42.638  19.204  12.678  1.00  0.00              
ATOM    815 2HA  GLY A  54      41.777  20.635  12.065  1.00  0.00              
ATOM    816  N   VAL A  55      41.956  21.510  14.855  1.00  0.00              
ATOM    817  CA  VAL A  55      42.538  22.353  15.894  1.00  0.00              
ATOM    818  C   VAL A  55      42.850  21.560  17.169  1.00  0.00              
ATOM    819  O   VAL A  55      43.767  21.906  17.912  1.00  0.00              
ATOM    820  CB  VAL A  55      41.603  23.525  16.248  1.00  0.00              
ATOM    821  CG1 VAL A  55      42.109  24.255  17.483  1.00  0.00              
ATOM    822  CG2 VAL A  55      41.485  24.485  15.074  1.00  0.00              
ATOM    823  H   VAL A  55      40.954  21.389  14.824  1.00  0.00              
ATOM    824  HA  VAL A  55      43.503  22.754  15.584  1.00  0.00              
ATOM    825  HB  VAL A  55      40.603  23.135  16.440  1.00  0.00              
ATOM    826 1HG1 VAL A  55      41.436  25.080  17.719  1.00  0.00              
ATOM    827 2HG1 VAL A  55      42.144  23.564  18.325  1.00  0.00              
ATOM    828 3HG1 VAL A  55      43.108  24.646  17.291  1.00  0.00              
ATOM    829 1HG2 VAL A  55      40.820  25.306  15.341  1.00  0.00              
ATOM    830 2HG2 VAL A  55      42.470  24.880  14.828  1.00  0.00              
ATOM    831 3HG2 VAL A  55      41.079  23.957  14.211  1.00  0.00              
ATOM    832  N   LEU A  56      42.104  20.485  17.408  1.00  0.00              
ATOM    833  CA  LEU A  56      42.255  19.719  18.641  1.00  0.00              
ATOM    834  C   LEU A  56      42.734  18.286  18.403  1.00  0.00              
ATOM    835  O   LEU A  56      43.720  17.852  18.991  1.00  0.00              
ATOM    836  CB  LEU A  56      40.926  19.706  19.406  1.00  0.00              
ATOM    837  CG  LEU A  56      40.412  21.082  19.846  1.00  0.00              
ATOM    838  CD1 LEU A  56      39.040  20.946  20.491  1.00  0.00              
ATOM    839  CD2 LEU A  56      41.404  21.708  20.816  1.00  0.00              
ATOM    840  H   LEU A  56      41.419  20.191  16.726  1.00  0.00              
ATOM    841  HA  LEU A  56      43.023  20.177  19.264  1.00  0.00              
ATOM    842 1HB  LEU A  56      40.280  19.297  18.630  1.00  0.00              
ATOM    843 2HB  LEU A  56      40.954  19.021  20.253  1.00  0.00              
ATOM    844  HG  LEU A  56      40.372  21.713  18.958  1.00  0.00              
ATOM    845 1HD1 LEU A  56      38.683  21.929  20.800  1.00  0.00              
ATOM    846 2HD1 LEU A  56      38.341  20.518  19.772  1.00  0.00              
ATOM    847 3HD1 LEU A  56      39.110  20.295  21.362  1.00  0.00              
ATOM    848 1HD2 LEU A  56      41.038  22.687  21.128  1.00  0.00              
ATOM    849 2HD2 LEU A  56      41.514  21.066  21.690  1.00  0.00              
ATOM    850 3HD2 LEU A  56      42.371  21.822  20.326  1.00  0.00              
ATOM    851  N   ALA A  57      42.033  17.560  17.537  1.00  0.00              
ATOM    852  CA  ALA A  57      42.199  16.112  17.437  1.00  0.00              
ATOM    853  C   ALA A  57      43.525  15.696  16.801  1.00  0.00              
ATOM    854  O   ALA A  57      44.223  14.824  17.324  1.00  0.00              
ATOM    855  CB  ALA A  57      41.038  15.515  16.657  1.00  0.00              
ATOM    856  H   ALA A  57      41.368  18.021  16.932  1.00  0.00              
ATOM    857  HA  ALA A  57      42.204  15.691  18.443  1.00  0.00              
ATOM    858 1HB  ALA A  57      41.156  14.433  16.602  1.00  0.00              
ATOM    859 2HB  ALA A  57      40.100  15.753  17.160  1.00  0.00              
ATOM    860 3HB  ALA A  57      41.025  15.929  15.650  1.00  0.00              
ATOM    861  N   ILE A  58      43.870  16.321  15.679  1.00  0.00              
ATOM    862  CA  ILE A  58      45.079  15.952  14.944  1.00  0.00              
ATOM    863  C   ILE A  58      46.321  16.295  15.759  1.00  0.00              
ATOM    864  O   ILE A  58      47.228  15.472  15.923  1.00  0.00              
ATOM    865  CB  ILE A  58      45.155  16.658  13.578  1.00  0.00              
ATOM    866  CG1 ILE A  58      44.087  16.106  12.631  1.00  0.00              
ATOM    867  CG2 ILE A  58      46.541  16.499  12.974  1.00  0.00              
ATOM    868  CD1 ILE A  58      43.930  16.903  11.356  1.00  0.00              
ATOM    869  H   ILE A  58      43.287  17.065  15.324  1.00  0.00              
ATOM    870  HA  ILE A  58      45.123  14.874  14.795  1.00  0.00              
ATOM    871  HB  ILE A  58      44.937  17.717  13.714  1.00  0.00              
ATOM    872 1HG1 ILE A  58      44.369  15.082  12.387  1.00  0.00              
ATOM    873 2HG1 ILE A  58      43.142  16.101  13.175  1.00  0.00              
ATOM    874 1HG2 ILE A  58      46.578  17.004  12.009  1.00  0.00              
ATOM    875 2HG2 ILE A  58      47.282  16.939  13.641  1.00  0.00              
ATOM    876 3HG2 ILE A  58      46.760  15.440  12.838  1.00  0.00              
ATOM    877 1HD1 ILE A  58      43.156  16.451  10.736  1.00  0.00              
ATOM    878 2HD1 ILE A  58      43.647  17.928  11.599  1.00  0.00              
ATOM    879 3HD1 ILE A  58      44.872  16.908  10.811  1.00  0.00              
ATOM    880  N   PRO A  59      46.335  17.504  16.302  1.00  0.00              
ATOM    881  CA  PRO A  59      47.350  17.896  17.267  1.00  0.00              
ATOM    882  C   PRO A  59      47.536  16.864  18.367  1.00  0.00              
ATOM    883  O   PRO A  59      48.664  16.535  18.717  1.00  0.00              
ATOM    884  CB  PRO A  59      46.834  19.229  17.817  1.00  0.00              
ATOM    885  CG  PRO A  59      46.043  19.812  16.697  1.00  0.00              
ATOM    886  CD  PRO A  59      45.334  18.647  16.059  1.00  0.00              
ATOM    887  HA  PRO A  59      48.349  17.992  16.818  1.00  0.00              
ATOM    888 1HB  PRO A  59      46.210  19.081  18.711  1.00  0.00              
ATOM    889 2HB  PRO A  59      47.662  19.892  18.108  1.00  0.00              
ATOM    890 1HG  PRO A  59      45.324  20.559  17.064  1.00  0.00              
ATOM    891 2HG  PRO A  59      46.695  20.323  15.973  1.00  0.00              
ATOM    892 1HD  PRO A  59      44.361  18.444  16.530  1.00  0.00              
ATOM    893 2HD  PRO A  59      45.144  18.811  14.988  1.00  0.00              
ATOM    894  N   PHE A  60      46.432  16.368  18.923  1.00  0.00              
ATOM    895  CA  PHE A  60      46.498  15.321  19.946  1.00  0.00              
ATOM    896  C   PHE A  60      47.085  14.037  19.374  1.00  0.00              
ATOM    897  O   PHE A  60      47.847  13.328  20.042  1.00  0.00              
ATOM    898  CB  PHE A  60      45.109  15.050  20.528  1.00  0.00              
ATOM    899  CG  PHE A  60      45.109  14.057  21.656  1.00  0.00              
ATOM    900  CD1 PHE A  60      45.757  14.340  22.849  1.00  0.00              
ATOM    901  CD2 PHE A  60      44.461  12.838  21.526  1.00  0.00              
ATOM    902  CE1 PHE A  60      45.757  13.427  23.887  1.00  0.00              
ATOM    903  CE2 PHE A  60      44.458  11.924  22.561  1.00  0.00              
ATOM    904  CZ  PHE A  60      45.108  12.220  23.743  1.00  0.00              
ATOM    905  H   PHE A  60      45.530  16.718  18.636  1.00  0.00              
ATOM    906  HA  PHE A  60      47.158  15.636  20.755  1.00  0.00              
ATOM    907 1HB  PHE A  60      44.682  15.971  20.924  1.00  0.00              
ATOM    908 2HB  PHE A  60      44.453  14.647  19.759  1.00  0.00              
ATOM    909  HD1 PHE A  60      46.270  15.296  22.962  1.00  0.00              
ATOM    910  HD2 PHE A  60      43.948  12.605  20.592  1.00  0.00              
ATOM    911  HE1 PHE A  60      46.271  13.663  24.818  1.00  0.00              
ATOM    912  HE2 PHE A  60      43.945  10.970  22.447  1.00  0.00              
ATOM    913  HZ  PHE A  60      45.108  11.500  24.560  1.00  0.00              
ATOM    914  N   ALA A  61      46.728  13.754  18.126  1.00  0.00              
ATOM    915  CA  ALA A  61      47.237  12.593  17.414  1.00  0.00              
ATOM    916  C   ALA A  61      48.739  12.739  17.203  1.00  0.00              
ATOM    917  O   ALA A  61      49.472  11.747  17.142  1.00  0.00              
ATOM    918  CB  ALA A  61      46.516  12.415  16.086  1.00  0.00              
ATOM    919  H   ALA A  61      46.078  14.370  17.660  1.00  0.00              
ATOM    920  HA  ALA A  61      47.063  11.705  18.022  1.00  0.00              
ATOM    921 1HB  ALA A  61      46.921  11.547  15.566  1.00  0.00              
ATOM    922 2HB  ALA A  61      45.451  12.265  16.267  1.00  0.00              
ATOM    923 3HB  ALA A  61      46.658  13.304  15.473  1.00  0.00              
ATOM    924  N   ILE A  62      49.191  13.983  17.093  1.00  0.00              
ATOM    925  CA  ILE A  62      50.614  14.261  16.961  1.00  0.00              
ATOM    926  C   ILE A  62      51.335  13.960  18.275  1.00  0.00              
ATOM    927  O   ILE A  62      52.426  13.380  18.285  1.00  0.00              
ATOM    928  CB  ILE A  62      50.872  15.724  16.557  1.00  0.00              
ATOM    929  CG1 ILE A  62      50.413  15.969  15.117  1.00  0.00              
ATOM    930  CG2 ILE A  62      52.346  16.067  16.715  1.00  0.00              
ATOM    931  CD1 ILE A  62      50.390  17.429  14.724  1.00  0.00              
ATOM    932  H   ILE A  62      48.539  14.754  17.101  1.00  0.00              
ATOM    933  HA  ILE A  62      51.068  13.598  16.226  1.00  0.00              
ATOM    934  HB  ILE A  62      50.276  16.379  17.192  1.00  0.00              
ATOM    935 1HG1 ILE A  62      51.095  15.427  14.462  1.00  0.00              
ATOM    936 2HG1 ILE A  62      49.411  15.552  15.021  1.00  0.00              
ATOM    937 1HG2 ILE A  62      52.511  17.104  16.424  1.00  0.00              
ATOM    938 2HG2 ILE A  62      52.642  15.930  17.754  1.00  0.00              
ATOM    939 3HG2 ILE A  62      52.942  15.413  16.078  1.00  0.00              
ATOM    940 1HD1 ILE A  62      50.054  17.523  13.691  1.00  0.00              
ATOM    941 2HD1 ILE A  62      49.707  17.972  15.377  1.00  0.00              
ATOM    942 3HD1 ILE A  62      51.391  17.848  14.817  1.00  0.00              
ATOM    943  N   THR A  63      50.713  14.354  19.379  1.00  0.00              
ATOM    944  CA  THR A  63      51.185  14.012  20.716  1.00  0.00              
ATOM    945  C   THR A  63      51.314  12.504  20.899  1.00  0.00              
ATOM    946  O   THR A  63      52.308  12.011  21.449  1.00  0.00              
ATOM    947  CB  THR A  63      50.246  14.569  21.802  1.00  0.00              
ATOM    948  OG1 THR A  63      50.204  15.999  21.713  1.00  0.00              
ATOM    949  CG2 THR A  63      50.732  14.165  23.185  1.00  0.00              
ATOM    950  H   THR A  63      49.878  14.914  19.281  1.00  0.00              
ATOM    951  HA  THR A  63      52.183  14.422  20.870  1.00  0.00              
ATOM    952  HB  THR A  63      49.243  14.175  21.640  1.00  0.00              
ATOM    953  HG1 THR A  63      49.618  16.345  22.391  1.00  0.00              
ATOM    954 1HG2 THR A  63      50.056  14.568  23.939  1.00  0.00              
ATOM    955 2HG2 THR A  63      50.754  13.078  23.259  1.00  0.00              
ATOM    956 3HG2 THR A  63      51.734  14.560  23.348  1.00  0.00              
ATOM    957  N   ILE A  64      50.306  11.774  20.426  1.00  0.00              
ATOM    958  CA  ILE A  64      50.334  10.317  20.458  1.00  0.00              
ATOM    959  C   ILE A  64      51.451   9.790  19.567  1.00  0.00              
ATOM    960  O   ILE A  64      52.199   8.893  19.956  1.00  0.00              
ATOM    961  CB  ILE A  64      48.993   9.709  20.008  1.00  0.00              
ATOM    962  CG1 ILE A  64      47.897  10.018  21.031  1.00  0.00              
ATOM    963  CG2 ILE A  64      49.130   8.208  19.805  1.00  0.00              
ATOM    964  CD1 ILE A  64      46.503   9.681  20.553  1.00  0.00              
ATOM    965  H   ILE A  64      49.501  12.242  20.035  1.00  0.00              
ATOM    966  HA  ILE A  64      50.576   9.960  21.458  1.00  0.00              
ATOM    967  HB  ILE A  64      48.688  10.176  19.071  1.00  0.00              
ATOM    968 1HG1 ILE A  64      48.121   9.444  21.929  1.00  0.00              
ATOM    969 2HG1 ILE A  64      47.956  11.082  21.258  1.00  0.00              
ATOM    970 1HG2 ILE A  64      48.173   7.795  19.488  1.00  0.00              
ATOM    971 2HG2 ILE A  64      49.882   8.011  19.042  1.00  0.00              
ATOM    972 3HG2 ILE A  64      49.434   7.741  20.742  1.00  0.00              
ATOM    973 1HD1 ILE A  64      45.781   9.927  21.331  1.00  0.00              
ATOM    974 2HD1 ILE A  64      46.277  10.256  19.654  1.00  0.00              
ATOM    975 3HD1 ILE A  64      46.442   8.617  20.327  1.00  0.00              
ATOM    976  N   SER A  65      51.560  10.353  18.368  1.00  0.00              
ATOM    977  CA  SER A  65      52.594   9.949  17.422  1.00  0.00              
ATOM    978  C   SER A  65      53.981  10.052  18.043  1.00  0.00              
ATOM    979  O   SER A  65      54.812   9.158  17.880  1.00  0.00              
ATOM    980  CB  SER A  65      52.512  10.796  16.167  1.00  0.00              
ATOM    981  OG  SER A  65      51.306  10.606  15.481  1.00  0.00              
ATOM    982  H   SER A  65      50.910  11.080  18.105  1.00  0.00              
ATOM    983  HA  SER A  65      52.442   8.947  17.018  1.00  0.00              
ATOM    984 1HB  SER A  65      52.599  11.845  16.449  1.00  0.00              
ATOM    985 2HB  SER A  65      53.339  10.528  15.511  1.00  0.00              
ATOM    986  HG  SER A  65      51.042  11.430  15.065  1.00  0.00              
ATOM    987  N   THR A  66      54.226  11.147  18.754  1.00  0.00              
ATOM    988  CA  THR A  66      55.503  11.354  19.427  1.00  0.00              
ATOM    989  C   THR A  66      55.652  10.364  20.575  1.00  0.00              
ATOM    990  O   THR A  66      56.726   9.801  20.786  1.00  0.00              
ATOM    991  CB  THR A  66      55.640  12.789  19.968  1.00  0.00              
ATOM    992  OG1 THR A  66      55.588  13.720  18.879  1.00  0.00              
ATOM    993  CG2 THR A  66      56.957  12.955  20.710  1.00  0.00              
ATOM    994  H   THR A  66      53.509  11.854  18.831  1.00  0.00              
ATOM    995  HA  THR A  66      56.321  11.163  18.732  1.00  0.00              
ATOM    996  HB  THR A  66      54.813  12.992  20.648  1.00  0.00              
ATOM    997  HG1 THR A  66      55.674  14.614  19.219  1.00  0.00              
ATOM    998 1HG2 THR A  66      57.036  13.975  21.086  1.00  0.00              
ATOM    999 2HG2 THR A  66      56.994  12.256  21.546  1.00  0.00              
ATOM   1000 3HG2 THR A  66      57.785  12.753  20.031  1.00  0.00              
ATOM   1001  N   GLY A  67      54.568  10.157  21.315  1.00  0.00              
ATOM   1002  CA  GLY A  67      54.576   9.233  22.443  1.00  0.00              
ATOM   1003  C   GLY A  67      54.693  10.003  23.752  1.00  0.00              
ATOM   1004  O   GLY A  67      55.220   9.491  24.740  1.00  0.00              
ATOM   1005  H   GLY A  67      53.717  10.652  21.091  1.00  0.00              
ATOM   1006 1HA  GLY A  67      53.650   8.658  22.440  1.00  0.00              
ATOM   1007 2HA  GLY A  67      55.423   8.555  22.343  1.00  0.00              
ATOM   1008  N   PHE A  68      54.199  11.236  23.753  1.00  0.00              
ATOM   1009  CA  PHE A  68      54.296  12.100  24.923  1.00  0.00              
ATOM   1010  C   PHE A  68      53.095  11.927  25.844  1.00  0.00              
ATOM   1011  O   PHE A  68      51.951  11.898  25.389  1.00  0.00              
ATOM   1012  CB  PHE A  68      54.424  13.564  24.497  1.00  0.00              
ATOM   1013  CG  PHE A  68      54.423  14.532  25.645  1.00  0.00              
ATOM   1014  CD1 PHE A  68      55.537  14.665  26.460  1.00  0.00              
ATOM   1015  CD2 PHE A  68      53.308  15.312  25.913  1.00  0.00              
ATOM   1016  CE1 PHE A  68      55.537  15.556  27.517  1.00  0.00              
ATOM   1017  CE2 PHE A  68      53.305  16.203  26.968  1.00  0.00              
ATOM   1018  CZ  PHE A  68      54.421  16.325  27.771  1.00  0.00              
ATOM   1019  H   PHE A  68      53.743  11.584  22.921  1.00  0.00              
ATOM   1020  HA  PHE A  68      55.176  11.831  25.510  1.00  0.00              
ATOM   1021 1HB  PHE A  68      55.359  13.718  23.960  1.00  0.00              
ATOM   1022 2HB  PHE A  68      53.588  13.841  23.855  1.00  0.00              
ATOM   1023  HD1 PHE A  68      56.420  14.057  26.259  1.00  0.00              
ATOM   1024  HD2 PHE A  68      52.426  15.215  25.279  1.00  0.00              
ATOM   1025  HE1 PHE A  68      56.419  15.650  28.150  1.00  0.00              
ATOM   1026  HE2 PHE A  68      52.422  16.811  27.168  1.00  0.00              
ATOM   1027  HZ  PHE A  68      54.420  17.026  28.604  1.00  0.00              
ATOM   1028  N   CYS A  69      53.361  11.811  27.140  1.00  0.00              
ATOM   1029  CA  CYS A  69      52.299  11.697  28.133  1.00  0.00              
ATOM   1030  C   CYS A  69      51.849  13.078  28.589  1.00  0.00              
ATOM   1031  O   CYS A  69      52.442  13.669  29.492  1.00  0.00              
ATOM   1032  CB  CYS A  69      52.978  10.943  29.276  1.00  0.00              
ATOM   1033  SG  CYS A  69      51.907  10.609  30.695  1.00  0.00              
ATOM   1034  H   CYS A  69      54.323  11.802  27.446  1.00  0.00              
ATOM   1035  HA  CYS A  69      51.446  11.113  27.789  1.00  0.00              
ATOM   1036 1HB  CYS A  69      53.333   9.972  28.930  1.00  0.00              
ATOM   1037 2HB  CYS A  69      53.818  11.521  29.662  1.00  0.00              
ATOM   1038  N   ALA A  70      50.795  13.589  27.961  1.00  0.00              
ATOM   1039  CA  ALA A  70      50.194  14.851  28.375  1.00  0.00              
ATOM   1040  C   ALA A  70      49.320  14.661  29.608  1.00  0.00              
ATOM   1041  O   ALA A  70      49.107  13.537  30.062  1.00  0.00              
ATOM   1042  CB  ALA A  70      49.387  15.453  27.234  1.00  0.00              
ATOM   1043  H   ALA A  70      50.402  13.091  27.176  1.00  0.00              
ATOM   1044  HA  ALA A  70      50.989  15.547  28.643  1.00  0.00              
ATOM   1045 1HB  ALA A  70      48.944  16.395  27.560  1.00  0.00              
ATOM   1046 2HB  ALA A  70      50.041  15.636  26.381  1.00  0.00              
ATOM   1047 3HB  ALA A  70      48.596  14.763  26.944  1.00  0.00              
ATOM   1048  N   ALA A  71      48.903  15.821  30.381  1.00  0.00              
ATOM   1049  CA  ALA A  71      48.103  15.681  31.592  1.00  0.00              
ATOM   1050  C   ALA A  71      46.867  14.831  31.325  1.00  0.00              
ATOM   1051  O   ALA A  71      46.182  15.014  30.319  1.00  0.00              
ATOM   1052  CB  ALA A  71      47.705  17.046  32.134  1.00  0.00              
ATOM   1053  H   ALA A  71      48.997  16.733  29.957  1.00  0.00              
ATOM   1054  HA  ALA A  71      48.694  15.166  32.350  1.00  0.00              
ATOM   1055 1HB  ALA A  71      47.101  16.918  33.033  1.00  0.00              
ATOM   1056 2HB  ALA A  71      48.601  17.617  32.377  1.00  0.00              
ATOM   1057 3HB  ALA A  71      47.126  17.581  31.382  1.00  0.00              
ATOM   1058  N   CYS A  72      46.588  13.901  32.232  1.00  0.00              
ATOM   1059  CA  CYS A  72      45.472  12.978  32.064  1.00  0.00              
ATOM   1060  C   CYS A  72      44.211  13.750  31.695  1.00  0.00              
ATOM   1061  O   CYS A  72      43.464  13.348  30.804  1.00  0.00              
ATOM   1062  CB  CYS A  72      45.328  12.341  33.446  1.00  0.00              
ATOM   1063  SG  CYS A  72      45.232  13.524  34.810  1.00  0.00              
ATOM   1064  H   CYS A  72      47.163  13.832  33.059  1.00  0.00              
ATOM   1065  HA  CYS A  72      45.651  12.190  31.333  1.00  0.00              
ATOM   1066 1HB  CYS A  72      44.415  11.748  33.495  1.00  0.00              
ATOM   1067 2HB  CYS A  72      46.187  11.704  33.658  1.00  0.00              
ATOM   1068  N   HIS A  73      43.981  14.861  32.387  1.00  0.00              
ATOM   1069  CA  HIS A  73      42.763  15.647  32.178  1.00  0.00              
ATOM   1070  C   HIS A  73      42.787  16.458  30.880  1.00  0.00              
ATOM   1071  O   HIS A  73      41.736  16.853  30.371  1.00  0.00              
ATOM   1072  CB  HIS A  73      42.532  16.587  33.365  1.00  0.00              
ATOM   1073  CG  HIS A  73      42.189  15.877  34.638  1.00  0.00              
ATOM   1074  ND1 HIS A  73      43.092  15.720  35.668  1.00  0.00              
ATOM   1075  CD2 HIS A  73      41.044  15.282  35.046  1.00  0.00              
ATOM   1076  CE1 HIS A  73      42.515  15.058  36.657  1.00  0.00              
ATOM   1077  NE2 HIS A  73      41.273  14.782  36.304  1.00  0.00              
ATOM   1078  H   HIS A  73      44.656  15.173  33.070  1.00  0.00              
ATOM   1079  HA  HIS A  73      41.908  14.978  32.084  1.00  0.00              
ATOM   1080 1HB  HIS A  73      43.434  17.168  33.566  1.00  0.00              
ATOM   1081 2HB  HIS A  73      41.705  17.264  33.152  1.00  0.00              
ATOM   1082  HD2 HIS A  73      40.068  15.154  34.576  1.00  0.00              
ATOM   1083  HE1 HIS A  73      43.066  14.832  37.569  1.00  0.00              
ATOM   1084  HE2 HIS A  73      40.594  14.283  36.862  1.00  0.00              
ATOM   1085  N   GLY A  74      43.981  16.721  30.357  1.00  0.00              
ATOM   1086  CA  GLY A  74      44.100  17.439  29.095  1.00  0.00              
ATOM   1087  C   GLY A  74      43.667  16.513  27.969  1.00  0.00              
ATOM   1088  O   GLY A  74      42.938  16.905  27.063  1.00  0.00              
ATOM   1089  H   GLY A  74      44.820  16.422  30.834  1.00  0.00              
ATOM   1090 1HA  GLY A  74      43.461  18.322  29.126  1.00  0.00              
ATOM   1091 2HA  GLY A  74      45.136  17.745  28.956  1.00  0.00              
ATOM   1092  N   CYS A  75      44.129  15.273  28.062  1.00  0.00              
ATOM   1093  CA  CYS A  75      43.815  14.192  27.126  1.00  0.00              
ATOM   1094  C   CYS A  75      42.330  13.818  27.223  1.00  0.00              
ATOM   1095  O   CYS A  75      41.688  13.536  26.204  1.00  0.00              
ATOM   1096  CB  CYS A  75      44.698  13.045  27.619  1.00  0.00              
ATOM   1097  SG  CYS A  75      46.473  13.333  27.430  1.00  0.00              
ATOM   1098  H   CYS A  75      44.740  15.084  28.843  1.00  0.00              
ATOM   1099  HA  CYS A  75      44.085  14.420  26.095  1.00  0.00              
ATOM   1100 1HB  CYS A  75      44.531  12.871  28.682  1.00  0.00              
ATOM   1101 2HB  CYS A  75      44.478  12.135  27.061  1.00  0.00              
ATOM   1102  N   LEU A  76      41.809  13.813  28.445  1.00  0.00              
ATOM   1103  CA  LEU A  76      40.390  13.592  28.673  1.00  0.00              
ATOM   1104  C   LEU A  76      39.547  14.705  28.048  1.00  0.00              
ATOM   1105  O   LEU A  76      38.545  14.435  27.387  1.00  0.00              
ATOM   1106  CB  LEU A  76      40.109  13.487  30.177  1.00  0.00              
ATOM   1107  CG  LEU A  76      40.586  12.189  30.841  1.00  0.00              
ATOM   1108  CD1 LEU A  76      40.478  12.307  32.355  1.00  0.00              
ATOM   1109  CD2 LEU A  76      39.756  11.021  30.330  1.00  0.00              
ATOM   1110  H   LEU A  76      42.416  13.968  29.236  1.00  0.00              
ATOM   1111  HA  LEU A  76      40.082  12.666  28.189  1.00  0.00              
ATOM   1112 1HB  LEU A  76      40.706  14.328  30.528  1.00  0.00              
ATOM   1113 2HB  LEU A  76      39.059  13.667  30.406  1.00  0.00              
ATOM   1114  HG  LEU A  76      41.618  12.026  30.529  1.00  0.00              
ATOM   1115 1HD1 LEU A  76      40.819  11.380  32.818  1.00  0.00              
ATOM   1116 2HD1 LEU A  76      41.098  13.134  32.702  1.00  0.00              
ATOM   1117 3HD1 LEU A  76      39.440  12.489  32.633  1.00  0.00              
ATOM   1118 1HD2 LEU A  76      40.097  10.099  30.802  1.00  0.00              
ATOM   1119 2HD2 LEU A  76      38.706  11.187  30.572  1.00  0.00              
ATOM   1120 3HD2 LEU A  76      39.870  10.938  29.249  1.00  0.00              
ATOM   1121  N   PHE A  77      39.964  15.953  28.250  1.00  0.00              
ATOM   1122  CA  PHE A  77      39.296  17.093  27.622  1.00  0.00              
ATOM   1123  C   PHE A  77      39.231  16.964  26.102  1.00  0.00              
ATOM   1124  O   PHE A  77      38.165  17.123  25.501  1.00  0.00              
ATOM   1125  CB  PHE A  77      40.005  18.393  28.003  1.00  0.00              
ATOM   1126  CG  PHE A  77      39.397  19.093  29.185  1.00  0.00              
ATOM   1127  CD1 PHE A  77      40.161  19.384  30.305  1.00  0.00              
ATOM   1128  CD2 PHE A  77      38.060  19.460  29.180  1.00  0.00              
ATOM   1129  CE1 PHE A  77      39.603  20.027  31.393  1.00  0.00              
ATOM   1130  CE2 PHE A  77      37.499  20.103  30.266  1.00  0.00              
ATOM   1131  CZ  PHE A  77      38.272  20.387  31.374  1.00  0.00              
ATOM   1132  H   PHE A  77      40.760  16.118  28.850  1.00  0.00              
ATOM   1133  HA  PHE A  77      38.260  17.146  27.960  1.00  0.00              
ATOM   1134 1HB  PHE A  77      41.045  18.193  28.260  1.00  0.00              
ATOM   1135 2HB  PHE A  77      39.968  19.097  27.172  1.00  0.00              
ATOM   1136  HD1 PHE A  77      41.214  19.100  30.320  1.00  0.00              
ATOM   1137  HD2 PHE A  77      37.450  19.235  28.304  1.00  0.00              
ATOM   1138  HE1 PHE A  77      40.214  20.250  32.267  1.00  0.00              
ATOM   1139  HE2 PHE A  77      36.447  20.387  30.249  1.00  0.00              
ATOM   1140  HZ  PHE A  77      37.831  20.893  32.232  1.00  0.00              
ATOM   1141  N   ILE A  78      40.370  16.674  25.482  1.00  0.00              
ATOM   1142  CA  ILE A  78      40.424  16.564  24.032  1.00  0.00              
ATOM   1143  C   ILE A  78      39.578  15.385  23.574  1.00  0.00              
ATOM   1144  O   ILE A  78      38.829  15.486  22.590  1.00  0.00              
ATOM   1145  CB  ILE A  78      41.867  16.390  23.523  1.00  0.00              
ATOM   1146  CG1 ILE A  78      42.679  17.663  23.775  1.00  0.00              
ATOM   1147  CG2 ILE A  78      41.870  16.037  22.044  1.00  0.00              
ATOM   1148  CD1 ILE A  78      44.167  17.487  23.575  1.00  0.00              
ATOM   1149  H   ILE A  78      41.214  16.528  26.018  1.00  0.00              
ATOM   1150  HA  ILE A  78      39.982  17.442  23.564  1.00  0.00              
ATOM   1151  HB  ILE A  78      42.349  15.593  24.088  1.00  0.00              
ATOM   1152 1HG1 ILE A  78      42.308  18.425  23.092  1.00  0.00              
ATOM   1153 2HG1 ILE A  78      42.485  17.972  24.803  1.00  0.00              
ATOM   1154 1HG2 ILE A  78      42.897  15.919  21.699  1.00  0.00              
ATOM   1155 2HG2 ILE A  78      41.326  15.106  21.890  1.00  0.00              
ATOM   1156 3HG2 ILE A  78      41.388  16.836  21.478  1.00  0.00              
ATOM   1157 1HD1 ILE A  78      44.676  18.431  23.773  1.00  0.00              
ATOM   1158 2HD1 ILE A  78      44.540  16.725  24.260  1.00  0.00              
ATOM   1159 3HD1 ILE A  78      44.363  17.179  22.549  1.00  0.00              
ATOM   1160  N   ALA A  79      39.672  14.274  24.301  1.00  0.00              
ATOM   1161  CA  ALA A  79      38.978  13.072  23.859  1.00  0.00              
ATOM   1162  C   ALA A  79      37.468  13.289  23.853  1.00  0.00              
ATOM   1163  O   ALA A  79      36.782  12.904  22.911  1.00  0.00              
ATOM   1164  CB  ALA A  79      39.347  11.891  24.744  1.00  0.00              
ATOM   1165  H   ALA A  79      40.213  14.245  25.152  1.00  0.00              
ATOM   1166  HA  ALA A  79      39.282  12.849  22.837  1.00  0.00              
ATOM   1167 1HB  ALA A  79      38.819  11.001  24.401  1.00  0.00              
ATOM   1168 2HB  ALA A  79      40.422  11.717  24.690  1.00  0.00              
ATOM   1169 3HB  ALA A  79      39.065  12.105  25.774  1.00  0.00              
ATOM   1170  N   CYS A  80      36.962  13.923  24.905  1.00  0.00              
ATOM   1171  CA  CYS A  80      35.531  14.183  25.043  1.00  0.00              
ATOM   1172  C   CYS A  80      35.063  15.334  24.162  1.00  0.00              
ATOM   1173  O   CYS A  80      33.887  15.414  23.813  1.00  0.00              
ATOM   1174  CB  CYS A  80      35.404  14.556  26.520  1.00  0.00              
ATOM   1175  SG  CYS A  80      35.986  16.220  26.925  1.00  0.00              
ATOM   1176  H   CYS A  80      37.590  14.233  25.633  1.00  0.00              
ATOM   1177  HA  CYS A  80      34.911  13.308  24.847  1.00  0.00              
ATOM   1178 1HB  CYS A  80      34.359  14.518  26.830  1.00  0.00              
ATOM   1179 2HB  CYS A  80      35.991  13.873  27.133  1.00  0.00              
ATOM   1180  HG  CYS A  80      35.686  16.161  28.218  1.00  0.00              
ATOM   1181  N   PHE A  81      35.979  16.228  23.810  1.00  0.00              
ATOM   1182  CA  PHE A  81      35.687  17.232  22.802  1.00  0.00              
ATOM   1183  C   PHE A  81      35.453  16.539  21.464  1.00  0.00              
ATOM   1184  O   PHE A  81      34.520  16.881  20.727  1.00  0.00              
ATOM   1185  CB  PHE A  81      36.826  18.248  22.696  1.00  0.00              
ATOM   1186  CG  PHE A  81      36.927  19.171  23.877  1.00  0.00              
ATOM   1187  CD1 PHE A  81      35.867  19.308  24.761  1.00  0.00              
ATOM   1188  CD2 PHE A  81      38.081  19.905  24.106  1.00  0.00              
ATOM   1189  CE1 PHE A  81      35.959  20.157  25.848  1.00  0.00              
ATOM   1190  CE2 PHE A  81      38.176  20.753  25.192  1.00  0.00              
ATOM   1191  CZ  PHE A  81      37.113  20.879  26.064  1.00  0.00              
ATOM   1192  H   PHE A  81      36.891  16.217  24.244  1.00  0.00              
ATOM   1193  HA  PHE A  81      34.773  17.767  23.066  1.00  0.00              
ATOM   1194 1HB  PHE A  81      37.782  17.733  22.620  1.00  0.00              
ATOM   1195 2HB  PHE A  81      36.684  18.879  21.820  1.00  0.00              
ATOM   1196  HD1 PHE A  81      34.954  18.736  24.591  1.00  0.00              
ATOM   1197  HD2 PHE A  81      38.920  19.805  23.417  1.00  0.00              
ATOM   1198  HE1 PHE A  81      35.118  20.255  26.535  1.00  0.00              
ATOM   1199  HE2 PHE A  81      39.089  21.323  25.361  1.00  0.00              
ATOM   1200  HZ  PHE A  81      37.186  21.549  26.919  1.00  0.00              
ATOM   1201  N   VAL A  82      36.286  15.546  21.169  1.00  0.00              
ATOM   1202  CA  VAL A  82      36.100  14.725  19.973  1.00  0.00              
ATOM   1203  C   VAL A  82      34.789  13.917  19.936  1.00  0.00              
ATOM   1204  O   VAL A  82      34.169  13.769  18.876  1.00  0.00              
ATOM   1205  CB  VAL A  82      37.278  13.746  19.811  1.00  0.00              
ATOM   1206  CG1 VAL A  82      36.980  12.731  18.717  1.00  0.00              
ATOM   1207  CG2 VAL A  82      38.561  14.501  19.499  1.00  0.00              
ATOM   1208  H   VAL A  82      37.064  15.352  21.782  1.00  0.00              
ATOM   1209  HA  VAL A  82      36.019  15.342  19.077  1.00  0.00              
ATOM   1210  HB  VAL A  82      37.438  13.226  20.755  1.00  0.00              
ATOM   1211 1HG1 VAL A  82      37.822  12.046  18.617  1.00  0.00              
ATOM   1212 2HG1 VAL A  82      36.084  12.167  18.978  1.00  0.00              
ATOM   1213 3HG1 VAL A  82      36.821  13.250  17.772  1.00  0.00              
ATOM   1214 1HG2 VAL A  82      39.382  13.794  19.389  1.00  0.00              
ATOM   1215 2HG2 VAL A  82      38.436  15.061  18.572  1.00  0.00              
ATOM   1216 3HG2 VAL A  82      38.784  15.191  20.313  1.00  0.00              
ATOM   1217  N   LEU A  83      34.381  13.389  21.090  1.00  0.00              
ATOM   1218  CA  LEU A  83      33.042  12.832  21.257  1.00  0.00              
ATOM   1219  C   LEU A  83      31.945  13.838  20.944  1.00  0.00              
ATOM   1220  O   LEU A  83      30.998  13.518  20.236  1.00  0.00              
ATOM   1221  CB  LEU A  83      32.874  12.301  22.686  1.00  0.00              
ATOM   1222  CG  LEU A  83      33.609  10.989  22.987  1.00  0.00              
ATOM   1223  CD1 LEU A  83      33.470  10.639  24.462  1.00  0.00              
ATOM   1224  CD2 LEU A  83      33.046   9.878  22.113  1.00  0.00              
ATOM   1225  H   LEU A  83      35.021  13.376  21.872  1.00  0.00              
ATOM   1226  HA  LEU A  83      32.898  12.012  20.553  1.00  0.00              
ATOM   1227 1HB  LEU A  83      33.333  13.122  23.235  1.00  0.00              
ATOM   1228 2HB  LEU A  83      31.823  12.221  22.966  1.00  0.00              
ATOM   1229  HG  LEU A  83      34.654  11.133  22.711  1.00  0.00              
ATOM   1230 1HD1 LEU A  83      33.996   9.706  24.666  1.00  0.00              
ATOM   1231 2HD1 LEU A  83      33.901  11.437  25.068  1.00  0.00              
ATOM   1232 3HD1 LEU A  83      32.416  10.523  24.710  1.00  0.00              
ATOM   1233 1HD2 LEU A  83      33.570   8.947  22.328  1.00  0.00              
ATOM   1234 2HD2 LEU A  83      31.983   9.754  22.323  1.00  0.00              
ATOM   1235 3HD2 LEU A  83      33.181  10.137  21.063  1.00  0.00              
ATOM   1236  N   VAL A  84      32.055  15.046  21.483  1.00  0.00              
ATOM   1237  CA  VAL A  84      31.041  16.052  21.211  1.00  0.00              
ATOM   1238  C   VAL A  84      30.977  16.248  19.707  1.00  0.00              
ATOM   1239  O   VAL A  84      29.895  16.225  19.118  1.00  0.00              
ATOM   1240  CB  VAL A  84      31.341  17.395  21.903  1.00  0.00              
ATOM   1241  CG1 VAL A  84      30.386  18.473  21.411  1.00  0.00              
ATOM   1242  CG2 VAL A  84      31.244  17.249  23.414  1.00  0.00              
ATOM   1243  H   VAL A  84      32.833  15.282  22.083  1.00  0.00              
ATOM   1244  HA  VAL A  84      30.054  15.719  21.534  1.00  0.00              
ATOM   1245  HB  VAL A  84      32.366  17.688  21.679  1.00  0.00              
ATOM   1246 1HG1 VAL A  84      30.613  19.415  21.910  1.00  0.00              
ATOM   1247 2HG1 VAL A  84      30.501  18.597  20.334  1.00  0.00              
ATOM   1248 3HG1 VAL A  84      29.361  18.181  21.636  1.00  0.00              
ATOM   1249 1HG2 VAL A  84      31.459  18.207  23.887  1.00  0.00              
ATOM   1250 2HG2 VAL A  84      30.237  16.929  23.684  1.00  0.00              
ATOM   1251 3HG2 VAL A  84      31.965  16.506  23.755  1.00  0.00              
ATOM   1252  N   LEU A  85      32.147  16.400  19.088  1.00  0.00              
ATOM   1253  CA  LEU A  85      32.232  16.697  17.660  1.00  0.00              
ATOM   1254  C   LEU A  85      31.723  15.569  16.758  1.00  0.00              
ATOM   1255  O   LEU A  85      31.045  15.829  15.764  1.00  0.00              
ATOM   1256  CB  LEU A  85      33.684  17.035  17.297  1.00  0.00              
ATOM   1257  CG  LEU A  85      34.226  18.330  17.914  1.00  0.00              
ATOM   1258  CD1 LEU A  85      35.735  18.408  17.723  1.00  0.00              
ATOM   1259  CD2 LEU A  85      33.539  19.526  17.272  1.00  0.00              
ATOM   1260  H   LEU A  85      32.999  16.308  19.623  1.00  0.00              
ATOM   1261  HA  LEU A  85      31.594  17.548  17.426  1.00  0.00              
ATOM   1262 1HB  LEU A  85      34.182  16.173  17.739  1.00  0.00              
ATOM   1263 2HB  LEU A  85      33.841  17.032  16.219  1.00  0.00              
ATOM   1264  HG  LEU A  85      33.961  18.321  18.972  1.00  0.00              
ATOM   1265 1HD1 LEU A  85      36.111  19.331  18.164  1.00  0.00              
ATOM   1266 2HD1 LEU A  85      36.208  17.555  18.210  1.00  0.00              
ATOM   1267 3HD1 LEU A  85      35.968  18.394  16.659  1.00  0.00              
ATOM   1268 1HD2 LEU A  85      33.925  20.446  17.712  1.00  0.00              
ATOM   1269 2HD2 LEU A  85      33.735  19.527  16.200  1.00  0.00              
ATOM   1270 3HD2 LEU A  85      32.465  19.465  17.445  1.00  0.00              
ATOM   1271  N   THR A  86      32.028  14.324  17.116  1.00  0.00              
ATOM   1272  CA  THR A  86      31.569  13.178  16.332  1.00  0.00              
ATOM   1273  C   THR A  86      30.046  13.040  16.413  1.00  0.00              
ATOM   1274  O   THR A  86      29.357  12.821  15.407  1.00  0.00              
ATOM   1275  CB  THR A  86      32.223  11.868  16.806  1.00  0.00              
ATOM   1276  OG1 THR A  86      33.646  11.959  16.655  1.00  0.00              
ATOM   1277  CG2 THR A  86      31.706  10.689  15.996  1.00  0.00              
ATOM   1278  H   THR A  86      32.585  14.163  17.943  1.00  0.00              
ATOM   1279  HA  THR A  86      31.814  13.329  15.280  1.00  0.00              
ATOM   1280  HB  THR A  86      31.988  11.715  17.859  1.00  0.00              
ATOM   1281  HG1 THR A  86      33.977  12.690  17.183  1.00  0.00              
ATOM   1282 1HG2 THR A  86      32.179   9.772  16.346  1.00  0.00              
ATOM   1283 2HG2 THR A  86      30.626  10.610  16.118  1.00  0.00              
ATOM   1284 3HG2 THR A  86      31.942  10.841  14.943  1.00  0.00              
ATOM   1285  N   GLN A  87      29.526  13.182  17.627  1.00  0.00              
ATOM   1286  CA  GLN A  87      28.097  13.088  17.870  1.00  0.00              
ATOM   1287  C   GLN A  87      27.385  14.208  17.129  1.00  0.00              
ATOM   1288  O   GLN A  87      26.354  14.000  16.494  1.00  0.00              
ATOM   1289  CB  GLN A  87      27.790  13.166  19.368  1.00  0.00              
ATOM   1290  CG  GLN A  87      28.247  11.953  20.161  1.00  0.00              
ATOM   1291  CD  GLN A  87      28.205  12.191  21.659  1.00  0.00              
ATOM   1292  OE1 GLN A  87      27.643  13.185  22.128  1.00  0.00              
ATOM   1293  NE2 GLN A  87      28.804  11.282  22.419  1.00  0.00              
ATOM   1294  H   GLN A  87      30.147  13.362  18.403  1.00  0.00              
ATOM   1295  HA  GLN A  87      27.722  12.142  17.480  1.00  0.00              
ATOM   1296 1HB  GLN A  87      28.285  14.061  19.745  1.00  0.00              
ATOM   1297 2HB  GLN A  87      26.711  13.281  19.463  1.00  0.00              
ATOM   1298 1HG  GLN A  87      27.871  10.948  19.971  1.00  0.00              
ATOM   1299 2HG  GLN A  87      29.284  12.019  19.831  1.00  0.00              
ATOM   1300 1HE2 GLN A  87      28.809  11.386  23.414  1.00  0.00              
ATOM   1301 2HE2 GLN A  87      29.250  10.492  21.997  1.00  0.00              
ATOM   1302  N   SER A  88      27.967  15.397  17.198  1.00  0.00              
ATOM   1303  CA  SER A  88      27.384  16.570  16.570  1.00  0.00              
ATOM   1304  C   SER A  88      27.310  16.373  15.063  1.00  0.00              
ATOM   1305  O   SER A  88      26.279  16.639  14.455  1.00  0.00              
ATOM   1306  CB  SER A  88      28.190  17.808  16.910  1.00  0.00              
ATOM   1307  OG  SER A  88      27.655  18.962  16.323  1.00  0.00              
ATOM   1308  H   SER A  88      28.837  15.491  17.702  1.00  0.00              
ATOM   1309  HA  SER A  88      26.405  16.835  16.972  1.00  0.00              
ATOM   1310 1HB  SER A  88      28.198  17.932  17.992  1.00  0.00              
ATOM   1311 2HB  SER A  88      29.210  17.669  16.554  1.00  0.00              
ATOM   1312  HG  SER A  88      28.193  19.721  16.562  1.00  0.00              
ATOM   1313  N   SER A  89      28.408  15.909  14.471  1.00  0.00              
ATOM   1314  CA  SER A  89      28.494  15.694  13.024  1.00  0.00              
ATOM   1315  C   SER A  89      27.499  14.629  12.540  1.00  0.00              
ATOM   1316  O   SER A  89      26.879  14.766  11.472  1.00  0.00              
ATOM   1317  CB  SER A  89      29.909  15.301  12.646  1.00  0.00              
ATOM   1318  OG  SER A  89      30.288  14.081  13.221  1.00  0.00              
ATOM   1319  H   SER A  89      29.210  15.699  15.048  1.00  0.00              
ATOM   1320  HA  SER A  89      28.357  16.606  12.442  1.00  0.00              
ATOM   1321 1HB  SER A  89      29.968  15.215  11.561  1.00  0.00              
ATOM   1322 2HB  SER A  89      30.590  16.080  12.985  1.00  0.00              
ATOM   1323  HG  SER A  89      31.221  13.926  13.056  1.00  0.00              
ATOM   1324  N   ILE A  90      27.334  13.576  13.333  1.00  0.00              
ATOM   1325  CA  ILE A  90      26.347  12.555  12.991  1.00  0.00              
ATOM   1326  C   ILE A  90      24.926  13.112  13.108  1.00  0.00              
ATOM   1327  O   ILE A  90      24.063  12.804  12.287  1.00  0.00              
ATOM   1328  CB  ILE A  90      26.483  11.313  13.890  1.00  0.00              
ATOM   1329  CG1 ILE A  90      27.796  10.582  13.597  1.00  0.00              
ATOM   1330  CG2 ILE A  90      25.297  10.381  13.693  1.00  0.00              
ATOM   1331  CD1 ILE A  90      28.139   9.513  14.609  1.00  0.00              
ATOM   1332  H   ILE A  90      27.883  13.467  14.173  1.00  0.00              
ATOM   1333  HA  ILE A  90      26.447  12.259  11.947  1.00  0.00              
ATOM   1334  HB  ILE A  90      26.526  11.631  14.931  1.00  0.00              
ATOM   1335 1HG1 ILE A  90      27.703  10.132  12.609  1.00  0.00              
ATOM   1336 2HG1 ILE A  90      28.587  11.333  13.580  1.00  0.00              
ATOM   1337 1HG2 ILE A  90      25.409   9.508  14.335  1.00  0.00              
ATOM   1338 2HG2 ILE A  90      24.377  10.905  13.950  1.00  0.00              
ATOM   1339 3HG2 ILE A  90      25.254  10.062  12.651  1.00  0.00              
ATOM   1340 1HD1 ILE A  90      29.082   9.040  14.334  1.00  0.00              
ATOM   1341 2HD1 ILE A  90      28.234   9.963  15.598  1.00  0.00              
ATOM   1342 3HD1 ILE A  90      27.351   8.762  14.626  1.00  0.00              
ATOM   1343  N   PHE A  91      24.693  13.951  14.116  1.00  0.00              
ATOM   1344  CA  PHE A  91      23.400  14.614  14.278  1.00  0.00              
ATOM   1345  C   PHE A  91      23.104  15.541  13.104  1.00  0.00              
ATOM   1346  O   PHE A  91      21.975  15.623  12.639  1.00  0.00              
ATOM   1347  CB  PHE A  91      23.362  15.399  15.590  1.00  0.00              
ATOM   1348  CG  PHE A  91      23.433  14.535  16.816  1.00  0.00              
ATOM   1349  CD1 PHE A  91      23.286  13.159  16.722  1.00  0.00              
ATOM   1350  CD2 PHE A  91      23.646  15.095  18.067  1.00  0.00              
ATOM   1351  CE1 PHE A  91      23.352  12.362  17.849  1.00  0.00              
ATOM   1352  CE2 PHE A  91      23.714  14.301  19.195  1.00  0.00              
ATOM   1353  CZ  PHE A  91      23.566  12.933  19.086  1.00  0.00              
ATOM   1354  H   PHE A  91      25.426  14.133  14.786  1.00  0.00              
ATOM   1355  HA  PHE A  91      22.602  13.870  14.294  1.00  0.00              
ATOM   1356 1HB  PHE A  91      24.207  16.084  15.642  1.00  0.00              
ATOM   1357 2HB  PHE A  91      22.433  15.964  15.661  1.00  0.00              
ATOM   1358  HD1 PHE A  91      23.119  12.707  15.743  1.00  0.00              
ATOM   1359  HD2 PHE A  91      23.763  16.176  18.153  1.00  0.00              
ATOM   1360  HE1 PHE A  91      23.235  11.282  17.760  1.00  0.00              
ATOM   1361  HE2 PHE A  91      23.882  14.754  20.172  1.00  0.00              
ATOM   1362  HZ  PHE A  91      23.616  12.306  19.975  1.00  0.00              
ATOM   1363  N   SER A  92      24.127  16.239  12.625  1.00  0.00              
ATOM   1364  CA  SER A  92      23.971  17.104  11.464  1.00  0.00              
ATOM   1365  C   SER A  92      23.537  16.289  10.250  1.00  0.00              
ATOM   1366  O   SER A  92      22.611  16.681   9.533  1.00  0.00              
ATOM   1367  CB  SER A  92      25.265  17.841  11.178  1.00  0.00              
ATOM   1368  OG  SER A  92      25.574  18.769  12.181  1.00  0.00              
ATOM   1369  H   SER A  92      25.030  16.172  13.071  1.00  0.00              
ATOM   1370  HA  SER A  92      23.284  17.934  11.631  1.00  0.00              
ATOM   1371 1HB  SER A  92      26.072  17.112  11.109  1.00  0.00              
ATOM   1372 2HB  SER A  92      25.167  18.364  10.228  1.00  0.00              
ATOM   1373  HG  SER A  92      26.000  18.318  12.914  1.00  0.00              
ATOM   1374  N   LEU A  93      24.201  15.157  10.020  1.00  0.00              
ATOM   1375  CA  LEU A  93      23.838  14.296   8.895  1.00  0.00              
ATOM   1376  C   LEU A  93      22.425  13.733   9.020  1.00  0.00              
ATOM   1377  O   LEU A  93      21.678  13.662   8.036  1.00  0.00              
ATOM   1378  CB  LEU A  93      24.850  13.151   8.769  1.00  0.00              
ATOM   1379  CG  LEU A  93      26.239  13.560   8.264  1.00  0.00              
ATOM   1380  CD1 LEU A  93      27.218  12.407   8.436  1.00  0.00              
ATOM   1381  CD2 LEU A  93      26.148  13.976   6.804  1.00  0.00              
ATOM   1382  H   LEU A  93      24.962  14.882  10.624  1.00  0.00              
ATOM   1383  HA  LEU A  93      23.841  14.878   7.975  1.00  0.00              
ATOM   1384 1HB  LEU A  93      24.906  12.848   9.814  1.00  0.00              
ATOM   1385 2HB  LEU A  93      24.456  12.328   8.173  1.00  0.00              
ATOM   1386  HG  LEU A  93      26.550  14.432   8.840  1.00  0.00              
ATOM   1387 1HD1 LEU A  93      28.202  12.706   8.075  1.00  0.00              
ATOM   1388 2HD1 LEU A  93      27.286  12.141   9.492  1.00  0.00              
ATOM   1389 3HD1 LEU A  93      26.870  11.546   7.867  1.00  0.00              
ATOM   1390 1HD2 LEU A  93      27.136  14.267   6.446  1.00  0.00              
ATOM   1391 2HD2 LEU A  93      25.778  13.140   6.209  1.00  0.00              
ATOM   1392 3HD2 LEU A  93      25.464  14.820   6.707  1.00  0.00              
ATOM   1393  N   LEU A  94      22.059  13.336  10.235  1.00  0.00              
ATOM   1394  CA  LEU A  94      20.713  12.833  10.498  1.00  0.00              
ATOM   1395  C   LEU A  94      19.682  13.929  10.256  1.00  0.00              
ATOM   1396  O   LEU A  94      18.608  13.671   9.707  1.00  0.00              
ATOM   1397  CB  LEU A  94      20.609  12.303  11.934  1.00  0.00              
ATOM   1398  CG  LEU A  94      19.236  11.741  12.324  1.00  0.00              
ATOM   1399  CD1 LEU A  94      18.877  10.568  11.422  1.00  0.00              
ATOM   1400  CD2 LEU A  94      19.258  11.311  13.783  1.00  0.00              
ATOM   1401  H   LEU A  94      22.724  13.381  10.994  1.00  0.00              
ATOM   1402  HA  LEU A  94      20.485  12.022   9.807  1.00  0.00              
ATOM   1403 1HB  LEU A  94      21.340  11.498  11.879  1.00  0.00              
ATOM   1404 2HB  LEU A  94      20.938  13.044  12.662  1.00  0.00              
ATOM   1405  HG  LEU A  94      18.514  12.552  12.226  1.00  0.00              
ATOM   1406 1HD1 LEU A  94      17.900  10.175  11.706  1.00  0.00              
ATOM   1407 2HD1 LEU A  94      18.844  10.903  10.385  1.00  0.00              
ATOM   1408 3HD1 LEU A  94      19.627   9.785  11.527  1.00  0.00              
ATOM   1409 1HD2 LEU A  94      18.282  10.913  14.060  1.00  0.00              
ATOM   1410 2HD2 LEU A  94      20.018  10.543  13.926  1.00  0.00              
ATOM   1411 3HD2 LEU A  94      19.490  12.171  14.413  1.00  0.00              
ATOM   1412  N   ALA A  95      20.033  15.154  10.642  1.00  0.00              
ATOM   1413  CA  ALA A  95      19.156  16.305  10.485  1.00  0.00              
ATOM   1414  C   ALA A  95      18.937  16.573   9.010  1.00  0.00              
ATOM   1415  O   ALA A  95      17.836  16.935   8.591  1.00  0.00              
ATOM   1416  CB  ALA A  95      19.734  17.529  11.179  1.00  0.00              
ATOM   1417  H   ALA A  95      20.944  15.283  11.059  1.00  0.00              
ATOM   1418  HA  ALA A  95      18.193  16.075  10.941  1.00  0.00              
ATOM   1419 1HB  ALA A  95      19.067  18.379  11.031  1.00  0.00              
ATOM   1420 2HB  ALA A  95      19.835  17.329  12.246  1.00  0.00              
ATOM   1421 3HB  ALA A  95      20.711  17.758  10.758  1.00  0.00              
ATOM   1422  N   ILE A  96      19.997  16.395   8.227  1.00  0.00              
ATOM   1423  CA  ILE A  96      19.899  16.478   6.778  1.00  0.00              
ATOM   1424  C   ILE A  96      18.930  15.429   6.210  1.00  0.00              
ATOM   1425  O   ILE A  96      18.056  15.754   5.381  1.00  0.00              
ATOM   1426  CB  ILE A  96      21.279  16.303   6.117  1.00  0.00              
ATOM   1427  CG1 ILE A  96      22.179  17.500   6.437  1.00  0.00              
ATOM   1428  CG2 ILE A  96      21.131  16.131   4.613  1.00  0.00              
ATOM   1429  CD1 ILE A  96      23.628  17.290   6.063  1.00  0.00              
ATOM   1430  H   ILE A  96      20.892  16.195   8.648  1.00  0.00              
ATOM   1431  HA  ILE A  96      19.467  17.432   6.476  1.00  0.00              
ATOM   1432  HB  ILE A  96      21.765  15.424   6.538  1.00  0.00              
ATOM   1433 1HG1 ILE A  96      21.783  18.357   5.893  1.00  0.00              
ATOM   1434 2HG1 ILE A  96      22.104  17.685   7.509  1.00  0.00              
ATOM   1435 1HG2 ILE A  96      22.115  16.009   4.162  1.00  0.00              
ATOM   1436 2HG2 ILE A  96      20.526  15.250   4.406  1.00  0.00              
ATOM   1437 3HG2 ILE A  96      20.645  17.012   4.192  1.00  0.00              
ATOM   1438 1HD1 ILE A  96      24.203  18.180   6.320  1.00  0.00              
ATOM   1439 2HD1 ILE A  96      24.025  16.433   6.607  1.00  0.00              
ATOM   1440 3HD1 ILE A  96      23.706  17.107   4.992  1.00  0.00              
ATOM   1441  N   ALA A  97      19.065  14.183   6.662  1.00  0.00              
ATOM   1442  CA  ALA A  97      18.153  13.126   6.219  1.00  0.00              
ATOM   1443  C   ALA A  97      16.699  13.460   6.514  1.00  0.00              
ATOM   1444  O   ALA A  97      15.818  13.306   5.661  1.00  0.00              
ATOM   1445  CB  ALA A  97      18.528  11.802   6.869  1.00  0.00              
ATOM   1446  H   ALA A  97      19.800  13.956   7.316  1.00  0.00              
ATOM   1447  HA  ALA A  97      18.238  13.021   5.138  1.00  0.00              
ATOM   1448 1HB  ALA A  97      17.844  11.024   6.528  1.00  0.00              
ATOM   1449 2HB  ALA A  97      19.548  11.536   6.592  1.00  0.00              
ATOM   1450 3HB  ALA A  97      18.458  11.895   7.952  1.00  0.00              
ATOM   1451  N   ILE A  98      16.458  13.921   7.734  1.00  0.00              
ATOM   1452  CA  ILE A  98      15.113  14.239   8.175  1.00  0.00              
ATOM   1453  C   ILE A  98      14.535  15.389   7.373  1.00  0.00              
ATOM   1454  O   ILE A  98      13.412  15.305   6.883  1.00  0.00              
ATOM   1455  CB  ILE A  98      15.078  14.599   9.671  1.00  0.00              
ATOM   1456  CG1 ILE A  98      15.414  13.373  10.524  1.00  0.00              
ATOM   1457  CG2 ILE A  98      13.716  15.159  10.052  1.00  0.00              
ATOM   1458  CD1 ILE A  98      15.699  13.696  11.973  1.00  0.00              
ATOM   1459  H   ILE A  98      17.229  14.055   8.372  1.00  0.00              
ATOM   1460  HA  ILE A  98      14.440  13.403   7.988  1.00  0.00              
ATOM   1461  HB  ILE A  98      15.847  15.344   9.876  1.00  0.00              
ATOM   1462 1HG1 ILE A  98      14.564  12.693  10.463  1.00  0.00              
ATOM   1463 2HG1 ILE A  98      16.289  12.899  10.079  1.00  0.00              
ATOM   1464 1HG2 ILE A  98      13.708  15.408  11.113  1.00  0.00              
ATOM   1465 2HG2 ILE A  98      13.515  16.056   9.468  1.00  0.00              
ATOM   1466 3HG2 ILE A  98      12.946  14.414   9.849  1.00  0.00              
ATOM   1467 1HD1 ILE A  98      15.929  12.777  12.513  1.00  0.00              
ATOM   1468 2HD1 ILE A  98      16.550  14.375  12.035  1.00  0.00              
ATOM   1469 3HD1 ILE A  98      14.825  14.168  12.420  1.00  0.00              
ATOM   1470  N   ASP A  99      15.306  16.463   7.243  1.00  0.00              
ATOM   1471  CA  ASP A  99      14.863  17.613   6.466  1.00  0.00              
ATOM   1472  C   ASP A  99      14.462  17.192   5.058  1.00  0.00              
ATOM   1473  O   ASP A  99      13.359  17.507   4.598  1.00  0.00              
ATOM   1474  CB  ASP A  99      15.960  18.679   6.407  1.00  0.00              
ATOM   1475  CG  ASP A  99      15.923  19.684   7.550  1.00  0.00              
ATOM   1476  OD1 ASP A  99      15.014  20.480   7.586  1.00  0.00              
ATOM   1477  OD2 ASP A  99      16.708  19.551   8.458  1.00  0.00              
ATOM   1478  H   ASP A  99      16.213  16.489   7.686  1.00  0.00              
ATOM   1479  HA  ASP A  99      13.978  18.052   6.928  1.00  0.00              
ATOM   1480 1HB  ASP A  99      16.965  18.264   6.321  1.00  0.00              
ATOM   1481 2HB  ASP A  99      15.692  19.178   5.475  1.00  0.00              
ATOM   1482  N   ARG A 100      15.356  16.483   4.371  1.00  0.00              
ATOM   1483  CA  ARG A 100      15.131  16.199   2.952  1.00  0.00              
ATOM   1484  C   ARG A 100      13.991  15.191   2.736  1.00  0.00              
ATOM   1485  O   ARG A 100      13.227  15.286   1.762  1.00  0.00              
ATOM   1486  CB  ARG A 100      16.407  15.746   2.257  1.00  0.00              
ATOM   1487  CG  ARG A 100      17.548  16.750   2.299  1.00  0.00              
ATOM   1488  CD  ARG A 100      17.496  17.781   1.232  1.00  0.00              
ATOM   1489  NE  ARG A 100      16.402  18.731   1.365  1.00  0.00              
ATOM   1490  CZ  ARG A 100      16.306  19.655   2.340  1.00  0.00              
ATOM   1491  NH1 ARG A 100      17.212  19.735   3.290  1.00  0.00              
ATOM   1492  NH2 ARG A 100      15.262  20.466   2.331  1.00  0.00              
ATOM   1493  H   ARG A 100      16.194  16.134   4.816  1.00  0.00              
ATOM   1494  HA  ARG A 100      14.825  17.110   2.437  1.00  0.00              
ATOM   1495 1HB  ARG A 100      16.722  14.823   2.741  1.00  0.00              
ATOM   1496 2HB  ARG A 100      16.148  15.541   1.219  1.00  0.00              
ATOM   1497 1HG  ARG A 100      17.526  17.261   3.262  1.00  0.00              
ATOM   1498 2HG  ARG A 100      18.489  16.208   2.198  1.00  0.00              
ATOM   1499 1HD  ARG A 100      18.425  18.350   1.244  1.00  0.00              
ATOM   1500 2HD  ARG A 100      17.384  17.288   0.267  1.00  0.00              
ATOM   1501  HE  ARG A 100      15.581  18.853   0.788  1.00  0.00              
ATOM   1502 1HH1 ARG A 100      17.995  19.096   3.292  1.00  0.00              
ATOM   1503 2HH1 ARG A 100      17.122  20.435   4.012  1.00  0.00              
ATOM   1504 1HH2 ARG A 100      14.566  20.379   1.604  1.00  0.00              
ATOM   1505 2HH2 ARG A 100      15.166  21.167   3.051  1.00  0.00              
ATOM   1506  N   TYR A 101      13.863  14.241   3.659  1.00  0.00              
ATOM   1507  CA  TYR A 101      12.803  13.246   3.569  1.00  0.00              
ATOM   1508  C   TYR A 101      11.446  13.884   3.809  1.00  0.00              
ATOM   1509  O   TYR A 101      10.473  13.545   3.147  1.00  0.00              
ATOM   1510  CB  TYR A 101      13.038  12.115   4.573  1.00  0.00              
ATOM   1511  CG  TYR A 101      12.117  10.929   4.388  1.00  0.00              
ATOM   1512  CD1 TYR A 101      12.247  10.090   3.291  1.00  0.00              
ATOM   1513  CD2 TYR A 101      11.121  10.652   5.313  1.00  0.00              
ATOM   1514  CE1 TYR A 101      11.408   9.007   3.117  1.00  0.00              
ATOM   1515  CE2 TYR A 101      10.277   9.571   5.150  1.00  0.00              
ATOM   1516  CZ  TYR A 101      10.423   8.750   4.050  1.00  0.00              
ATOM   1517  OH  TYR A 101       9.585   7.672   3.883  1.00  0.00              
ATOM   1518  H   TYR A 101      14.507  14.205   4.436  1.00  0.00              
ATOM   1519  HA  TYR A 101      12.781  12.818   2.566  1.00  0.00              
ATOM   1520 1HB  TYR A 101      14.074  11.791   4.459  1.00  0.00              
ATOM   1521 2HB  TYR A 101      12.896  12.534   5.569  1.00  0.00              
ATOM   1522  HD1 TYR A 101      13.027  10.299   2.559  1.00  0.00              
ATOM   1523  HD2 TYR A 101      11.010  11.304   6.179  1.00  0.00              
ATOM   1524  HE1 TYR A 101      11.521   8.356   2.250  1.00  0.00              
ATOM   1525  HE2 TYR A 101       9.499   9.370   5.887  1.00  0.00              
ATOM   1526  HH  TYR A 101       9.280   7.301   4.715  1.00  0.00              
ATOM   1527  N   ILE A 102      11.389  14.820   4.750  1.00  0.00              
ATOM   1528  CA  ILE A 102      10.160  15.569   5.007  1.00  0.00              
ATOM   1529  C   ILE A 102       9.774  16.426   3.805  1.00  0.00              
ATOM   1530  O   ILE A 102       8.607  16.509   3.432  1.00  0.00              
ATOM   1531  CB  ILE A 102      10.297  16.472   6.246  1.00  0.00              
ATOM   1532  CG1 ILE A 102      10.392  15.624   7.517  1.00  0.00              
ATOM   1533  CG2 ILE A 102       9.125  17.438   6.333  1.00  0.00              
ATOM   1534  CD1 ILE A 102      10.766  16.413   8.751  1.00  0.00              
ATOM   1535  H   ILE A 102      12.211  15.020   5.301  1.00  0.00              
ATOM   1536  HA  ILE A 102       9.319  14.891   5.144  1.00  0.00              
ATOM   1537  HB  ILE A 102      11.227  17.035   6.174  1.00  0.00              
ATOM   1538 1HG1 ILE A 102       9.421  15.154   7.666  1.00  0.00              
ATOM   1539 2HG1 ILE A 102      11.143  14.854   7.337  1.00  0.00              
ATOM   1540 1HG2 ILE A 102       9.238  18.068   7.214  1.00  0.00              
ATOM   1541 2HG2 ILE A 102       9.102  18.063   5.441  1.00  0.00              
ATOM   1542 3HG2 ILE A 102       8.195  16.875   6.406  1.00  0.00              
ATOM   1543 1HD1 ILE A 102      10.814  15.744   9.611  1.00  0.00              
ATOM   1544 2HD1 ILE A 102      11.739  16.883   8.603  1.00  0.00              
ATOM   1545 3HD1 ILE A 102      10.016  17.182   8.933  1.00  0.00              
ATOM   1546  N   ALA A 103      10.777  17.029   3.180  1.00  0.00              
ATOM   1547  CA  ALA A 103      10.585  17.773   1.944  1.00  0.00              
ATOM   1548  C   ALA A 103       9.944  16.857   0.898  1.00  0.00              
ATOM   1549  O   ALA A 103       8.982  17.243   0.235  1.00  0.00              
ATOM   1550  CB  ALA A 103      11.906  18.338   1.444  1.00  0.00              
ATOM   1551  H   ALA A 103      11.704  16.968   3.579  1.00  0.00              
ATOM   1552  HA  ALA A 103       9.907  18.603   2.138  1.00  0.00              
ATOM   1553 1HB  ALA A 103      11.739  18.880   0.512  1.00  0.00              
ATOM   1554 2HB  ALA A 103      12.318  19.018   2.190  1.00  0.00              
ATOM   1555 3HB  ALA A 103      12.607  17.523   1.268  1.00  0.00              
ATOM   1556  N   ILE A 104      10.446  15.622   0.788  1.00  0.00              
ATOM   1557  CA  ILE A 104       9.852  14.651  -0.152  1.00  0.00              
ATOM   1558  C   ILE A 104       8.375  14.354   0.140  1.00  0.00              
ATOM   1559  O   ILE A 104       7.533  14.418  -0.757  1.00  0.00              
ATOM   1560  CB  ILE A 104      10.628  13.321  -0.139  1.00  0.00              
ATOM   1561  CG1 ILE A 104      12.031  13.516  -0.720  1.00  0.00              
ATOM   1562  CG2 ILE A 104       9.870  12.255  -0.916  1.00  0.00              
ATOM   1563  CD1 ILE A 104      12.957  12.345  -0.485  1.00  0.00              
ATOM   1564  H   ILE A 104      11.238  15.344   1.349  1.00  0.00              
ATOM   1565  HA  ILE A 104       9.835  15.055  -1.163  1.00  0.00              
ATOM   1566  HB  ILE A 104      10.758  12.996   0.893  1.00  0.00              
ATOM   1567 1HG1 ILE A 104      11.918  13.682  -1.791  1.00  0.00              
ATOM   1568 2HG1 ILE A 104      12.451  14.409  -0.257  1.00  0.00              
ATOM   1569 1HG2 ILE A 104      10.433  11.322  -0.897  1.00  0.00              
ATOM   1570 2HG2 ILE A 104       8.893  12.098  -0.460  1.00  0.00              
ATOM   1571 3HG2 ILE A 104       9.741  12.580  -1.948  1.00  0.00              
ATOM   1572 1HD1 ILE A 104      13.932  12.557  -0.925  1.00  0.00              
ATOM   1573 2HD1 ILE A 104      13.071  12.179   0.586  1.00  0.00              
ATOM   1574 3HD1 ILE A 104      12.539  11.451  -0.948  1.00  0.00              
ATOM   1575  N   ARG A 105       8.066  14.024   1.392  1.00  0.00              
ATOM   1576  CA  ARG A 105       6.737  13.525   1.751  1.00  0.00              
ATOM   1577  C   ARG A 105       5.645  14.595   1.847  1.00  0.00              
ATOM   1578  O   ARG A 105       4.571  14.442   1.262  1.00  0.00              
ATOM   1579  CB  ARG A 105       6.793  12.705   3.032  1.00  0.00              
ATOM   1580  CG  ARG A 105       7.666  11.463   2.959  1.00  0.00              
ATOM   1581  CD  ARG A 105       7.290  10.512   1.882  1.00  0.00              
ATOM   1582  NE  ARG A 105       7.962   9.225   1.953  1.00  0.00              
ATOM   1583  CZ  ARG A 105       8.130   8.391   0.908  1.00  0.00              
ATOM   1584  NH1 ARG A 105       7.646   8.686  -0.278  1.00  0.00              
ATOM   1585  NH2 ARG A 105       8.774   7.255   1.113  1.00  0.00              
ATOM   1586  H   ARG A 105       8.767  14.122   2.114  1.00  0.00              
ATOM   1587  HA  ARG A 105       6.377  12.847   0.977  1.00  0.00              
ATOM   1588 1HB  ARG A 105       7.168  13.363   3.814  1.00  0.00              
ATOM   1589 2HB  ARG A 105       5.770  12.411   3.266  1.00  0.00              
ATOM   1590 1HG  ARG A 105       8.697  11.773   2.788  1.00  0.00              
ATOM   1591 2HG  ARG A 105       7.599  10.936   3.912  1.00  0.00              
ATOM   1592 1HD  ARG A 105       6.218  10.324   1.935  1.00  0.00              
ATOM   1593 2HD  ARG A 105       7.534  10.955   0.917  1.00  0.00              
ATOM   1594  HE  ARG A 105       8.390   8.764   2.745  1.00  0.00              
ATOM   1595 1HH1 ARG A 105       7.140   9.549  -0.414  1.00  0.00              
ATOM   1596 2HH1 ARG A 105       7.783   8.047  -1.049  1.00  0.00              
ATOM   1597 1HH2 ARG A 105       9.124   7.036   2.035  1.00  0.00              
ATOM   1598 2HH2 ARG A 105       8.914   6.612   0.347  1.00  0.00              
ATOM   1599  N   ILE A 106       5.916  15.671   2.579  1.00  0.00              
ATOM   1600  CA  ILE A 106       4.910  16.710   2.786  1.00  0.00              
ATOM   1601  C   ILE A 106       5.466  18.100   2.487  1.00  0.00              
ATOM   1602  O   ILE A 106       5.866  18.828   3.396  1.00  0.00              
ATOM   1603  CB  ILE A 106       4.367  16.687   4.227  1.00  0.00              
ATOM   1604  CG1 ILE A 106       3.928  15.271   4.609  1.00  0.00              
ATOM   1605  CG2 ILE A 106       3.211  17.665   4.375  1.00  0.00              
ATOM   1606  CD1 ILE A 106       3.430  15.150   6.032  1.00  0.00              
ATOM   1607  H   ILE A 106       6.827  15.777   3.001  1.00  0.00              
ATOM   1608  HA  ILE A 106       4.085  16.591   2.085  1.00  0.00              
ATOM   1609  HB  ILE A 106       5.167  16.964   4.913  1.00  0.00              
ATOM   1610 1HG1 ILE A 106       3.135  14.980   3.921  1.00  0.00              
ATOM   1611 2HG1 ILE A 106       4.788  14.616   4.469  1.00  0.00              
ATOM   1612 1HG2 ILE A 106       2.838  17.635   5.399  1.00  0.00              
ATOM   1613 2HG2 ILE A 106       3.554  18.672   4.143  1.00  0.00              
ATOM   1614 3HG2 ILE A 106       2.410  17.388   3.690  1.00  0.00              
ATOM   1615 1HD1 ILE A 106       3.138  14.118   6.229  1.00  0.00              
ATOM   1616 2HD1 ILE A 106       4.223  15.439   6.722  1.00  0.00              
ATOM   1617 3HD1 ILE A 106       2.570  15.802   6.174  1.00  0.00              
ATOM   1618  N   PRO A 107       5.495  18.467   1.194  1.00  0.00              
ATOM   1619  CA  PRO A 107       5.923  19.796   0.743  1.00  0.00              
ATOM   1620  C   PRO A 107       5.124  20.941   1.365  1.00  0.00              
ATOM   1621  O   PRO A 107       5.701  21.967   1.720  1.00  0.00              
ATOM   1622  CB  PRO A 107       5.733  19.737  -0.776  1.00  0.00              
ATOM   1623  CG  PRO A 107       5.783  18.283  -1.101  1.00  0.00              
ATOM   1624  CD  PRO A 107       5.117  17.592   0.059  1.00  0.00              
ATOM   1625  HA  PRO A 107       6.961  20.026   1.023  1.00  0.00              
ATOM   1626 1HB  PRO A 107       4.773  20.180  -1.080  1.00  0.00              
ATOM   1627 2HB  PRO A 107       6.524  20.290  -1.303  1.00  0.00              
ATOM   1628 1HG  PRO A 107       5.259  18.067  -2.043  1.00  0.00              
ATOM   1629 2HG  PRO A 107       6.821  17.939  -1.224  1.00  0.00              
ATOM   1630 1HD  PRO A 107       4.026  17.530  -0.064  1.00  0.00              
ATOM   1631 2HD  PRO A 107       5.483  16.564   0.197  1.00  0.00              
ATOM   1632  N   LEU A 108       3.817  20.751   1.518  1.00  0.00              
ATOM   1633  CA  LEU A 108       2.933  21.781   2.053  1.00  0.00              
ATOM   1634  C   LEU A 108       3.419  22.317   3.384  1.00  0.00              
ATOM   1635  O   LEU A 108       3.524  23.524   3.579  1.00  0.00              
ATOM   1636  CB  LEU A 108       1.509  21.228   2.198  1.00  0.00              
ATOM   1637  CG  LEU A 108       0.488  22.205   2.796  1.00  0.00              
ATOM   1638  CD1 LEU A 108       0.324  23.412   1.883  1.00  0.00              
ATOM   1639  CD2 LEU A 108      -0.842  21.493   2.992  1.00  0.00              
ATOM   1640  H   LEU A 108       3.428  19.858   1.252  1.00  0.00              
ATOM   1641  HA  LEU A 108       2.915  22.634   1.375  1.00  0.00              
ATOM   1642 1HB  LEU A 108       1.282  21.046   1.149  1.00  0.00              
ATOM   1643 2HB  LEU A 108       1.496  20.284   2.742  1.00  0.00              
ATOM   1644  HG  LEU A 108       0.857  22.498   3.779  1.00  0.00              
ATOM   1645 1HD1 LEU A 108      -0.402  24.100   2.315  1.00  0.00              
ATOM   1646 2HD1 LEU A 108       1.283  23.920   1.775  1.00  0.00              
ATOM   1647 3HD1 LEU A 108      -0.025  23.084   0.905  1.00  0.00              
ATOM   1648 1HD2 LEU A 108      -1.567  22.188   3.417  1.00  0.00              
ATOM   1649 2HD2 LEU A 108      -1.207  21.131   2.030  1.00  0.00              
ATOM   1650 3HD2 LEU A 108      -0.707  20.650   3.669  1.00  0.00              
ATOM   1651  N   ARG A 109       3.700  21.400   4.299  1.00  0.00              
ATOM   1652  CA  ARG A 109       4.159  21.752   5.633  1.00  0.00              
ATOM   1653  C   ARG A 109       5.612  22.211   5.651  1.00  0.00              
ATOM   1654  O   ARG A 109       5.973  23.126   6.393  1.00  0.00              
ATOM   1655  CB  ARG A 109       3.929  20.619   6.623  1.00  0.00              
ATOM   1656  CG  ARG A 109       2.472  20.361   6.973  1.00  0.00              
ATOM   1657  CD  ARG A 109       2.258  19.218   7.896  1.00  0.00              
ATOM   1658  NE  ARG A 109       0.867  18.983   8.251  1.00  0.00              
ATOM   1659  CZ  ARG A 109       0.433  17.954   9.005  1.00  0.00              
ATOM   1660  NH1 ARG A 109       1.269  17.043   9.453  1.00  0.00              
ATOM   1661  NH2 ARG A 109      -0.860  17.870   9.262  1.00  0.00              
ATOM   1662  H   ARG A 109       3.591  20.425   4.058  1.00  0.00              
ATOM   1663  HA  ARG A 109       3.581  22.595   6.012  1.00  0.00              
ATOM   1664 1HB  ARG A 109       4.358  19.720   6.183  1.00  0.00              
ATOM   1665 2HB  ARG A 109       4.476  20.875   7.531  1.00  0.00              
ATOM   1666 1HG  ARG A 109       2.065  21.255   7.445  1.00  0.00              
ATOM   1667 2HG  ARG A 109       1.926  20.157   6.051  1.00  0.00              
ATOM   1668 1HD  ARG A 109       2.633  18.309   7.427  1.00  0.00              
ATOM   1669 2HD  ARG A 109       2.804  19.401   8.820  1.00  0.00              
ATOM   1670  HE  ARG A 109       0.042  19.515   8.010  1.00  0.00              
ATOM   1671 1HH1 ARG A 109       2.252  17.112   9.233  1.00  0.00              
ATOM   1672 2HH1 ARG A 109       0.924  16.280  10.017  1.00  0.00              
ATOM   1673 1HH2 ARG A 109      -1.491  18.569   8.894  1.00  0.00              
ATOM   1674 2HH2 ARG A 109      -1.212  17.109   9.824  1.00  0.00              
ATOM   1675  N   TYR A 110       6.435  21.577   4.820  1.00  0.00              
ATOM   1676  CA  TYR A 110       7.860  21.885   4.742  1.00  0.00              
ATOM   1677  C   TYR A 110       8.210  22.885   3.633  1.00  0.00              
ATOM   1678  O   TYR A 110       8.575  24.031   3.906  1.00  0.00              
ATOM   1679  CB  TYR A 110       8.656  20.594   4.539  1.00  0.00              
ATOM   1680  CG  TYR A 110      10.154  20.774   4.649  1.00  0.00              
ATOM   1681  CD1 TYR A 110      10.793  20.693   5.877  1.00  0.00              
ATOM   1682  CD2 TYR A 110      10.925  21.022   3.523  1.00  0.00              
ATOM   1683  CE1 TYR A 110      12.161  20.857   5.983  1.00  0.00              
ATOM   1684  CE2 TYR A 110      12.293  21.187   3.617  1.00  0.00              
ATOM   1685  CZ  TYR A 110      12.908  21.104   4.849  1.00  0.00              
ATOM   1686  OH  TYR A 110      14.271  21.266   4.948  1.00  0.00              
ATOM   1687  H   TYR A 110       6.054  20.856   4.224  1.00  0.00              
ATOM   1688  HA  TYR A 110       8.187  22.362   5.666  1.00  0.00              
ATOM   1689 1HB  TYR A 110       8.319  19.884   5.296  1.00  0.00              
ATOM   1690 2HB  TYR A 110       8.407  20.215   3.548  1.00  0.00              
ATOM   1691  HD1 TYR A 110      10.197  20.497   6.769  1.00  0.00              
ATOM   1692  HD2 TYR A 110      10.433  21.088   2.552  1.00  0.00              
ATOM   1693  HE1 TYR A 110      12.650  20.791   6.955  1.00  0.00              
ATOM   1694  HE2 TYR A 110      12.881  21.383   2.720  1.00  0.00              
ATOM   1695  HH  TYR A 110      14.612  21.051   5.819  1.00  0.00              
ATOM   1696  N   ASN A 111       8.109  22.438   2.386  1.00  0.00              
ATOM   1697  CA  ASN A 111       8.579  23.230   1.253  1.00  0.00              
ATOM   1698  C   ASN A 111       7.966  24.627   1.234  1.00  0.00              
ATOM   1699  O   ASN A 111       8.656  25.608   0.980  1.00  0.00              
ATOM   1700  CB  ASN A 111       8.301  22.523  -0.061  1.00  0.00              
ATOM   1701  CG  ASN A 111       8.788  23.277  -1.268  1.00  0.00              
ATOM   1702  OD1 ASN A 111       8.001  23.870  -2.014  1.00  0.00              
ATOM   1703  ND2 ASN A 111      10.072  23.188  -1.508  1.00  0.00              
ATOM   1704  H   ASN A 111       7.698  21.532   2.215  1.00  0.00              
ATOM   1705  HA  ASN A 111       9.657  23.378   1.328  1.00  0.00              
ATOM   1706 1HB  ASN A 111       8.530  21.464  -0.184  1.00  0.00              
ATOM   1707 2HB  ASN A 111       7.223  22.654   0.023  1.00  0.00              
ATOM   1708 1HD2 ASN A 111      10.466  23.664  -2.295  1.00  0.00              
ATOM   1709 2HD2 ASN A 111      10.657  22.645  -0.907  1.00  0.00              
ATOM   1710  N   GLY A 112       6.669  24.704   1.515  1.00  0.00              
ATOM   1711  CA  GLY A 112       5.959  25.984   1.596  1.00  0.00              
ATOM   1712  C   GLY A 112       6.418  26.895   2.736  1.00  0.00              
ATOM   1713  O   GLY A 112       6.186  28.106   2.707  1.00  0.00              
ATOM   1714  H   GLY A 112       6.160  23.848   1.677  1.00  0.00              
ATOM   1715 1HA  GLY A 112       6.105  26.531   0.664  1.00  0.00              
ATOM   1716 2HA  GLY A 112       4.896  25.793   1.741  1.00  0.00              
ATOM   1717  N   LEU A 113       7.027  26.307   3.755  1.00  0.00              
ATOM   1718  CA  LEU A 113       7.443  27.057   4.934  1.00  0.00              
ATOM   1719  C   LEU A 113       8.921  26.811   5.211  1.00  0.00              
ATOM   1720  O   LEU A 113       9.416  27.105   6.299  1.00  0.00              
ATOM   1721  CB  LEU A 113       6.591  26.668   6.148  1.00  0.00              
ATOM   1722  CG  LEU A 113       5.095  26.983   6.025  1.00  0.00              
ATOM   1723  CD1 LEU A 113       4.332  26.358   7.185  1.00  0.00              
ATOM   1724  CD2 LEU A 113       4.893  28.491   5.997  1.00  0.00              
ATOM   1725  H   LEU A 113       7.206  25.315   3.714  1.00  0.00              
ATOM   1726  HA  LEU A 113       7.322  28.124   4.749  1.00  0.00              
ATOM   1727 1HB  LEU A 113       6.749  25.591   6.137  1.00  0.00              
ATOM   1728 2HB  LEU A 113       6.993  27.083   7.073  1.00  0.00              
ATOM   1729  HG  LEU A 113       4.758  26.584   5.068  1.00  0.00              
ATOM   1730 1HD1 LEU A 113       3.271  26.587   7.089  1.00  0.00              
ATOM   1731 2HD1 LEU A 113       4.472  25.277   7.172  1.00  0.00              
ATOM   1732 3HD1 LEU A 113       4.706  26.762   8.125  1.00  0.00              
ATOM   1733 1HD2 LEU A 113       3.830  28.713   5.908  1.00  0.00              
ATOM   1734 2HD2 LEU A 113       5.281  28.927   6.917  1.00  0.00              
ATOM   1735 3HD2 LEU A 113       5.424  28.914   5.144  1.00  0.00              
ATOM   1736  N   VAL A 114       9.621  26.269   4.220  1.00  0.00              
ATOM   1737  CA  VAL A 114      11.036  25.950   4.368  1.00  0.00              
ATOM   1738  C   VAL A 114      11.874  27.199   4.609  1.00  0.00              
ATOM   1739  O   VAL A 114      11.628  28.247   4.013  1.00  0.00              
ATOM   1740  CB  VAL A 114      11.578  25.215   3.127  1.00  0.00              
ATOM   1741  CG1 VAL A 114      11.638  26.158   1.935  1.00  0.00              
ATOM   1742  CG2 VAL A 114      12.953  24.631   3.412  1.00  0.00              
ATOM   1743  H   VAL A 114       9.162  26.073   3.343  1.00  0.00              
ATOM   1744  HA  VAL A 114      11.212  25.328   5.247  1.00  0.00              
ATOM   1745  HB  VAL A 114      10.920  24.378   2.896  1.00  0.00              
ATOM   1746 1HG1 VAL A 114      12.023  25.622   1.066  1.00  0.00              
ATOM   1747 2HG1 VAL A 114      10.638  26.532   1.715  1.00  0.00              
ATOM   1748 3HG1 VAL A 114      12.297  26.995   2.165  1.00  0.00              
ATOM   1749 1HG2 VAL A 114      13.320  24.115   2.526  1.00  0.00              
ATOM   1750 2HG2 VAL A 114      13.641  25.434   3.677  1.00  0.00              
ATOM   1751 3HG2 VAL A 114      12.884  23.924   4.240  1.00  0.00              
ATOM   1752  N   THR A 115      13.038  27.162   5.608  1.00  0.00              
ATOM   1753  CA  THR A 115      13.916  28.299   5.857  1.00  0.00              
ATOM   1754  C   THR A 115      15.204  27.829   6.520  1.00  0.00              
ATOM   1755  O   THR A 115      15.197  26.894   7.320  1.00  0.00              
ATOM   1756  CB  THR A 115      13.241  29.360   6.747  1.00  0.00              
ATOM   1757  OG1 THR A 115      14.223  30.300   7.202  1.00  0.00              
ATOM   1758  CG2 THR A 115      12.578  28.704   7.949  1.00  0.00              
ATOM   1759  H   THR A 115      13.174  26.311   6.134  1.00  0.00              
ATOM   1760  HA  THR A 115      14.192  28.767   4.911  1.00  0.00              
ATOM   1761  HB  THR A 115      12.489  29.888   6.162  1.00  0.00              
ATOM   1762  HG1 THR A 115      14.111  31.130   6.733  1.00  0.00              
ATOM   1763 1HG2 THR A 115      12.107  29.469   8.566  1.00  0.00              
ATOM   1764 2HG2 THR A 115      11.823  27.996   7.606  1.00  0.00              
ATOM   1765 3HG2 THR A 115      13.330  28.177   8.535  1.00  0.00              
ATOM   1766  N   GLY A 116      16.311  28.484   6.181  1.00  0.00              
ATOM   1767  CA  GLY A 116      17.611  28.131   6.738  1.00  0.00              
ATOM   1768  C   GLY A 116      17.610  28.180   8.261  1.00  0.00              
ATOM   1769  O   GLY A 116      18.409  27.509   8.914  1.00  0.00              
ATOM   1770  H   GLY A 116      16.249  29.246   5.521  1.00  0.00              
ATOM   1771 1HA  GLY A 116      17.871  27.120   6.423  1.00  0.00              
ATOM   1772 2HA  GLY A 116      18.359  28.830   6.367  1.00  0.00              
ATOM   1773  N   THR A 117      16.709  28.980   8.821  1.00  0.00              
ATOM   1774  CA  THR A 117      16.627  29.133  10.270  1.00  0.00              
ATOM   1775  C   THR A 117      16.232  27.821  10.931  1.00  0.00              
ATOM   1776  O   THR A 117      16.486  27.597  12.121  1.00  0.00              
ATOM   1777  CB  THR A 117      15.617  30.224  10.671  1.00  0.00              
ATOM   1778  OG1 THR A 117      14.326  29.903  10.137  1.00  0.00              
ATOM   1779  CG2 THR A 117      16.058  31.580  10.141  1.00  0.00              
ATOM   1780  H   THR A 117      16.065  29.493   8.235  1.00  0.00              
ATOM   1781  HA  THR A 117      17.606  29.402  10.668  1.00  0.00              
ATOM   1782  HB  THR A 117      15.551  30.263  11.758  1.00  0.00              
ATOM   1783  HG1 THR A 117      14.301  30.128   9.204  1.00  0.00              
ATOM   1784 1HG2 THR A 117      15.332  32.338  10.435  1.00  0.00              
ATOM   1785 2HG2 THR A 117      17.035  31.831  10.555  1.00  0.00              
ATOM   1786 3HG2 THR A 117      16.123  31.541   9.055  1.00  0.00              
ATOM   1787  N   ARG A 118      15.588  26.965  10.146  1.00  0.00              
ATOM   1788  CA  ARG A 118      15.270  25.615  10.575  1.00  0.00              
ATOM   1789  C   ARG A 118      16.567  24.867  10.879  1.00  0.00              
ATOM   1790  O   ARG A 118      16.710  24.252  11.945  1.00  0.00              
ATOM   1791  CB  ARG A 118      14.399  24.872   9.573  1.00  0.00              
ATOM   1792  CG  ARG A 118      12.968  25.375   9.472  1.00  0.00              
ATOM   1793  CD  ARG A 118      12.182  24.768   8.368  1.00  0.00              
ATOM   1794  NE  ARG A 118      10.869  25.360   8.166  1.00  0.00              
ATOM   1795  CZ  ARG A 118       9.792  25.113   8.936  1.00  0.00              
ATOM   1796  NH1 ARG A 118       9.854  24.260   9.935  1.00  0.00              
ATOM   1797  NH2 ARG A 118       8.661  25.734   8.646  1.00  0.00              
ATOM   1798  H   ARG A 118      15.313  27.265   9.223  1.00  0.00              
ATOM   1799  HA  ARG A 118      14.682  25.648  11.493  1.00  0.00              
ATOM   1800 1HB  ARG A 118      14.882  24.965   8.601  1.00  0.00              
ATOM   1801 2HB  ARG A 118      14.390  23.824   9.875  1.00  0.00              
ATOM   1802 1HG  ARG A 118      12.456  25.156  10.409  1.00  0.00              
ATOM   1803 2HG  ARG A 118      12.991  26.454   9.314  1.00  0.00              
ATOM   1804 1HD  ARG A 118      12.736  24.878   7.436  1.00  0.00              
ATOM   1805 2HD  ARG A 118      12.034  23.710   8.579  1.00  0.00              
ATOM   1806  HE  ARG A 118      10.559  26.015   7.461  1.00  0.00              
ATOM   1807 1HH1 ARG A 118      10.721  23.780  10.132  1.00  0.00              
ATOM   1808 2HH1 ARG A 118       9.036  24.089  10.500  1.00  0.00              
ATOM   1809 1HH2 ARG A 118       8.626  26.373   7.864  1.00  0.00              
ATOM   1810 2HH2 ARG A 118       7.839  25.566   9.207  1.00  0.00              
ATOM   1811  N   ALA A 119      17.519  24.957   9.952  1.00  0.00              
ATOM   1812  CA  ALA A 119      18.815  24.299  10.111  1.00  0.00              
ATOM   1813  C   ALA A 119      19.605  24.904  11.272  1.00  0.00              
ATOM   1814  O   ALA A 119      20.285  24.190  12.015  1.00  0.00              
ATOM   1815  CB  ALA A 119      19.615  24.385   8.819  1.00  0.00              
ATOM   1816  H   ALA A 119      17.340  25.495   9.116  1.00  0.00              
ATOM   1817  HA  ALA A 119      18.647  23.248  10.346  1.00  0.00              
ATOM   1818 1HB  ALA A 119      20.576  23.890   8.953  1.00  0.00              
ATOM   1819 2HB  ALA A 119      19.064  23.896   8.016  1.00  0.00              
ATOM   1820 3HB  ALA A 119      19.779  25.431   8.562  1.00  0.00              
ATOM   1821  N   LYS A 120      19.517  26.222  11.421  1.00  0.00              
ATOM   1822  CA  LYS A 120      20.210  26.907  12.495  1.00  0.00              
ATOM   1823  C   LYS A 120      19.759  26.403  13.850  1.00  0.00              
ATOM   1824  O   LYS A 120      20.577  26.063  14.710  1.00  0.00              
ATOM   1825  CB  LYS A 120      19.990  28.417  12.397  1.00  0.00              
ATOM   1826  CG  LYS A 120      20.664  29.074  11.199  1.00  0.00              
ATOM   1827  CD  LYS A 120      20.398  30.572  11.168  1.00  0.00              
ATOM   1828  CE  LYS A 120      21.012  31.218   9.935  1.00  0.00              
ATOM   1829  NZ  LYS A 120      20.753  32.683   9.887  1.00  0.00              
ATOM   1830  H   LYS A 120      18.957  26.760  10.776  1.00  0.00              
ATOM   1831  HA  LYS A 120      21.280  26.706  12.431  1.00  0.00              
ATOM   1832 1HB  LYS A 120      18.913  28.580  12.342  1.00  0.00              
ATOM   1833 2HB  LYS A 120      20.377  28.858  13.316  1.00  0.00              
ATOM   1834 1HG  LYS A 120      21.737  28.896  11.265  1.00  0.00              
ATOM   1835 2HG  LYS A 120      20.275  28.617  10.290  1.00  0.00              
ATOM   1836 1HD  LYS A 120      19.319  30.734  11.165  1.00  0.00              
ATOM   1837 2HD  LYS A 120      20.829  31.020  12.064  1.00  0.00              
ATOM   1838 1HE  LYS A 120      22.086  31.041   9.955  1.00  0.00              
ATOM   1839 2HE  LYS A 120      20.582  30.745   9.052  1.00  0.00              
ATOM   1840 1HZ  LYS A 120      21.175  33.072   9.056  1.00  0.00              
ATOM   1841 2HZ  LYS A 120      19.756  32.849   9.868  1.00  0.00              
ATOM   1842 3HZ  LYS A 120      21.151  33.122  10.704  1.00  0.00              
ATOM   1843  N   GLY A 121      18.444  26.339  14.034  1.00  0.00              
ATOM   1844  CA  GLY A 121      17.886  25.912  15.310  1.00  0.00              
ATOM   1845  C   GLY A 121      18.238  24.464  15.586  1.00  0.00              
ATOM   1846  O   GLY A 121      18.623  24.109  16.698  1.00  0.00              
ATOM   1847  H   GLY A 121      17.817  26.589  13.283  1.00  0.00              
ATOM   1848 1HA  GLY A 121      18.291  26.540  16.104  1.00  0.00              
ATOM   1849 2HA  GLY A 121      16.803  26.021  15.280  1.00  0.00              
ATOM   1850  N   ILE A 122      18.110  23.627  14.566  1.00  0.00              
ATOM   1851  CA  ILE A 122      18.408  22.212  14.725  1.00  0.00              
ATOM   1852  C   ILE A 122      19.882  21.984  15.071  1.00  0.00              
ATOM   1853  O   ILE A 122      20.204  21.164  15.936  1.00  0.00              
ATOM   1854  CB  ILE A 122      18.059  21.421  13.451  1.00  0.00              
ATOM   1855  CG1 ILE A 122      16.544  21.401  13.233  1.00  0.00              
ATOM   1856  CG2 ILE A 122      18.607  20.005  13.537  1.00  0.00              
ATOM   1857  CD1 ILE A 122      16.130  20.903  11.867  1.00  0.00              
ATOM   1858  H   ILE A 122      17.803  23.967  13.667  1.00  0.00              
ATOM   1859  HA  ILE A 122      17.864  21.797  15.572  1.00  0.00              
ATOM   1860  HB  ILE A 122      18.493  21.927  12.589  1.00  0.00              
ATOM   1861 1HG1 ILE A 122      16.115  20.757  14.000  1.00  0.00              
ATOM   1862 2HG1 ILE A 122      16.183  22.420  13.373  1.00  0.00              
ATOM   1863 1HG2 ILE A 122      18.351  19.460  12.629  1.00  0.00              
ATOM   1864 2HG2 ILE A 122      19.690  20.040  13.645  1.00  0.00              
ATOM   1865 3HG2 ILE A 122      18.172  19.498  14.399  1.00  0.00              
ATOM   1866 1HD1 ILE A 122      15.043  20.918  11.788  1.00  0.00              
ATOM   1867 2HD1 ILE A 122      16.558  21.548  11.099  1.00  0.00              
ATOM   1868 3HD1 ILE A 122      16.488  19.884  11.727  1.00  0.00              
ATOM   1869  N   ILE A 123      20.773  22.730  14.426  1.00  0.00              
ATOM   1870  CA  ILE A 123      22.199  22.630  14.732  1.00  0.00              
ATOM   1871  C   ILE A 123      22.519  23.012  16.183  1.00  0.00              
ATOM   1872  O   ILE A 123      23.329  22.352  16.851  1.00  0.00              
ATOM   1873  CB  ILE A 123      23.031  23.518  13.789  1.00  0.00              
ATOM   1874  CG1 ILE A 123      23.014  22.949  12.367  1.00  0.00              
ATOM   1875  CG2 ILE A 123      24.458  23.645  14.298  1.00  0.00              
ATOM   1876  CD1 ILE A 123      23.537  23.907  11.321  1.00  0.00              
ATOM   1877  H   ILE A 123      20.467  23.376  13.713  1.00  0.00              
ATOM   1878  HA  ILE A 123      22.537  21.597  14.656  1.00  0.00              
ATOM   1879  HB  ILE A 123      22.574  24.506  13.737  1.00  0.00              
ATOM   1880 1HG1 ILE A 123      23.625  22.047  12.372  1.00  0.00              
ATOM   1881 2HG1 ILE A 123      21.982  22.686  12.136  1.00  0.00              
ATOM   1882 1HG2 ILE A 123      25.032  24.276  13.620  1.00  0.00              
ATOM   1883 2HG2 ILE A 123      24.452  24.093  15.291  1.00  0.00              
ATOM   1884 3HG2 ILE A 123      24.916  22.657  14.349  1.00  0.00              
ATOM   1885 1HD1 ILE A 123      23.494  23.433  10.339  1.00  0.00              
ATOM   1886 2HD1 ILE A 123      22.925  24.810  11.314  1.00  0.00              
ATOM   1887 3HD1 ILE A 123      24.568  24.170  11.550  1.00  0.00              
ATOM   1888  N   ALA A 124      21.880  24.076  16.664  1.00  0.00              
ATOM   1889  CA  ALA A 124      22.029  24.488  18.049  1.00  0.00              
ATOM   1890  C   ALA A 124      21.606  23.389  19.005  1.00  0.00              
ATOM   1891  O   ALA A 124      22.296  23.098  19.988  1.00  0.00              
ATOM   1892  CB  ALA A 124      21.230  25.757  18.311  1.00  0.00              
ATOM   1893  H   ALA A 124      21.278  24.610  16.053  1.00  0.00              
ATOM   1894  HA  ALA A 124      23.082  24.694  18.241  1.00  0.00              
ATOM   1895 1HB  ALA A 124      21.353  26.055  19.352  1.00  0.00              
ATOM   1896 2HB  ALA A 124      21.589  26.554  17.660  1.00  0.00              
ATOM   1897 3HB  ALA A 124      20.176  25.571  18.110  1.00  0.00              
ATOM   1898  N   ILE A 125      20.465  22.771  18.714  1.00  0.00              
ATOM   1899  CA  ILE A 125      19.946  21.697  19.550  1.00  0.00              
ATOM   1900  C   ILE A 125      20.906  20.506  19.560  1.00  0.00              
ATOM   1901  O   ILE A 125      21.190  19.935  20.616  1.00  0.00              
ATOM   1902  CB  ILE A 125      18.559  21.229  19.074  1.00  0.00              
ATOM   1903  CG1 ILE A 125      17.519  22.330  19.295  1.00  0.00              
ATOM   1904  CG2 ILE A 125      18.151  19.954  19.795  1.00  0.00              
ATOM   1905  CD1 ILE A 125      16.203  22.077  18.596  1.00  0.00              
ATOM   1906  H   ILE A 125      19.945  23.052  17.895  1.00  0.00              
ATOM   1907  HA  ILE A 125      19.884  22.015  20.590  1.00  0.00              
ATOM   1908  HB  ILE A 125      18.596  21.044  18.001  1.00  0.00              
ATOM   1909 1HG1 ILE A 125      17.351  22.407  20.369  1.00  0.00              
ATOM   1910 2HG1 ILE A 125      17.951  23.262  18.929  1.00  0.00              
ATOM   1911 1HG2 ILE A 125      17.168  19.637  19.447  1.00  0.00              
ATOM   1912 2HG2 ILE A 125      18.878  19.170  19.588  1.00  0.00              
ATOM   1913 3HG2 ILE A 125      18.113  20.139  20.869  1.00  0.00              
ATOM   1914 1HD1 ILE A 125      15.517  22.900  18.800  1.00  0.00              
ATOM   1915 2HD1 ILE A 125      16.369  22.002  17.521  1.00  0.00              
ATOM   1916 3HD1 ILE A 125      15.769  21.147  18.961  1.00  0.00              
ATOM   1917  N   CYS A 126      21.398  20.137  18.378  1.00  0.00              
ATOM   1918  CA  CYS A 126      22.322  19.011  18.249  1.00  0.00              
ATOM   1919  C   CYS A 126      23.653  19.277  18.956  1.00  0.00              
ATOM   1920  O   CYS A 126      24.259  18.361  19.523  1.00  0.00              
ATOM   1921  CB  CYS A 126      22.527  18.923  16.736  1.00  0.00              
ATOM   1922  SG  CYS A 126      21.090  18.318  15.819  1.00  0.00              
ATOM   1923  H   CYS A 126      21.127  20.649  17.550  1.00  0.00              
ATOM   1924  HA  CYS A 126      21.906  18.067  18.602  1.00  0.00              
ATOM   1925 1HB  CYS A 126      22.754  19.908  16.328  1.00  0.00              
ATOM   1926 2HB  CYS A 126      23.342  18.237  16.507  1.00  0.00              
ATOM   1927  HG  CYS A 126      21.477  18.781  14.635  1.00  0.00              
ATOM   1928  N   TRP A 127      24.117  20.524  18.914  1.00  0.00              
ATOM   1929  CA  TRP A 127      25.339  20.865  19.639  1.00  0.00              
ATOM   1930  C   TRP A 127      25.137  20.669  21.137  1.00  0.00              
ATOM   1931  O   TRP A 127      25.963  20.042  21.799  1.00  0.00              
ATOM   1932  CB  TRP A 127      25.757  22.307  19.346  1.00  0.00              
ATOM   1933  CG  TRP A 127      27.024  22.715  20.035  1.00  0.00              
ATOM   1934  CD1 TRP A 127      28.292  22.581  19.556  1.00  0.00              
ATOM   1935  CD2 TRP A 127      27.144  23.324  21.327  1.00  0.00              
ATOM   1936  NE1 TRP A 127      29.197  23.066  20.468  1.00  0.00              
ATOM   1937  CE2 TRP A 127      28.515  23.530  21.565  1.00  0.00              
ATOM   1938  CE3 TRP A 127      26.222  23.715  22.306  1.00  0.00              
ATOM   1939  CZ2 TRP A 127      28.988  24.105  22.734  1.00  0.00              
ATOM   1940  CZ3 TRP A 127      26.697  24.293  23.478  1.00  0.00              
ATOM   1941  CH2 TRP A 127      28.040  24.482  23.685  1.00  0.00              
ATOM   1942  H   TRP A 127      23.639  21.242  18.389  1.00  0.00              
ATOM   1943  HA  TRP A 127      26.148  20.202  19.332  1.00  0.00              
ATOM   1944 1HB  TRP A 127      25.926  22.442  18.277  1.00  0.00              
ATOM   1945 2HB  TRP A 127      24.983  22.998  19.680  1.00  0.00              
ATOM   1946  HD1 TRP A 127      28.402  22.132  18.570  1.00  0.00              
ATOM   1947  HE1 TRP A 127      30.200  23.080  20.352  1.00  0.00              
ATOM   1948  HE3 TRP A 127      25.146  23.590  22.191  1.00  0.00              
ATOM   1949  HZ2 TRP A 127      30.063  24.237  22.858  1.00  0.00              
ATOM   1950  HZ3 TRP A 127      25.969  24.592  24.232  1.00  0.00              
ATOM   1951  HH2 TRP A 127      28.371  24.939  24.618  1.00  0.00              
ATOM   1952  N   VAL A 128      24.036  21.192  21.669  1.00  0.00              
ATOM   1953  CA  VAL A 128      23.788  21.080  23.103  1.00  0.00              
ATOM   1954  C   VAL A 128      23.723  19.616  23.551  1.00  0.00              
ATOM   1955  O   VAL A 128      24.324  19.250  24.564  1.00  0.00              
ATOM   1956  CB  VAL A 128      22.480  21.788  23.502  1.00  0.00              
ATOM   1957  CG1 VAL A 128      22.123  21.473  24.947  1.00  0.00              
ATOM   1958  CG2 VAL A 128      22.604  23.291  23.301  1.00  0.00              
ATOM   1959  H   VAL A 128      23.363  21.671  21.089  1.00  0.00              
ATOM   1960  HA  VAL A 128      24.608  21.508  23.682  1.00  0.00              
ATOM   1961  HB  VAL A 128      21.678  21.446  22.847  1.00  0.00              
ATOM   1962 1HG1 VAL A 128      21.196  21.981  25.213  1.00  0.00              
ATOM   1963 2HG1 VAL A 128      21.993  20.397  25.064  1.00  0.00              
ATOM   1964 3HG1 VAL A 128      22.924  21.816  25.603  1.00  0.00              
ATOM   1965 1HG2 VAL A 128      21.671  23.775  23.587  1.00  0.00              
ATOM   1966 2HG2 VAL A 128      23.417  23.674  23.919  1.00  0.00              
ATOM   1967 3HG2 VAL A 128      22.815  23.502  22.253  1.00  0.00              
ATOM   1968  N   LEU A 129      23.005  18.786  22.797  1.00  0.00              
ATOM   1969  CA  LEU A 129      22.883  17.368  23.137  1.00  0.00              
ATOM   1970  C   LEU A 129      24.223  16.640  23.044  1.00  0.00              
ATOM   1971  O   LEU A 129      24.600  15.914  23.964  1.00  0.00              
ATOM   1972  CB  LEU A 129      21.852  16.697  22.221  1.00  0.00              
ATOM   1973  CG  LEU A 129      20.400  17.144  22.435  1.00  0.00              
ATOM   1974  CD1 LEU A 129      19.511  16.570  21.340  1.00  0.00              
ATOM   1975  CD2 LEU A 129      19.925  16.692  23.808  1.00  0.00              
ATOM   1976  H   LEU A 129      22.534  19.137  21.974  1.00  0.00              
ATOM   1977  HA  LEU A 129      22.559  17.268  24.172  1.00  0.00              
ATOM   1978 1HB  LEU A 129      22.214  17.050  21.257  1.00  0.00              
ATOM   1979 2HB  LEU A 129      21.925  15.610  22.260  1.00  0.00              
ATOM   1980  HG  LEU A 129      20.392  18.234  22.421  1.00  0.00              
ATOM   1981 1HD1 LEU A 129      18.482  16.893  21.500  1.00  0.00              
ATOM   1982 2HD1 LEU A 129      19.854  16.924  20.369  1.00  0.00              
ATOM   1983 3HD1 LEU A 129      19.557  15.482  21.368  1.00  0.00              
ATOM   1984 1HD2 LEU A 129      18.894  17.012  23.959  1.00  0.00              
ATOM   1985 2HD2 LEU A 129      19.983  15.606  23.874  1.00  0.00              
ATOM   1986 3HD2 LEU A 129      20.558  17.137  24.576  1.00  0.00              
ATOM   1987  N   SER A 130      24.936  16.844  21.938  1.00  0.00              
ATOM   1988  CA  SER A 130      26.230  16.195  21.720  1.00  0.00              
ATOM   1989  C   SER A 130      27.246  16.686  22.746  1.00  0.00              
ATOM   1990  O   SER A 130      28.144  15.948  23.173  1.00  0.00              
ATOM   1991  CB  SER A 130      26.725  16.459  20.312  1.00  0.00              
ATOM   1992  OG  SER A 130      26.974  17.820  20.088  1.00  0.00              
ATOM   1993  H   SER A 130      24.573  17.466  21.229  1.00  0.00              
ATOM   1994  HA  SER A 130      26.174  15.106  21.726  1.00  0.00              
ATOM   1995 1HB  SER A 130      27.647  15.899  20.156  1.00  0.00              
ATOM   1996 2HB  SER A 130      25.970  16.116  19.606  1.00  0.00              
ATOM   1997  HG  SER A 130      26.161  18.317  20.202  1.00  0.00              
ATOM   1998  N   PHE A 131      27.079  17.942  23.139  1.00  0.00              
ATOM   1999  CA  PHE A 131      27.966  18.594  24.085  1.00  0.00              
ATOM   2000  C   PHE A 131      27.941  17.903  25.447  1.00  0.00              
ATOM   2001  O   PHE A 131      28.965  17.396  25.912  1.00  0.00              
ATOM   2002  CB  PHE A 131      27.586  20.068  24.234  1.00  0.00              
ATOM   2003  CG  PHE A 131      28.429  20.814  25.228  1.00  0.00              
ATOM   2004  CD1 PHE A 131      29.729  21.185  24.917  1.00  0.00              
ATOM   2005  CD2 PHE A 131      27.926  21.146  26.477  1.00  0.00              
ATOM   2006  CE1 PHE A 131      30.506  21.871  25.831  1.00  0.00              
ATOM   2007  CE2 PHE A 131      28.700  21.832  27.392  1.00  0.00              
ATOM   2008  CZ  PHE A 131      29.992  22.195  27.069  1.00  0.00              
ATOM   2009  H   PHE A 131      26.300  18.459  22.758  1.00  0.00              
ATOM   2010  HA  PHE A 131      28.996  18.531  23.731  1.00  0.00              
ATOM   2011 1HB  PHE A 131      27.699  20.583  23.281  1.00  0.00              
ATOM   2012 2HB  PHE A 131      26.554  20.156  24.573  1.00  0.00              
ATOM   2013  HD1 PHE A 131      30.135  20.929  23.938  1.00  0.00              
ATOM   2014  HD2 PHE A 131      26.905  20.859  26.733  1.00  0.00              
ATOM   2015  HE1 PHE A 131      31.526  22.156  25.573  1.00  0.00              
ATOM   2016  HE2 PHE A 131      28.291  22.087  28.370  1.00  0.00              
ATOM   2017  HZ  PHE A 131      30.604  22.734  27.790  1.00  0.00              
ATOM   2018  N   ALA A 132      26.768  17.867  26.070  1.00  0.00              
ATOM   2019  CA  ALA A 132      26.614  17.222  27.366  1.00  0.00              
ATOM   2020  C   ALA A 132      26.900  15.724  27.319  1.00  0.00              
ATOM   2021  O   ALA A 132      27.557  15.182  28.210  1.00  0.00              
ATOM   2022  CB  ALA A 132      25.212  17.473  27.904  1.00  0.00              
ATOM   2023  H   ALA A 132      25.964  18.296  25.635  1.00  0.00              
ATOM   2024  HA  ALA A 132      27.339  17.651  28.058  1.00  0.00              
ATOM   2025 1HB  ALA A 132      25.109  17.002  28.881  1.00  0.00              
ATOM   2026 2HB  ALA A 132      25.045  18.546  27.999  1.00  0.00              
ATOM   2027 3HB  ALA A 132      24.479  17.051  27.219  1.00  0.00              
ATOM   2028  N   ILE A 133      26.413  15.049  26.285  1.00  0.00              
ATOM   2029  CA  ILE A 133      26.545  13.597  26.221  1.00  0.00              
ATOM   2030  C   ILE A 133      27.996  13.176  25.993  1.00  0.00              
ATOM   2031  O   ILE A 133      28.502  12.266  26.648  1.00  0.00              
ATOM   2032  CB  ILE A 133      25.666  13.002  25.106  1.00  0.00              
ATOM   2033  CG1 ILE A 133      24.183  13.181  25.443  1.00  0.00              
ATOM   2034  CG2 ILE A 133      25.994  11.532  24.897  1.00  0.00              
ATOM   2035  CD1 ILE A 133      23.254  12.880  24.288  1.00  0.00              
ATOM   2036  H   ILE A 133      25.945  15.533  25.533  1.00  0.00              
ATOM   2037  HA  ILE A 133      26.277  13.145  27.176  1.00  0.00              
ATOM   2038  HB  ILE A 133      25.846  13.550  24.182  1.00  0.00              
ATOM   2039 1HG1 ILE A 133      23.957  12.515  26.274  1.00  0.00              
ATOM   2040 2HG1 ILE A 133      24.045  14.215  25.759  1.00  0.00              
ATOM   2041 1HG2 ILE A 133      25.364  11.127  24.106  1.00  0.00              
ATOM   2042 2HG2 ILE A 133      27.041  11.430  24.614  1.00  0.00              
ATOM   2043 3HG2 ILE A 133      25.813  10.984  25.822  1.00  0.00              
ATOM   2044 1HD1 ILE A 133      22.221  13.029  24.603  1.00  0.00              
ATOM   2045 2HD1 ILE A 133      23.479  13.547  23.456  1.00  0.00              
ATOM   2046 3HD1 ILE A 133      23.390  11.847  23.971  1.00  0.00              
ATOM   2047  N   GLY A 134      28.681  13.874  25.092  1.00  0.00              
ATOM   2048  CA  GLY A 134      30.079  13.550  24.820  1.00  0.00              
ATOM   2049  C   GLY A 134      31.044  13.998  25.910  1.00  0.00              
ATOM   2050  O   GLY A 134      32.071  13.359  26.139  1.00  0.00              
ATOM   2051  H   GLY A 134      28.245  14.633  24.589  1.00  0.00              
ATOM   2052 1HA  GLY A 134      30.180  12.470  24.715  1.00  0.00              
ATOM   2053 2HA  GLY A 134      30.382  14.034  23.893  1.00  0.00              
ATOM   2054  N   LEU A 135      30.708  15.098  26.579  1.00  0.00              
ATOM   2055  CA  LEU A 135      31.584  15.690  27.590  1.00  0.00              
ATOM   2056  C   LEU A 135      31.677  14.910  28.908  1.00  0.00              
ATOM   2057  O   LEU A 135      32.765  14.476  29.289  1.00  0.00              
ATOM   2058  CB  LEU A 135      31.119  17.124  27.875  1.00  0.00              
ATOM   2059  CG  LEU A 135      31.944  17.881  28.924  1.00  0.00              
ATOM   2060  CD1 LEU A 135      33.372  18.067  28.431  1.00  0.00              
ATOM   2061  CD2 LEU A 135      31.292  19.226  29.209  1.00  0.00              
ATOM   2062  H   LEU A 135      29.820  15.537  26.380  1.00  0.00              
ATOM   2063  HA  LEU A 135      32.609  15.706  27.220  1.00  0.00              
ATOM   2064 1HB  LEU A 135      31.277  17.560  26.890  1.00  0.00              
ATOM   2065 2HB  LEU A 135      30.059  17.162  28.124  1.00  0.00              
ATOM   2066  HG  LEU A 135      31.915  17.294  29.843  1.00  0.00              
ATOM   2067 1HD1 LEU A 135      33.950  18.605  29.182  1.00  0.00              
ATOM   2068 2HD1 LEU A 135      33.826  17.091  28.255  1.00  0.00              
ATOM   2069 3HD1 LEU A 135      33.365  18.637  27.502  1.00  0.00              
ATOM   2070 1HD2 LEU A 135      31.879  19.762  29.956  1.00  0.00              
ATOM   2071 2HD2 LEU A 135      31.249  19.811  28.291  1.00  0.00              
ATOM   2072 3HD2 LEU A 135      30.282  19.068  29.587  1.00  0.00              
ATOM   2073  N   THR A 136      30.542  14.714  29.602  1.00  0.00              
ATOM   2074  CA  THR A 136      30.643  14.384  31.029  1.00  0.00              
ATOM   2075  C   THR A 136      31.103  12.940  31.238  1.00  0.00              
ATOM   2076  O   THR A 136      31.955  12.673  32.080  1.00  0.00              
ATOM   2077  CB  THR A 136      29.300  14.592  31.753  1.00  0.00              
ATOM   2078  OG1 THR A 136      28.900  15.964  31.639  1.00  0.00              
ATOM   2079  CG2 THR A 136      29.425  14.224  33.224  1.00  0.00              
ATOM   2080  H   THR A 136      29.629  14.785  29.178  1.00  0.00              
ATOM   2081  HA  THR A 136      31.396  15.016  31.501  1.00  0.00              
ATOM   2082  HB  THR A 136      28.544  13.962  31.285  1.00  0.00              
ATOM   2083  HG1 THR A 136      28.062  16.090  32.091  1.00  0.00              
ATOM   2084 1HG2 THR A 136      28.466  14.377  33.718  1.00  0.00              
ATOM   2085 2HG2 THR A 136      29.718  13.178  33.313  1.00  0.00              
ATOM   2086 3HG2 THR A 136      30.180  14.854  33.693  1.00  0.00              
ATOM   2087  N   PRO A 137      30.549  12.021  30.454  1.00  0.00              
ATOM   2088  CA  PRO A 137      30.796  10.602  30.663  1.00  0.00              
ATOM   2089  C   PRO A 137      32.285  10.304  30.586  1.00  0.00              
ATOM   2090  O   PRO A 137      32.785   9.403  31.262  1.00  0.00              
ATOM   2091  CB  PRO A 137      30.007   9.911  29.546  1.00  0.00              
ATOM   2092  CG  PRO A 137      28.875  10.839  29.262  1.00  0.00              
ATOM   2093  CD  PRO A 137      29.444  12.224  29.423  1.00  0.00              
ATOM   2094  HA  PRO A 137      30.480  10.257  31.659  1.00  0.00              
ATOM   2095 1HB  PRO A 137      30.628   9.755  28.651  1.00  0.00              
ATOM   2096 2HB  PRO A 137      29.642   8.923  29.861  1.00  0.00              
ATOM   2097 1HG  PRO A 137      28.483  10.689  28.245  1.00  0.00              
ATOM   2098 2HG  PRO A 137      28.040  10.672  29.957  1.00  0.00              
ATOM   2099 1HD  PRO A 137      29.854  12.617  28.481  1.00  0.00              
ATOM   2100 2HD  PRO A 137      28.691  12.945  29.772  1.00  0.00              
ATOM   2101  N   MET A 138      32.995  11.079  29.775  1.00  0.00              
ATOM   2102  CA  MET A 138      34.420  10.850  29.554  1.00  0.00              
ATOM   2103  C   MET A 138      35.335  11.721  30.419  1.00  0.00              
ATOM   2104  O   MET A 138      36.381  11.267  30.878  1.00  0.00              
ATOM   2105  CB  MET A 138      34.744  11.074  28.078  1.00  0.00              
ATOM   2106  CG  MET A 138      36.223  10.966  27.735  1.00  0.00              
ATOM   2107  SD  MET A 138      36.510  10.697  25.974  1.00  0.00              
ATOM   2108  CE  MET A 138      36.297   8.922  25.865  1.00  0.00              
ATOM   2109  H   MET A 138      32.540  11.846  29.300  1.00  0.00              
ATOM   2110  HA  MET A 138      34.678   9.826  29.824  1.00  0.00              
ATOM   2111 1HB  MET A 138      34.185  10.329  27.514  1.00  0.00              
ATOM   2112 2HB  MET A 138      34.384  12.071  27.821  1.00  0.00              
ATOM   2113 1HG  MET A 138      36.711  11.892  28.039  1.00  0.00              
ATOM   2114 2HG  MET A 138      36.642  10.133  28.297  1.00  0.00              
ATOM   2115 1HE  MET A 138      36.444   8.601  24.833  1.00  0.00              
ATOM   2116 2HE  MET A 138      37.027   8.428  26.507  1.00  0.00              
ATOM   2117 3HE  MET A 138      35.290   8.657  26.188  1.00  0.00              
ATOM   2118  N   LEU A 139      34.940  12.969  30.636  1.00  0.00              
ATOM   2119  CA  LEU A 139      35.738  13.898  31.427  1.00  0.00              
ATOM   2120  C   LEU A 139      35.627  13.578  32.912  1.00  0.00              
ATOM   2121  O   LEU A 139      34.527  13.482  33.456  1.00  0.00              
ATOM   2122  CB  LEU A 139      35.298  15.343  31.156  1.00  0.00              
ATOM   2123  CG  LEU A 139      36.108  16.420  31.889  1.00  0.00              
ATOM   2124  CD1 LEU A 139      37.539  16.443  31.368  1.00  0.00              
ATOM   2125  CD2 LEU A 139      35.443  17.775  31.697  1.00  0.00              
ATOM   2126  H   LEU A 139      34.064  13.283  30.244  1.00  0.00              
ATOM   2127  HA  LEU A 139      36.790  13.794  31.162  1.00  0.00              
ATOM   2128 1HB  LEU A 139      35.496  15.390  30.086  1.00  0.00              
ATOM   2129 2HB  LEU A 139      34.232  15.480  31.335  1.00  0.00              
ATOM   2130  HG  LEU A 139      36.078  16.181  32.952  1.00  0.00              
ATOM   2131 1HD1 LEU A 139      38.106  17.211  31.894  1.00  0.00              
ATOM   2132 2HD1 LEU A 139      38.003  15.471  31.536  1.00  0.00              
ATOM   2133 3HD1 LEU A 139      37.533  16.663  30.301  1.00  0.00              
ATOM   2134 1HD2 LEU A 139      36.019  18.539  32.219  1.00  0.00              
ATOM   2135 2HD2 LEU A 139      35.401  18.013  30.634  1.00  0.00              
ATOM   2136 3HD2 LEU A 139      34.431  17.744  32.102  1.00  0.00              
ATOM   2137  N   GLY A 140      36.773  13.412  33.564  1.00  0.00              
ATOM   2138  CA  GLY A 140      36.817  13.278  35.015  1.00  0.00              
ATOM   2139  C   GLY A 140      37.101  11.832  35.403  1.00  0.00              
ATOM   2140  O   GLY A 140      36.634  11.354  36.436  1.00  0.00              
ATOM   2141  H   GLY A 140      37.636  13.378  33.040  1.00  0.00              
ATOM   2142 1HA  GLY A 140      37.604  13.921  35.408  1.00  0.00              
ATOM   2143 2HA  GLY A 140      35.857  13.584  35.430  1.00  0.00              
ATOM   2144  N   TRP A 141      37.869  11.141  34.567  1.00  0.00              
ATOM   2145  CA  TRP A 141      38.302   9.783  34.872  1.00  0.00              
ATOM   2146  C   TRP A 141      39.465   9.813  35.856  1.00  0.00              
ATOM   2147  O   TRP A 141      39.694   8.852  36.590  1.00  0.00              
ATOM   2148  CB  TRP A 141      38.707   9.044  33.594  1.00  0.00              
ATOM   2149  CG  TRP A 141      37.554   8.750  32.683  1.00  0.00              
ATOM   2150  CD1 TRP A 141      36.239   9.022  32.918  1.00  0.00              
ATOM   2151  CD2 TRP A 141      37.612   8.129  31.393  1.00  0.00              
ATOM   2152  NE1 TRP A 141      35.473   8.608  31.856  1.00  0.00              
ATOM   2153  CE2 TRP A 141      36.295   8.057  30.905  1.00  0.00              
ATOM   2154  CE3 TRP A 141      38.653   7.627  30.603  1.00  0.00              
ATOM   2155  CZ2 TRP A 141      35.989   7.505  29.671  1.00  0.00              
ATOM   2156  CZ3 TRP A 141      38.346   7.075  29.365  1.00  0.00              
ATOM   2157  CH2 TRP A 141      37.052   7.016  28.912  1.00  0.00              
ATOM   2158  H   TRP A 141      38.160  11.567  33.699  1.00  0.00              
ATOM   2159  HA  TRP A 141      37.491   9.234  35.349  1.00  0.00              
ATOM   2160 1HB  TRP A 141      39.413   9.643  33.020  1.00  0.00              
ATOM   2161 2HB  TRP A 141      39.161   8.086  33.842  1.00  0.00              
ATOM   2162  HD1 TRP A 141      35.997   9.503  33.864  1.00  0.00              
ATOM   2163  HE1 TRP A 141      34.470   8.694  31.786  1.00  0.00              
ATOM   2164  HE3 TRP A 141      39.698   7.651  30.913  1.00  0.00              
ATOM   2165  HZ2 TRP A 141      34.947   7.479  29.350  1.00  0.00              
ATOM   2166  HZ3 TRP A 141      39.166   6.687  28.760  1.00  0.00              
ATOM   2167  HH2 TRP A 141      36.854   6.576  27.935  1.00  0.00              
ATOM   2168  N   ASN A 142      40.197  10.922  35.866  1.00  0.00              
ATOM   2169  CA  ASN A 142      41.241  11.141  36.859  1.00  0.00              
ATOM   2170  C   ASN A 142      42.355  10.112  36.721  1.00  0.00              
ATOM   2171  O   ASN A 142      42.753   9.478  37.699  1.00  0.00              
ATOM   2172  CB  ASN A 142      40.680  11.122  38.269  1.00  0.00              
ATOM   2173  CG  ASN A 142      39.592  12.133  38.501  1.00  0.00              
ATOM   2174  OD1 ASN A 142      39.780  13.337  38.294  1.00  0.00              
ATOM   2175  ND2 ASN A 142      38.481  11.660  39.007  1.00  0.00              
ATOM   2176  H   ASN A 142      40.025  11.631  35.167  1.00  0.00              
ATOM   2177  HA  ASN A 142      41.701  12.118  36.702  1.00  0.00              
ATOM   2178 1HB  ASN A 142      40.403  10.182  38.747  1.00  0.00              
ATOM   2179 2HB  ASN A 142      41.605  11.495  38.710  1.00  0.00              
ATOM   2180 1HD2 ASN A 142      37.713  12.275  39.187  1.00  0.00              
ATOM   2181 2HD2 ASN A 142      38.400  10.685  39.212  1.00  0.00              
ATOM   2182  N   ASN A 143      42.856   9.949  35.501  1.00  0.00              
ATOM   2183  CA  ASN A 143      43.902   8.971  35.226  1.00  0.00              
ATOM   2184  C   ASN A 143      45.273   9.490  35.640  1.00  0.00              
ATOM   2185  O   ASN A 143      46.176   9.614  34.813  1.00  0.00              
ATOM   2186  CB  ASN A 143      43.914   8.571  33.762  1.00  0.00              
ATOM   2187  CG  ASN A 143      42.585   8.084  33.256  1.00  0.00              
ATOM   2188  OD1 ASN A 143      42.056   7.067  33.721  1.00  0.00              
ATOM   2189  ND2 ASN A 143      42.082   8.755  32.252  1.00  0.00              
ATOM   2190  H   ASN A 143      42.502  10.517  34.744  1.00  0.00              
ATOM   2191  HA  ASN A 143      43.726   8.067  35.811  1.00  0.00              
ATOM   2192 1HB  ASN A 143      44.367   9.219  33.010  1.00  0.00              
ATOM   2193 2HB  ASN A 143      44.561   7.711  33.936  1.00  0.00              
ATOM   2194 1HD2 ASN A 143      41.200   8.487  31.864  1.00  0.00              
ATOM   2195 2HD2 ASN A 143      42.579   9.535  31.873  1.00  0.00              
ATOM   2196  N   CYS A 144      45.422   9.792  36.925  1.00  0.00              
ATOM   2197  CA  CYS A 144      46.650  10.392  37.434  1.00  0.00              
ATOM   2198  C   CYS A 144      46.634  10.401  38.957  1.00  0.00              
ATOM   2199  O   CYS A 144      45.589  10.206  39.578  1.00  0.00              
ATOM   2200  CB  CYS A 144      46.587  11.813  36.874  1.00  0.00              
ATOM   2201  SG  CYS A 144      44.923  12.377  36.443  1.00  0.00              
ATOM   2202  H   CYS A 144      44.666   9.600  37.567  1.00  0.00              
ATOM   2203  HA  CYS A 144      47.554   9.910  37.062  1.00  0.00              
ATOM   2204 1HB  CYS A 144      46.967  12.525  37.608  1.00  0.00              
ATOM   2205 2HB  CYS A 144      47.176  11.884  35.960  1.00  0.00              
ATOM   2206  N   GLY A 145      47.799  10.629  39.554  1.00  0.00              
ATOM   2207  CA  GLY A 145      47.904  10.763  41.002  1.00  0.00              
ATOM   2208  C   GLY A 145      48.035   9.385  41.638  1.00  0.00              
ATOM   2209  O   GLY A 145      49.042   9.078  42.275  1.00  0.00              
ATOM   2210  H   GLY A 145      48.633  10.712  38.991  1.00  0.00              
ATOM   2211 1HA  GLY A 145      48.781  11.364  41.241  1.00  0.00              
ATOM   2212 2HA  GLY A 145      47.011  11.260  41.380  1.00  0.00              
ATOM   2213  N   GLN A 146      47.011   8.558  41.460  1.00  0.00              
ATOM   2214  CA  GLN A 146      47.036   7.188  41.960  1.00  0.00              
ATOM   2215  C   GLN A 146      47.389   6.229  40.830  1.00  0.00              
ATOM   2216  O   GLN A 146      47.684   5.057  41.067  1.00  0.00              
ATOM   2217  CB  GLN A 146      45.685   6.805  42.570  1.00  0.00              
ATOM   2218  CG  GLN A 146      45.264   7.673  43.743  1.00  0.00              
ATOM   2219  CD  GLN A 146      46.261   7.625  44.886  1.00  0.00              
ATOM   2220  OE1 GLN A 146      46.661   6.547  45.334  1.00  0.00              
ATOM   2221  NE2 GLN A 146      46.665   8.795  45.366  1.00  0.00              
ATOM   2222  H   GLN A 146      46.193   8.885  40.965  1.00  0.00              
ATOM   2223  HA  GLN A 146      47.813   7.091  42.718  1.00  0.00              
ATOM   2224 1HB  GLN A 146      44.947   6.881  41.771  1.00  0.00              
ATOM   2225 2HB  GLN A 146      45.768   5.767  42.891  1.00  0.00              
ATOM   2226 1HG  GLN A 146      44.938   8.706  43.626  1.00  0.00              
ATOM   2227 2HG  GLN A 146      44.407   7.052  44.007  1.00  0.00              
ATOM   2228 1HE2 GLN A 146      47.322   8.827  46.121  1.00  0.00              
ATOM   2229 2HE2 GLN A 146      46.314   9.646  44.974  1.00  0.00              
ATOM   2230  N   SER A 147      47.358   6.733  39.601  1.00  0.00              
ATOM   2231  CA  SER A 147      47.694   5.926  38.434  1.00  0.00              
ATOM   2232  C   SER A 147      48.952   6.449  37.752  1.00  0.00              
ATOM   2233  O   SER A 147      49.187   6.182  36.573  1.00  0.00              
ATOM   2234  CB  SER A 147      46.533   5.907  37.459  1.00  0.00              
ATOM   2235  OG  SER A 147      45.353   5.441  38.055  1.00  0.00              
ATOM   2236  H   SER A 147      47.094   7.699  39.472  1.00  0.00              
ATOM   2237  HA  SER A 147      47.806   4.865  38.659  1.00  0.00              
ATOM   2238 1HB  SER A 147      46.369   6.920  37.093  1.00  0.00              
ATOM   2239 2HB  SER A 147      46.789   5.257  36.624  1.00  0.00              
ATOM   2240  HG  SER A 147      44.645   5.444  37.407  1.00  0.00              
ATOM   2241  N   GLN A 148      49.910   6.786  38.414  1.00  0.00              
ATOM   2242  CA  GLN A 148      51.106   7.410  37.860  1.00  0.00              
ATOM   2243  C   GLN A 148      51.925   6.435  37.024  1.00  0.00              
ATOM   2244  O   GLN A 148      52.594   5.552  37.561  1.00  0.00              
ATOM   2245  CB  GLN A 148      51.977   7.977  38.985  1.00  0.00              
ATOM   2246  CG  GLN A 148      51.261   8.967  39.888  1.00  0.00              
ATOM   2247  CD  GLN A 148      52.198   9.622  40.885  1.00  0.00              
ATOM   2248  OE1 GLN A 148      53.414   9.662  40.682  1.00  0.00              
ATOM   2249  NE2 GLN A 148      51.636  10.136  41.973  1.00  0.00              
ATOM   2250  H   GLN A 148      49.868   6.596  39.405  1.00  0.00              
ATOM   2251  HA  GLN A 148      50.811   8.219  37.192  1.00  0.00              
ATOM   2252 1HB  GLN A 148      52.325   7.127  39.571  1.00  0.00              
ATOM   2253 2HB  GLN A 148      52.829   8.462  38.508  1.00  0.00              
ATOM   2254 1HG  GLN A 148      50.589   9.734  39.506  1.00  0.00              
ATOM   2255 2HG  GLN A 148      50.681   8.204  40.409  1.00  0.00              
ATOM   2256 1HE2 GLN A 148      52.204  10.581  42.667  1.00  0.00              
ATOM   2257 2HE2 GLN A 148      50.646  10.080  42.099  1.00  0.00              
ATOM   2258  N   GLY A 149      51.867   6.599  35.707  1.00  0.00              
ATOM   2259  CA  GLY A 149      52.675   5.794  34.799  1.00  0.00              
ATOM   2260  C   GLY A 149      53.753   6.661  34.160  1.00  0.00              
ATOM   2261  O   GLY A 149      54.686   6.151  33.541  1.00  0.00              
ATOM   2262  H   GLY A 149      51.248   7.300  35.325  1.00  0.00              
ATOM   2263 1HA  GLY A 149      53.151   4.983  35.350  1.00  0.00              
ATOM   2264 2HA  GLY A 149      52.043   5.378  34.015  1.00  0.00              
ATOM   2265  N   CYS A 150      53.618   7.973  34.314  1.00  0.00              
ATOM   2266  CA  CYS A 150      54.610   8.911  33.803  1.00  0.00              
ATOM   2267  C   CYS A 150      55.297   9.655  34.941  1.00  0.00              
ATOM   2268  O   CYS A 150      54.821   9.646  36.077  1.00  0.00              
ATOM   2269  CB  CYS A 150      53.769   9.871  32.962  1.00  0.00              
ATOM   2270  SG  CYS A 150      52.810   9.076  31.651  1.00  0.00              
ATOM   2271  H   CYS A 150      52.807   8.331  34.799  1.00  0.00              
ATOM   2272  HA  CYS A 150      55.357   8.446  33.159  1.00  0.00              
ATOM   2273 1HB  CYS A 150      53.047  10.391  33.592  1.00  0.00              
ATOM   2274 2HB  CYS A 150      54.411  10.599  32.467  1.00  0.00              
ATOM   2275  N   GLY A 151      56.417  10.298  34.630  1.00  0.00              
ATOM   2276  CA  GLY A 151      57.134  11.105  35.610  1.00  0.00              
ATOM   2277  C   GLY A 151      56.327  12.338  35.996  1.00  0.00              
ATOM   2278  O   GLY A 151      56.620  12.996  36.995  1.00  0.00              
ATOM   2279  H   GLY A 151      56.781  10.226  33.691  1.00  0.00              
ATOM   2280 1HA  GLY A 151      57.317  10.507  36.503  1.00  0.00              
ATOM   2281 2HA  GLY A 151      58.086  11.422  35.185  1.00  0.00              
ATOM   2282  N   GLU A 152      55.310  12.647  35.200  1.00  0.00              
ATOM   2283  CA  GLU A 152      54.432  13.777  35.480  1.00  0.00              
ATOM   2284  C   GLU A 152      53.333  13.347  36.443  1.00  0.00              
ATOM   2285  O   GLU A 152      52.530  14.166  36.890  1.00  0.00              
ATOM   2286  CB  GLU A 152      53.826  14.332  34.190  1.00  0.00              
ATOM   2287  CG  GLU A 152      54.835  14.964  33.242  1.00  0.00              
ATOM   2288  CD  GLU A 152      54.176  15.435  31.976  1.00  0.00              
ATOM   2289  OE1 GLU A 152      52.988  15.261  31.847  1.00  0.00              
ATOM   2290  OE2 GLU A 152      54.836  16.067  31.185  1.00  0.00              
ATOM   2291  H   GLU A 152      55.139  12.084  34.379  1.00  0.00              
ATOM   2292  HA  GLU A 152      54.984  14.575  35.978  1.00  0.00              
ATOM   2293 1HB  GLU A 152      53.329  13.501  33.688  1.00  0.00              
ATOM   2294 2HB  GLU A 152      53.085  15.077  34.480  1.00  0.00              
ATOM   2295 1HG  GLU A 152      55.392  15.788  33.688  1.00  0.00              
ATOM   2296 2HG  GLU A 152      55.518  14.147  33.013  1.00  0.00              
ATOM   2297  N   GLY A 153      53.302  12.057  36.760  1.00  0.00              
ATOM   2298  CA  GLY A 153      52.292  11.512  37.659  1.00  0.00              
ATOM   2299  C   GLY A 153      51.009  11.169  36.912  1.00  0.00              
ATOM   2300  O   GLY A 153      49.946  11.028  37.516  1.00  0.00              
ATOM   2301  H   GLY A 153      53.996  11.437  36.367  1.00  0.00              
ATOM   2302 1HA  GLY A 153      52.683  10.608  38.126  1.00  0.00              
ATOM   2303 2HA  GLY A 153      52.068  12.250  38.429  1.00  0.00              
ATOM   2304  N   GLN A 154      51.116  11.036  35.594  1.00  0.00              
ATOM   2305  CA  GLN A 154      49.948  10.820  34.749  1.00  0.00              
ATOM   2306  C   GLN A 154      49.920   9.415  34.161  1.00  0.00              
ATOM   2307  O   GLN A 154      50.934   8.716  34.151  1.00  0.00              
ATOM   2308  CB  GLN A 154      49.916  11.849  33.616  1.00  0.00              
ATOM   2309  CG  GLN A 154      50.256  13.265  34.051  1.00  0.00              
ATOM   2310  CD  GLN A 154      49.243  13.829  35.028  1.00  0.00              
ATOM   2311  OE1 GLN A 154      48.043  13.873  34.744  1.00  0.00              
ATOM   2312  NE2 GLN A 154      49.721  14.269  36.187  1.00  0.00              
ATOM   2313  H   GLN A 154      52.030  11.085  35.167  1.00  0.00              
ATOM   2314  HA  GLN A 154      49.046  10.921  35.352  1.00  0.00              
ATOM   2315 1HB  GLN A 154      50.629  11.512  32.864  1.00  0.00              
ATOM   2316 2HB  GLN A 154      48.910  11.825  33.197  1.00  0.00              
ATOM   2317 1HG  GLN A 154      51.249  13.553  34.394  1.00  0.00              
ATOM   2318 2HG  GLN A 154      50.070  13.703  33.069  1.00  0.00              
ATOM   2319 1HE2 GLN A 154      49.100  14.652  36.871  1.00  0.00              
ATOM   2320 2HE2 GLN A 154      50.701  14.216  36.376  1.00  0.00              
ATOM   2321  N   VAL A 155      48.754   9.006  33.672  1.00  0.00              
ATOM   2322  CA  VAL A 155      48.660   7.866  32.769  1.00  0.00              
ATOM   2323  C   VAL A 155      48.923   8.292  31.330  1.00  0.00              
ATOM   2324  O   VAL A 155      48.284   9.212  30.819  1.00  0.00              
ATOM   2325  CB  VAL A 155      47.279   7.188  32.852  1.00  0.00              
ATOM   2326  CG1 VAL A 155      47.152   6.107  31.789  1.00  0.00              
ATOM   2327  CG2 VAL A 155      47.055   6.601  34.237  1.00  0.00              
ATOM   2328  H   VAL A 155      47.912   9.499  33.932  1.00  0.00              
ATOM   2329  HA  VAL A 155      49.426   7.120  32.984  1.00  0.00              
ATOM   2330  HB  VAL A 155      46.506   7.941  32.698  1.00  0.00              
ATOM   2331 1HG1 VAL A 155      46.170   5.639  31.862  1.00  0.00              
ATOM   2332 2HG1 VAL A 155      47.269   6.552  30.801  1.00  0.00              
ATOM   2333 3HG1 VAL A 155      47.924   5.353  31.943  1.00  0.00              
ATOM   2334 1HG2 VAL A 155      46.075   6.128  34.278  1.00  0.00              
ATOM   2335 2HG2 VAL A 155      47.827   5.860  34.445  1.00  0.00              
ATOM   2336 3HG2 VAL A 155      47.105   7.396  34.981  1.00  0.00              
ATOM   2337  N   ALA A 156      49.868   7.619  30.683  1.00  0.00              
ATOM   2338  CA  ALA A 156      50.259   7.966  29.321  1.00  0.00              
ATOM   2339  C   ALA A 156      49.053   7.970  28.390  1.00  0.00              
ATOM   2340  O   ALA A 156      48.280   7.012  28.355  1.00  0.00              
ATOM   2341  CB  ALA A 156      51.322   7.003  28.812  1.00  0.00              
ATOM   2342  H   ALA A 156      50.327   6.848  31.145  1.00  0.00              
ATOM   2343  HA  ALA A 156      50.673   8.974  29.321  1.00  0.00              
ATOM   2344 1HB  ALA A 156      51.600   7.276  27.794  1.00  0.00              
ATOM   2345 2HB  ALA A 156      52.201   7.058  29.454  1.00  0.00              
ATOM   2346 3HB  ALA A 156      50.928   5.988  28.821  1.00  0.00              
ATOM   2347  N   CYS A 157      48.897   9.054  27.638  1.00  0.00              
ATOM   2348  CA  CYS A 157      47.811   9.166  26.671  1.00  0.00              
ATOM   2349  C   CYS A 157      48.179   8.495  25.354  1.00  0.00              
ATOM   2350  O   CYS A 157      47.348   8.371  24.455  1.00  0.00              
ATOM   2351  CB  CYS A 157      47.676  10.678  26.486  1.00  0.00              
ATOM   2352  SG  CYS A 157      47.324  11.591  28.007  1.00  0.00              
ATOM   2353  H   CYS A 157      49.547   9.821  27.739  1.00  0.00              
ATOM   2354  HA  CYS A 157      46.862   8.773  27.036  1.00  0.00              
ATOM   2355 1HB  CYS A 157      48.604  11.094  26.091  1.00  0.00              
ATOM   2356 2HB  CYS A 157      46.857  10.901  25.802  1.00  0.00              
ATOM   2357  N   LEU A 158      49.431   8.062  25.247  1.00  0.00              
ATOM   2358  CA  LEU A 158      49.860   7.229  24.130  1.00  0.00              
ATOM   2359  C   LEU A 158      48.991   5.985  23.993  1.00  0.00              
ATOM   2360  O   LEU A 158      48.996   5.113  24.862  1.00  0.00              
ATOM   2361  CB  LEU A 158      51.332   6.832  24.302  1.00  0.00              
ATOM   2362  CG  LEU A 158      51.872   5.854  23.250  1.00  0.00              
ATOM   2363  CD1 LEU A 158      51.718   6.449  21.857  1.00  0.00              
ATOM   2364  CD2 LEU A 158      53.332   5.545  23.546  1.00  0.00              
ATOM   2365  H   LEU A 158      50.103   8.316  25.957  1.00  0.00              
ATOM   2366  HA  LEU A 158      49.751   7.786  23.200  1.00  0.00              
ATOM   2367 1HB  LEU A 158      51.794   7.809  24.177  1.00  0.00              
ATOM   2368 2HB  LEU A 158      51.534   6.460  25.307  1.00  0.00              
ATOM   2369  HG  LEU A 158      51.307   4.927  23.350  1.00  0.00              
ATOM   2370 1HD1 LEU A 158      52.104   5.748  21.117  1.00  0.00              
ATOM   2371 2HD1 LEU A 158      50.663   6.641  21.658  1.00  0.00              
ATOM   2372 3HD1 LEU A 158      52.275   7.383  21.797  1.00  0.00              
ATOM   2373 1HD2 LEU A 158      53.714   4.849  22.798  1.00  0.00              
ATOM   2374 2HD2 LEU A 158      53.913   6.467  23.517  1.00  0.00              
ATOM   2375 3HD2 LEU A 158      53.416   5.095  24.536  1.00  0.00              
ATOM   2376  N   PHE A 159      48.244   5.909  22.896  1.00  0.00              
ATOM   2377  CA  PHE A 159      47.374   4.768  22.639  1.00  0.00              
ATOM   2378  C   PHE A 159      48.164   3.481  22.437  1.00  0.00              
ATOM   2379  O   PHE A 159      47.725   2.403  22.834  1.00  0.00              
ATOM   2380  CB  PHE A 159      46.495   5.038  21.416  1.00  0.00              
ATOM   2381  CG  PHE A 159      45.538   3.924  21.100  1.00  0.00              
ATOM   2382  CD1 PHE A 159      44.452   3.669  21.924  1.00  0.00              
ATOM   2383  CD2 PHE A 159      45.722   3.129  19.979  1.00  0.00              
ATOM   2384  CE1 PHE A 159      43.570   2.645  21.634  1.00  0.00              
ATOM   2385  CE2 PHE A 159      44.843   2.105  19.686  1.00  0.00              
ATOM   2386  CZ  PHE A 159      43.765   1.863  20.515  1.00  0.00              
ATOM   2387  H   PHE A 159      48.280   6.662  22.224  1.00  0.00              
ATOM   2388  HA  PHE A 159      46.728   4.602  23.503  1.00  0.00              
ATOM   2389 1HB  PHE A 159      45.893   5.931  21.577  1.00  0.00              
ATOM   2390 2HB  PHE A 159      47.117   5.175  20.532  1.00  0.00              
ATOM   2391  HD1 PHE A 159      44.297   4.289  22.808  1.00  0.00              
ATOM   2392  HD2 PHE A 159      46.573   3.320  19.325  1.00  0.00              
ATOM   2393  HE1 PHE A 159      42.721   2.456  22.290  1.00  0.00              
ATOM   2394  HE2 PHE A 159      44.998   1.487  18.802  1.00  0.00              
ATOM   2395  HZ  PHE A 159      43.072   1.055  20.287  1.00  0.00              
ATOM   2396  N   GLU A 160      49.333   3.602  21.816  1.00  0.00              
ATOM   2397  CA  GLU A 160      50.154   2.441  21.496  1.00  0.00              
ATOM   2398  C   GLU A 160      50.396   1.602  22.744  1.00  0.00              
ATOM   2399  O   GLU A 160      50.341   0.373  22.698  1.00  0.00              
ATOM   2400  CB  GLU A 160      51.487   2.873  20.880  1.00  0.00              
ATOM   2401  CG  GLU A 160      52.397   1.721  20.479  1.00  0.00              
ATOM   2402  CD  GLU A 160      53.669   2.223  19.853  1.00  0.00              
ATOM   2403  OE1 GLU A 160      53.819   3.415  19.731  1.00  0.00              
ATOM   2404  OE2 GLU A 160      54.539   1.422  19.601  1.00  0.00              
ATOM   2405  H   GLU A 160      49.660   4.523  21.559  1.00  0.00              
ATOM   2406  HA  GLU A 160      49.635   1.797  20.786  1.00  0.00              
ATOM   2407 1HB  GLU A 160      51.251   3.473  20.001  1.00  0.00              
ATOM   2408 2HB  GLU A 160      51.993   3.495  21.619  1.00  0.00              
ATOM   2409 1HG  GLU A 160      52.638   1.051  21.303  1.00  0.00              
ATOM   2410 2HG  GLU A 160      51.814   1.182  19.733  1.00  0.00              
ATOM   2411  N   ASP A 161      50.665   2.273  23.859  1.00  0.00              
ATOM   2412  CA  ASP A 161      51.022   1.590  25.097  1.00  0.00              
ATOM   2413  C   ASP A 161      49.793   1.426  25.982  1.00  0.00              
ATOM   2414  O   ASP A 161      49.508   0.332  26.468  1.00  0.00              
ATOM   2415  CB  ASP A 161      52.116   2.357  25.844  1.00  0.00              
ATOM   2416  CG  ASP A 161      53.508   2.211  25.243  1.00  0.00              
ATOM   2417  OD1 ASP A 161      53.685   1.361  24.403  1.00  0.00              
ATOM   2418  OD2 ASP A 161      54.338   3.047  25.509  1.00  0.00              
ATOM   2419  H   ASP A 161      50.620   3.282  23.849  1.00  0.00              
ATOM   2420  HA  ASP A 161      51.386   0.585  24.882  1.00  0.00              
ATOM   2421 1HB  ASP A 161      51.889   3.414  25.981  1.00  0.00              
ATOM   2422 2HB  ASP A 161      52.082   1.848  26.808  1.00  0.00              
ATOM   2423  N   VAL A 162      49.068   2.520  26.188  1.00  0.00              
ATOM   2424  CA  VAL A 162      47.923   2.522  27.091  1.00  0.00              
ATOM   2425  C   VAL A 162      46.612   2.321  26.343  1.00  0.00              
ATOM   2426  O   VAL A 162      46.267   3.100  25.454  1.00  0.00              
ATOM   2427  CB  VAL A 162      47.844   3.834  27.894  1.00  0.00              
ATOM   2428  CG1 VAL A 162      46.592   3.855  28.757  1.00  0.00              
ATOM   2429  CG2 VAL A 162      49.086   4.007  28.755  1.00  0.00              
ATOM   2430  H   VAL A 162      49.316   3.372  25.706  1.00  0.00              
ATOM   2431  HA  VAL A 162      47.976   1.688  27.792  1.00  0.00              
ATOM   2432  HB  VAL A 162      47.822   4.673  27.199  1.00  0.00              
ATOM   2433 1HG1 VAL A 162      46.552   4.790  29.318  1.00  0.00              
ATOM   2434 2HG1 VAL A 162      45.710   3.777  28.121  1.00  0.00              
ATOM   2435 3HG1 VAL A 162      46.614   3.017  29.453  1.00  0.00              
ATOM   2436 1HG2 VAL A 162      49.014   4.939  29.315  1.00  0.00              
ATOM   2437 2HG2 VAL A 162      49.165   3.170  29.450  1.00  0.00              
ATOM   2438 3HG2 VAL A 162      49.970   4.034  28.118  1.00  0.00              
ATOM   2439  N   VAL A 163      45.883   1.272  26.707  1.00  0.00              
ATOM   2440  CA  VAL A 163      44.653   0.913  26.010  1.00  0.00              
ATOM   2441  C   VAL A 163      43.456   1.003  26.947  1.00  0.00              
ATOM   2442  O   VAL A 163      43.497   0.505  28.073  1.00  0.00              
ATOM   2443  CB  VAL A 163      44.729  -0.507  25.419  1.00  0.00              
ATOM   2444  CG1 VAL A 163      43.424  -0.864  24.723  1.00  0.00              
ATOM   2445  CG2 VAL A 163      45.896  -0.621  24.451  1.00  0.00              
ATOM   2446  H   VAL A 163      46.188   0.708  27.488  1.00  0.00              
ATOM   2447  HA  VAL A 163      44.431   1.614  25.205  1.00  0.00              
ATOM   2448  HB  VAL A 163      44.916  -1.217  26.226  1.00  0.00              
ATOM   2449 1HG1 VAL A 163      43.495  -1.872  24.312  1.00  0.00              
ATOM   2450 2HG1 VAL A 163      42.605  -0.823  25.441  1.00  0.00              
ATOM   2451 3HG1 VAL A 163      43.236  -0.156  23.916  1.00  0.00              
ATOM   2452 1HG2 VAL A 163      45.935  -1.630  24.043  1.00  0.00              
ATOM   2453 2HG2 VAL A 163      45.764   0.094  23.638  1.00  0.00              
ATOM   2454 3HG2 VAL A 163      46.827  -0.406  24.976  1.00  0.00              
ATOM   2455  N   PRO A 164      42.390   1.641  26.477  1.00  0.00              
ATOM   2456  CA  PRO A 164      41.163   1.760  27.256  1.00  0.00              
ATOM   2457  C   PRO A 164      40.401   0.442  27.298  1.00  0.00              
ATOM   2458  O   PRO A 164      39.311   0.326  26.737  1.00  0.00              
ATOM   2459  CB  PRO A 164      40.372   2.860  26.540  1.00  0.00              
ATOM   2460  CG  PRO A 164      40.785   2.745  25.112  1.00  0.00              
ATOM   2461  CD  PRO A 164      42.242   2.369  25.148  1.00  0.00              
ATOM   2462  HA  PRO A 164      41.353   2.012  28.310  1.00  0.00              
ATOM   2463 1HB  PRO A 164      39.288   2.715  26.654  1.00  0.00              
ATOM   2464 2HB  PRO A 164      40.609   3.855  26.944  1.00  0.00              
ATOM   2465 1HG  PRO A 164      40.192   1.981  24.587  1.00  0.00              
ATOM   2466 2HG  PRO A 164      40.634   3.694  24.577  1.00  0.00              
ATOM   2467 1HD  PRO A 164      42.525   1.718  24.307  1.00  0.00              
ATOM   2468 2HD  PRO A 164      42.900   3.250  25.106  1.00  0.00              
ATOM   2469  N   MET A 165      40.980  -0.549  27.967  1.00  0.00              
ATOM   2470  CA  MET A 165      40.445  -1.905  27.942  1.00  0.00              
ATOM   2471  C   MET A 165      39.106  -2.003  28.662  1.00  0.00              
ATOM   2472  O   MET A 165      39.056  -2.174  29.880  1.00  0.00              
ATOM   2473  CB  MET A 165      41.447  -2.873  28.568  1.00  0.00              
ATOM   2474  CG  MET A 165      42.772  -2.975  27.825  1.00  0.00              
ATOM   2475  SD  MET A 165      43.950  -4.064  28.649  1.00  0.00              
ATOM   2476  CE  MET A 165      45.372  -3.900  27.575  1.00  0.00              
ATOM   2477  H   MET A 165      41.812  -0.358  28.507  1.00  0.00              
ATOM   2478  HA  MET A 165      40.265  -2.208  26.911  1.00  0.00              
ATOM   2479 1HB  MET A 165      41.626  -2.531  29.586  1.00  0.00              
ATOM   2480 2HB  MET A 165      40.969  -3.854  28.592  1.00  0.00              
ATOM   2481 1HG  MET A 165      42.572  -3.356  26.824  1.00  0.00              
ATOM   2482 2HG  MET A 165      43.199  -1.974  27.755  1.00  0.00              
ATOM   2483 1HE  MET A 165      46.188  -4.517  27.953  1.00  0.00              
ATOM   2484 2HE  MET A 165      45.107  -4.225  26.568  1.00  0.00              
ATOM   2485 3HE  MET A 165      45.689  -2.857  27.548  1.00  0.00              
ATOM   2486  N   ASN A 166      38.022  -1.892  27.902  1.00  0.00              
ATOM   2487  CA  ASN A 166      36.687  -1.794  28.481  1.00  0.00              
ATOM   2488  C   ASN A 166      36.534  -0.506  29.278  1.00  0.00              
ATOM   2489  O   ASN A 166      35.769  -0.446  30.240  1.00  0.00              
ATOM   2490  CB  ASN A 166      36.367  -2.994  29.353  1.00  0.00              
ATOM   2491  CG  ASN A 166      34.983  -3.543  29.143  1.00  0.00              
ATOM   2492  OD1 ASN A 166      34.255  -3.829  30.100  1.00  0.00              
ATOM   2493  ND2 ASN A 166      34.648  -3.769  27.898  1.00  0.00              
ATOM   2494  H   ASN A 166      38.125  -1.878  26.897  1.00  0.00              
ATOM   2495  HA  ASN A 166      35.941  -1.759  27.685  1.00  0.00              
ATOM   2496 1HB  ASN A 166      37.071  -3.823  29.442  1.00  0.00              
ATOM   2497 2HB  ASN A 166      36.377  -2.409  30.272  1.00  0.00              
ATOM   2498 1HD2 ASN A 166      33.742  -4.134  27.683  1.00  0.00              
ATOM   2499 2HD2 ASN A 166      35.297  -3.576  27.163  1.00  0.00              
ATOM   2500  N   TYR A 167      37.260   0.580  28.873  1.00  0.00              
ATOM   2501  CA  TYR A 167      37.241   1.811  29.654  1.00  0.00              
ATOM   2502  C   TYR A 167      36.591   2.951  28.881  1.00  0.00              
ATOM   2503  O   TYR A 167      35.899   3.791  29.458  1.00  0.00              
ATOM   2504  CB  TYR A 167      38.661   2.203  30.068  1.00  0.00              
ATOM   2505  CG  TYR A 167      39.329   1.205  30.987  1.00  0.00              
ATOM   2506  CD1 TYR A 167      38.580   0.420  31.852  1.00  0.00              
ATOM   2507  CD2 TYR A 167      40.707   1.049  30.987  1.00  0.00              
ATOM   2508  CE1 TYR A 167      39.185  -0.493  32.694  1.00  0.00              
ATOM   2509  CE2 TYR A 167      41.323   0.139  31.824  1.00  0.00              
ATOM   2510  CZ  TYR A 167      40.558  -0.630  32.677  1.00  0.00              
ATOM   2511  OH  TYR A 167      41.167  -1.539  33.512  1.00  0.00              
ATOM   2512  H   TYR A 167      37.812   0.542  28.029  1.00  0.00              
ATOM   2513  HA  TYR A 167      36.643   1.669  30.554  1.00  0.00              
ATOM   2514 1HB  TYR A 167      39.248   2.304  29.153  1.00  0.00              
ATOM   2515 2HB  TYR A 167      38.597   3.170  30.566  1.00  0.00              
ATOM   2516  HD1 TYR A 167      37.496   0.534  31.860  1.00  0.00              
ATOM   2517  HD2 TYR A 167      41.306   1.661  30.311  1.00  0.00              
ATOM   2518  HE1 TYR A 167      38.584  -1.102  33.368  1.00  0.00              
ATOM   2519  HE2 TYR A 167      42.408   0.033  31.810  1.00  0.00              
ATOM   2520  HH  TYR A 167      42.122  -1.553  33.419  1.00  0.00              
ATOM   2521  N   MET A 168      36.815   2.975  27.571  1.00  0.00              
ATOM   2522  CA  MET A 168      36.208   3.980  26.708  1.00  0.00              
ATOM   2523  C   MET A 168      34.688   3.944  26.777  1.00  0.00              
ATOM   2524  O   MET A 168      34.090   2.884  26.960  1.00  0.00              
ATOM   2525  CB  MET A 168      36.672   3.780  25.266  1.00  0.00              
ATOM   2526  CG  MET A 168      36.201   4.856  24.298  1.00  0.00              
ATOM   2527  SD  MET A 168      36.806   4.594  22.619  1.00  0.00              
ATOM   2528  CE  MET A 168      38.494   5.171  22.774  1.00  0.00              
ATOM   2529  H   MET A 168      37.421   2.276  27.164  1.00  0.00              
ATOM   2530  HA  MET A 168      36.502   4.977  27.035  1.00  0.00              
ATOM   2531 1HB  MET A 168      37.761   3.758  25.284  1.00  0.00              
ATOM   2532 2HB  MET A 168      36.293   2.810  24.942  1.00  0.00              
ATOM   2533 1HG  MET A 168      35.111   4.853  24.290  1.00  0.00              
ATOM   2534 2HG  MET A 168      36.559   5.819  24.661  1.00  0.00              
ATOM   2535 1HE  MET A 168      39.002   5.073  21.815  1.00  0.00              
ATOM   2536 2HE  MET A 168      38.494   6.218  23.080  1.00  0.00              
ATOM   2537 3HE  MET A 168      39.015   4.574  23.523  1.00  0.00              
ATOM   2538  N   VAL A 169      34.065   5.110  26.631  1.00  0.00              
ATOM   2539  CA  VAL A 169      32.612   5.213  26.676  1.00  0.00              
ATOM   2540  C   VAL A 169      31.965   4.342  25.607  1.00  0.00              
ATOM   2541  O   VAL A 169      32.476   4.227  24.493  1.00  0.00              
ATOM   2542  CB  VAL A 169      32.142   6.668  26.492  1.00  0.00              
ATOM   2543  CG1 VAL A 169      32.701   7.552  27.597  1.00  0.00              
ATOM   2544  CG2 VAL A 169      32.560   7.195  25.128  1.00  0.00              
ATOM   2545  H   VAL A 169      34.614   5.945  26.486  1.00  0.00              
ATOM   2546  HA  VAL A 169      32.216   4.836  27.620  1.00  0.00              
ATOM   2547  HB  VAL A 169      31.052   6.695  26.521  1.00  0.00              
ATOM   2548 1HG1 VAL A 169      32.358   8.577  27.452  1.00  0.00              
ATOM   2549 2HG1 VAL A 169      32.354   7.188  28.564  1.00  0.00              
ATOM   2550 3HG1 VAL A 169      33.790   7.526  27.568  1.00  0.00              
ATOM   2551 1HG2 VAL A 169      32.220   8.224  25.015  1.00  0.00              
ATOM   2552 2HG2 VAL A 169      33.647   7.160  25.043  1.00  0.00              
ATOM   2553 3HG2 VAL A 169      32.115   6.578  24.347  1.00  0.00              
ATOM   2554  N   TYR A 170      30.837   3.729  25.952  1.00  0.00              
ATOM   2555  CA  TYR A 170      30.149   2.823  25.042  1.00  0.00              
ATOM   2556  C   TYR A 170      28.678   3.209  24.943  1.00  0.00              
ATOM   2557  O   TYR A 170      28.040   3.000  23.912  1.00  0.00              
ATOM   2558  CB  TYR A 170      30.289   1.372  25.508  1.00  0.00              
ATOM   2559  CG  TYR A 170      31.722   0.897  25.612  1.00  0.00              
ATOM   2560  CD1 TYR A 170      32.236   0.440  26.816  1.00  0.00              
ATOM   2561  CD2 TYR A 170      32.555   0.906  24.503  1.00  0.00              
ATOM   2562  CE1 TYR A 170      33.544   0.006  26.916  1.00  0.00              
ATOM   2563  CE2 TYR A 170      33.864   0.474  24.591  1.00  0.00              
ATOM   2564  CZ  TYR A 170      34.355   0.024  25.800  1.00  0.00              
ATOM   2565  OH  TYR A 170      35.658  -0.409  25.892  1.00  0.00              
ATOM   2566  H   TYR A 170      30.448   3.896  26.869  1.00  0.00              
ATOM   2567  HA  TYR A 170      30.576   2.906  24.043  1.00  0.00              
ATOM   2568 1HB  TYR A 170      29.811   1.299  26.486  1.00  0.00              
ATOM   2569 2HB  TYR A 170      29.751   0.750  24.794  1.00  0.00              
ATOM   2570  HD1 TYR A 170      31.589   0.428  27.694  1.00  0.00              
ATOM   2571  HD2 TYR A 170      32.161   1.263  23.551  1.00  0.00              
ATOM   2572  HE1 TYR A 170      33.934  -0.351  27.869  1.00  0.00              
ATOM   2573  HE2 TYR A 170      34.504   0.490  23.708  1.00  0.00              
ATOM   2574  HH  TYR A 170      36.073  -0.536  25.036  1.00  0.00              
ATOM   2575  N   PHE A 171      28.147   3.773  26.022  1.00  0.00              
ATOM   2576  CA  PHE A 171      26.791   4.310  26.017  1.00  0.00              
ATOM   2577  C   PHE A 171      26.677   5.432  24.993  1.00  0.00              
ATOM   2578  O   PHE A 171      25.750   5.455  24.184  1.00  0.00              
ATOM   2579  CB  PHE A 171      26.403   4.815  27.408  1.00  0.00              
ATOM   2580  CG  PHE A 171      25.073   5.512  27.450  1.00  0.00              
ATOM   2581  CD1 PHE A 171      23.893   4.784  27.483  1.00  0.00              
ATOM   2582  CD2 PHE A 171      24.998   6.896  27.455  1.00  0.00              
ATOM   2583  CE1 PHE A 171      22.668   5.424  27.522  1.00  0.00              
ATOM   2584  CE2 PHE A 171      23.776   7.539  27.495  1.00  0.00              
ATOM   2585  CZ  PHE A 171      22.610   6.801  27.528  1.00  0.00              
ATOM   2586  H   PHE A 171      28.695   3.832  26.869  1.00  0.00              
ATOM   2587  HA  PHE A 171      26.086   3.531  25.723  1.00  0.00              
ATOM   2588 1HB  PHE A 171      26.340   3.981  28.106  1.00  0.00              
ATOM   2589 2HB  PHE A 171      27.141   5.531  27.765  1.00  0.00              
ATOM   2590  HD1 PHE A 171      23.939   3.694  27.480  1.00  0.00              
ATOM   2591  HD2 PHE A 171      25.920   7.479  27.428  1.00  0.00              
ATOM   2592  HE1 PHE A 171      21.749   4.840  27.548  1.00  0.00              
ATOM   2593  HE2 PHE A 171      23.732   8.628  27.499  1.00  0.00              
ATOM   2594  HZ  PHE A 171      21.646   7.307  27.557  1.00  0.00              
ATOM   2595  N   ASN A 172      27.625   6.362  25.035  1.00  0.00              
ATOM   2596  CA  ASN A 172      27.635   7.487  24.108  1.00  0.00              
ATOM   2597  C   ASN A 172      27.602   7.011  22.662  1.00  0.00              
ATOM   2598  O   ASN A 172      26.857   7.544  21.840  1.00  0.00              
ATOM   2599  CB  ASN A 172      28.838   8.384  24.337  1.00  0.00              
ATOM   2600  CG  ASN A 172      28.707   9.278  25.538  1.00  0.00              
ATOM   2601  OD1 ASN A 172      27.664   9.311  26.202  1.00  0.00              
ATOM   2602  ND2 ASN A 172      29.728  10.062  25.773  1.00  0.00              
ATOM   2603  H   ASN A 172      28.357   6.287  25.726  1.00  0.00              
ATOM   2604  HA  ASN A 172      26.741   8.095  24.254  1.00  0.00              
ATOM   2605 1HB  ASN A 172      29.851   7.979  24.301  1.00  0.00              
ATOM   2606 2HB  ASN A 172      28.651   8.972  23.439  1.00  0.00              
ATOM   2607 1HD2 ASN A 172      29.710  10.685  26.556  1.00  0.00              
ATOM   2608 2HD2 ASN A 172      30.525  10.040  25.170  1.00  0.00              
ATOM   2609  N   PHE A 173      28.414   6.004  22.357  1.00  0.00              
ATOM   2610  CA  PHE A 173      28.491   5.492  20.996  1.00  0.00              
ATOM   2611  C   PHE A 173      27.164   4.843  20.617  1.00  0.00              
ATOM   2612  O   PHE A 173      26.624   5.114  19.547  1.00  0.00              
ATOM   2613  CB  PHE A 173      29.638   4.490  20.855  1.00  0.00              
ATOM   2614  CG  PHE A 173      30.974   5.129  20.602  1.00  0.00              
ATOM   2615  CD1 PHE A 173      31.729   5.630  21.652  1.00  0.00              
ATOM   2616  CD2 PHE A 173      31.478   5.232  19.314  1.00  0.00              
ATOM   2617  CE1 PHE A 173      32.958   6.219  21.421  1.00  0.00              
ATOM   2618  CE2 PHE A 173      32.706   5.819  19.080  1.00  0.00              
ATOM   2619  CZ  PHE A 173      33.447   6.313  20.136  1.00  0.00              
ATOM   2620  H   PHE A 173      28.988   5.584  23.074  1.00  0.00              
ATOM   2621  HA  PHE A 173      28.664   6.314  20.300  1.00  0.00              
ATOM   2622 1HB  PHE A 173      29.740   3.905  21.768  1.00  0.00              
ATOM   2623 2HB  PHE A 173      29.450   3.821  20.016  1.00  0.00              
ATOM   2624  HD1 PHE A 173      31.343   5.554  22.669  1.00  0.00              
ATOM   2625  HD2 PHE A 173      30.893   4.842  18.481  1.00  0.00              
ATOM   2626  HE1 PHE A 173      33.540   6.608  22.256  1.00  0.00              
ATOM   2627  HE2 PHE A 173      33.091   5.893  18.064  1.00  0.00              
ATOM   2628  HZ  PHE A 173      34.414   6.778  19.952  1.00  0.00              
ATOM   2629  N   PHE A 174      26.633   3.990  21.491  1.00  0.00              
ATOM   2630  CA  PHE A 174      25.377   3.306  21.187  1.00  0.00              
ATOM   2631  C   PHE A 174      24.267   4.299  20.896  1.00  0.00              
ATOM   2632  O   PHE A 174      23.497   4.130  19.948  1.00  0.00              
ATOM   2633  CB  PHE A 174      24.969   2.392  22.344  1.00  0.00              
ATOM   2634  CG  PHE A 174      25.942   1.279  22.609  1.00  0.00              
ATOM   2635  CD1 PHE A 174      26.895   0.932  21.664  1.00  0.00              
ATOM   2636  CD2 PHE A 174      25.906   0.576  23.804  1.00  0.00              
ATOM   2637  CE1 PHE A 174      27.791  -0.092  21.907  1.00  0.00              
ATOM   2638  CE2 PHE A 174      26.801  -0.447  24.050  1.00  0.00              
ATOM   2639  CZ  PHE A 174      27.744  -0.781  23.100  1.00  0.00              
ATOM   2640  H   PHE A 174      27.093   3.807  22.371  1.00  0.00              
ATOM   2641  HA  PHE A 174      25.494   2.698  20.289  1.00  0.00              
ATOM   2642 1HB  PHE A 174      24.892   2.966  23.267  1.00  0.00              
ATOM   2643 2HB  PHE A 174      24.010   1.922  22.129  1.00  0.00              
ATOM   2644  HD1 PHE A 174      26.933   1.478  20.721  1.00  0.00              
ATOM   2645  HD2 PHE A 174      25.160   0.840  24.555  1.00  0.00              
ATOM   2646  HE1 PHE A 174      28.535  -0.354  21.155  1.00  0.00              
ATOM   2647  HE2 PHE A 174      26.762  -0.991  24.994  1.00  0.00              
ATOM   2648  HZ  PHE A 174      28.449  -1.589  23.292  1.00  0.00              
ATOM   2649  N   ALA A 175      24.186   5.329  21.733  1.00  0.00              
ATOM   2650  CA  ALA A 175      23.068   6.259  21.700  1.00  0.00              
ATOM   2651  C   ALA A 175      23.192   7.201  20.514  1.00  0.00              
ATOM   2652  O   ALA A 175      22.250   7.361  19.746  1.00  0.00              
ATOM   2653  CB  ALA A 175      22.987   7.043  23.002  1.00  0.00              
ATOM   2654  H   ALA A 175      24.924   5.469  22.409  1.00  0.00              
ATOM   2655  HA  ALA A 175      22.145   5.692  21.580  1.00  0.00              
ATOM   2656 1HB  ALA A 175      22.148   7.737  22.956  1.00  0.00              
ATOM   2657 2HB  ALA A 175      22.842   6.354  23.834  1.00  0.00              
ATOM   2658 3HB  ALA A 175      23.911   7.601  23.149  1.00  0.00              
ATOM   2659  N   CYS A 176      24.369   7.808  20.373  1.00  0.00              
ATOM   2660  CA  CYS A 176      24.580   8.953  19.487  1.00  0.00              
ATOM   2661  C   CYS A 176      25.438   8.627  18.271  1.00  0.00              
ATOM   2662  O   CYS A 176      25.788   9.511  17.502  1.00  0.00              
ATOM   2663  CB  CYS A 176      25.310   9.939  20.398  1.00  0.00              
ATOM   2664  SG  CYS A 176      24.373  10.445  21.860  1.00  0.00              
ATOM   2665  H   CYS A 176      25.147   7.452  20.910  1.00  0.00              
ATOM   2666  HA  CYS A 176      23.652   9.411  19.142  1.00  0.00              
ATOM   2667 1HB  CYS A 176      26.235   9.496  20.769  1.00  0.00              
ATOM   2668 2HB  CYS A 176      25.539  10.856  19.854  1.00  0.00              
ATOM   2669  HG  CYS A 176      24.820   9.476  22.653  1.00  0.00              
ATOM   2670  N   VAL A 177      25.792   7.358  18.113  1.00  0.00              
ATOM   2671  CA  VAL A 177      26.430   6.895  16.887  1.00  0.00              
ATOM   2672  C   VAL A 177      25.642   5.782  16.224  1.00  0.00              
ATOM   2673  O   VAL A 177      25.185   5.918  15.091  1.00  0.00              
ATOM   2674  CB  VAL A 177      27.864   6.399  17.151  1.00  0.00              
ATOM   2675  CG1 VAL A 177      28.507   5.917  15.859  1.00  0.00              
ATOM   2676  CG2 VAL A 177      28.701   7.500  17.783  1.00  0.00              
ATOM   2677  H   VAL A 177      25.617   6.697  18.857  1.00  0.00              
ATOM   2678  HA  VAL A 177      26.468   7.686  16.136  1.00  0.00              
ATOM   2679  HB  VAL A 177      27.828   5.578  17.867  1.00  0.00              
ATOM   2680 1HG1 VAL A 177      29.520   5.569  16.065  1.00  0.00              
ATOM   2681 2HG1 VAL A 177      27.920   5.098  15.444  1.00  0.00              
ATOM   2682 3HG1 VAL A 177      28.545   6.737  15.143  1.00  0.00              
ATOM   2683 1HG2 VAL A 177      29.711   7.132  17.964  1.00  0.00              
ATOM   2684 2HG2 VAL A 177      28.742   8.357  17.110  1.00  0.00              
ATOM   2685 3HG2 VAL A 177      28.252   7.802  18.729  1.00  0.00              
ATOM   2686  N   LEU A 178      25.488   4.673  16.932  1.00  0.00              
ATOM   2687  CA  LEU A 178      24.811   3.523  16.355  1.00  0.00              
ATOM   2688  C   LEU A 178      23.389   3.844  15.891  1.00  0.00              
ATOM   2689  O   LEU A 178      23.073   3.707  14.706  1.00  0.00              
ATOM   2690  CB  LEU A 178      24.789   2.376  17.373  1.00  0.00              
ATOM   2691  CG  LEU A 178      24.048   1.112  16.916  1.00  0.00              
ATOM   2692  CD1 LEU A 178      24.730   0.522  15.689  1.00  0.00              
ATOM   2693  CD2 LEU A 178      24.017   0.102  18.054  1.00  0.00              
ATOM   2694  H   LEU A 178      25.838   4.615  17.878  1.00  0.00              
ATOM   2695  HA  LEU A 178      25.342   3.198  15.461  1.00  0.00              
ATOM   2696 1HB  LEU A 178      25.857   2.178  17.441  1.00  0.00              
ATOM   2697 2HB  LEU A 178      24.417   2.704  18.344  1.00  0.00              
ATOM   2698  HG  LEU A 178      23.019   1.401  16.698  1.00  0.00              
ATOM   2699 1HD1 LEU A 178      24.197  -0.374  15.372  1.00  0.00              
ATOM   2700 2HD1 LEU A 178      24.720   1.254  14.881  1.00  0.00              
ATOM   2701 3HD1 LEU A 178      25.759   0.264  15.934  1.00  0.00              
ATOM   2702 1HD2 LEU A 178      23.489  -0.795  17.728  1.00  0.00              
ATOM   2703 2HD2 LEU A 178      25.036  -0.159  18.338  1.00  0.00              
ATOM   2704 3HD2 LEU A 178      23.501   0.534  18.911  1.00  0.00              
ATOM   2705  N   VAL A 179      22.543   4.301  16.810  1.00  0.00              
ATOM   2706  CA  VAL A 179      21.137   4.557  16.490  1.00  0.00              
ATOM   2707  C   VAL A 179      20.971   5.554  15.336  1.00  0.00              
ATOM   2708  O   VAL A 179      20.268   5.274  14.359  1.00  0.00              
ATOM   2709  CB  VAL A 179      20.375   5.087  17.719  1.00  0.00              
ATOM   2710  CG1 VAL A 179      18.988   5.568  17.319  1.00  0.00              
ATOM   2711  CG2 VAL A 179      20.276   4.011  18.789  1.00  0.00              
ATOM   2712  H   VAL A 179      22.875   4.477  17.748  1.00  0.00              
ATOM   2713  HA  VAL A 179      20.641   3.653  16.131  1.00  0.00              
ATOM   2714  HB  VAL A 179      20.935   5.915  18.153  1.00  0.00              
ATOM   2715 1HG1 VAL A 179      18.464   5.940  18.200  1.00  0.00              
ATOM   2716 2HG1 VAL A 179      19.078   6.369  16.586  1.00  0.00              
ATOM   2717 3HG1 VAL A 179      18.426   4.740  16.886  1.00  0.00              
ATOM   2718 1HG2 VAL A 179      19.736   4.403  19.651  1.00  0.00              
ATOM   2719 2HG2 VAL A 179      19.744   3.148  18.389  1.00  0.00              
ATOM   2720 3HG2 VAL A 179      21.278   3.710  19.097  1.00  0.00              
ATOM   2721  N   PRO A 180      21.623   6.724  15.435  1.00  0.00              
ATOM   2722  CA  PRO A 180      21.404   7.760  14.423  1.00  0.00              
ATOM   2723  C   PRO A 180      21.988   7.381  13.069  1.00  0.00              
ATOM   2724  O   PRO A 180      21.483   7.833  12.034  1.00  0.00              
ATOM   2725  CB  PRO A 180      22.087   8.999  15.011  1.00  0.00              
ATOM   2726  CG  PRO A 180      23.084   8.452  15.975  1.00  0.00              
ATOM   2727  CD  PRO A 180      22.433   7.233  16.572  1.00  0.00              
ATOM   2728  HA  PRO A 180      20.337   7.936  14.219  1.00  0.00              
ATOM   2729 1HB  PRO A 180      22.577   9.598  14.229  1.00  0.00              
ATOM   2730 2HB  PRO A 180      21.365   9.657  15.515  1.00  0.00              
ATOM   2731 1HG  PRO A 180      24.024   8.190  15.469  1.00  0.00              
ATOM   2732 2HG  PRO A 180      23.331   9.189  16.753  1.00  0.00              
ATOM   2733 1HD  PRO A 180      23.171   6.493  16.915  1.00  0.00              
ATOM   2734 2HD  PRO A 180      21.801   7.480  17.438  1.00  0.00              
ATOM   2735  N   LEU A 181      23.032   6.560  13.071  1.00  0.00              
ATOM   2736  CA  LEU A 181      23.567   6.056  11.817  1.00  0.00              
ATOM   2737  C   LEU A 181      22.593   5.068  11.177  1.00  0.00              
ATOM   2738  O   LEU A 181      22.410   5.062   9.955  1.00  0.00              
ATOM   2739  CB  LEU A 181      24.933   5.398  12.048  1.00  0.00              
ATOM   2740  CG  LEU A 181      26.091   6.370  12.303  1.00  0.00              
ATOM   2741  CD1 LEU A 181      27.366   5.595  12.609  1.00  0.00              
ATOM   2742  CD2 LEU A 181      26.282   7.264  11.087  1.00  0.00              
ATOM   2743  H   LEU A 181      23.465   6.278  13.939  1.00  0.00              
ATOM   2744  HA  LEU A 181      23.687   6.880  11.114  1.00  0.00              
ATOM   2745 1HB  LEU A 181      24.708   4.838  12.955  1.00  0.00              
ATOM   2746 2HB  LEU A 181      25.187   4.704  11.247  1.00  0.00              
ATOM   2747  HG  LEU A 181      25.803   7.005  13.141  1.00  0.00              
ATOM   2748 1HD1 LEU A 181      28.183   6.294  12.789  1.00  0.00              
ATOM   2749 2HD1 LEU A 181      27.214   4.980  13.496  1.00  0.00              
ATOM   2750 3HD1 LEU A 181      27.615   4.957  11.762  1.00  0.00              
ATOM   2751 1HD2 LEU A 181      27.106   7.955  11.270  1.00  0.00              
ATOM   2752 2HD2 LEU A 181      26.510   6.650  10.215  1.00  0.00              
ATOM   2753 3HD2 LEU A 181      25.369   7.830  10.903  1.00  0.00              
ATOM   2754  N   LEU A 182      21.942   4.250  11.995  1.00  0.00              
ATOM   2755  CA  LEU A 182      20.958   3.333  11.441  1.00  0.00              
ATOM   2756  C   LEU A 182      19.793   4.126  10.848  1.00  0.00              
ATOM   2757  O   LEU A 182      19.304   3.810   9.758  1.00  0.00              
ATOM   2758  CB  LEU A 182      20.464   2.359  12.517  1.00  0.00              
ATOM   2759  CG  LEU A 182      21.501   1.337  12.999  1.00  0.00              
ATOM   2760  CD1 LEU A 182      20.968   0.582  14.209  1.00  0.00              
ATOM   2761  CD2 LEU A 182      21.833   0.376  11.867  1.00  0.00              
ATOM   2762  H   LEU A 182      22.112   4.247  12.991  1.00  0.00              
ATOM   2763  HA  LEU A 182      21.408   2.761  10.630  1.00  0.00              
ATOM   2764 1HB  LEU A 182      20.242   3.070  13.312  1.00  0.00              
ATOM   2765 2HB  LEU A 182      19.546   1.855  12.215  1.00  0.00              
ATOM   2766  HG  LEU A 182      22.409   1.889  13.245  1.00  0.00              
ATOM   2767 1HD1 LEU A 182      21.712  -0.141  14.545  1.00  0.00              
ATOM   2768 2HD1 LEU A 182      20.759   1.287  15.015  1.00  0.00              
ATOM   2769 3HD1 LEU A 182      20.052   0.060  13.937  1.00  0.00              
ATOM   2770 1HD2 LEU A 182      22.571  -0.349  12.211  1.00  0.00              
ATOM   2771 2HD2 LEU A 182      20.928  -0.146  11.556  1.00  0.00              
ATOM   2772 3HD2 LEU A 182      22.239   0.934  11.023  1.00  0.00              
ATOM   2773  N   LEU A 183      19.380   5.186  11.543  1.00  0.00              
ATOM   2774  CA  LEU A 183      18.330   6.062  11.014  1.00  0.00              
ATOM   2775  C   LEU A 183      18.737   6.768   9.710  1.00  0.00              
ATOM   2776  O   LEU A 183      17.947   6.850   8.756  1.00  0.00              
ATOM   2777  CB  LEU A 183      17.944   7.101  12.074  1.00  0.00              
ATOM   2778  CG  LEU A 183      17.238   6.537  13.314  1.00  0.00              
ATOM   2779  CD1 LEU A 183      17.101   7.621  14.375  1.00  0.00              
ATOM   2780  CD2 LEU A 183      15.873   5.994  12.919  1.00  0.00              
ATOM   2781  H   LEU A 183      19.790   5.395  12.442  1.00  0.00              
ATOM   2782  HA  LEU A 183      17.453   5.468  10.758  1.00  0.00              
ATOM   2783 1HB  LEU A 183      18.936   7.460  12.340  1.00  0.00              
ATOM   2784 2HB  LEU A 183      17.364   7.919  11.646  1.00  0.00              
ATOM   2785  HG  LEU A 183      17.838   5.702  13.676  1.00  0.00              
ATOM   2786 1HD1 LEU A 183      16.599   7.212  15.251  1.00  0.00              
ATOM   2787 2HD1 LEU A 183      18.090   7.980  14.659  1.00  0.00              
ATOM   2788 3HD1 LEU A 183      16.515   8.449  13.975  1.00  0.00              
ATOM   2789 1HD2 LEU A 183      15.373   5.592  13.801  1.00  0.00              
ATOM   2790 2HD2 LEU A 183      15.270   6.796  12.493  1.00  0.00              
ATOM   2791 3HD2 LEU A 183      15.996   5.201  12.181  1.00  0.00              
ATOM   2792  N   MET A 184      19.965   7.274   9.671  1.00  0.00              
ATOM   2793  CA  MET A 184      20.496   7.836   8.435  1.00  0.00              
ATOM   2794  C   MET A 184      20.430   6.842   7.288  1.00  0.00              
ATOM   2795  O   MET A 184      19.987   7.183   6.196  1.00  0.00              
ATOM   2796  CB  MET A 184      21.937   8.296   8.646  1.00  0.00              
ATOM   2797  CG  MET A 184      22.078   9.567   9.472  1.00  0.00              
ATOM   2798  SD  MET A 184      23.770   9.847  10.033  1.00  0.00              
ATOM   2799  CE  MET A 184      24.675   9.623   8.504  1.00  0.00              
ATOM   2800  H   MET A 184      20.542   7.275  10.500  1.00  0.00              
ATOM   2801  HA  MET A 184      19.897   8.693   8.129  1.00  0.00              
ATOM   2802 1HB  MET A 184      22.461   7.480   9.142  1.00  0.00              
ATOM   2803 2HB  MET A 184      22.367   8.456   7.656  1.00  0.00              
ATOM   2804 1HG  MET A 184      21.761  10.408   8.857  1.00  0.00              
ATOM   2805 2HG  MET A 184      21.423   9.482  10.339  1.00  0.00              
ATOM   2806 1HE  MET A 184      25.740   9.765   8.687  1.00  0.00              
ATOM   2807 2HE  MET A 184      24.502   8.616   8.124  1.00  0.00              
ATOM   2808 3HE  MET A 184      24.333  10.353   7.769  1.00  0.00              
ATOM   2809  N   LEU A 185      20.873   5.616   7.534  1.00  0.00              
ATOM   2810  CA  LEU A 185      20.905   4.611   6.481  1.00  0.00              
ATOM   2811  C   LEU A 185      19.518   4.442   5.870  1.00  0.00              
ATOM   2812  O   LEU A 185      19.334   4.560   4.656  1.00  0.00              
ATOM   2813  CB  LEU A 185      21.421   3.276   7.031  1.00  0.00              
ATOM   2814  CG  LEU A 185      21.458   2.123   6.020  1.00  0.00              
ATOM   2815  CD1 LEU A 185      22.416   2.456   4.884  1.00  0.00              
ATOM   2816  CD2 LEU A 185      21.879   0.842   6.723  1.00  0.00              
ATOM   2817  H   LEU A 185      21.193   5.369   8.460  1.00  0.00              
ATOM   2818  HA  LEU A 185      21.567   4.941   5.682  1.00  0.00              
ATOM   2819 1HB  LEU A 185      22.434   3.573   7.297  1.00  0.00              
ATOM   2820 2HB  LEU A 185      20.883   2.975   7.931  1.00  0.00              
ATOM   2821  HG  LEU A 185      20.441   1.982   5.652  1.00  0.00              
ATOM   2822 1HD1 LEU A 185      22.436   1.632   4.171  1.00  0.00              
ATOM   2823 2HD1 LEU A 185      22.083   3.363   4.380  1.00  0.00              
ATOM   2824 3HD1 LEU A 185      23.417   2.610   5.287  1.00  0.00              
ATOM   2825 1HD2 LEU A 185      21.904   0.023   6.003  1.00  0.00              
ATOM   2826 2HD2 LEU A 185      22.870   0.974   7.159  1.00  0.00              
ATOM   2827 3HD2 LEU A 185      21.165   0.608   7.513  1.00  0.00              
ATOM   2828  N   GLY A 186      18.539   4.170   6.724  1.00  0.00              
ATOM   2829  CA  GLY A 186      17.198   3.838   6.259  1.00  0.00              
ATOM   2830  C   GLY A 186      16.603   5.016   5.495  1.00  0.00              
ATOM   2831  O   GLY A 186      16.078   4.869   4.370  1.00  0.00              
ATOM   2832  H   GLY A 186      18.725   4.193   7.717  1.00  0.00              
ATOM   2833 1HA  GLY A 186      17.253   2.968   5.604  1.00  0.00              
ATOM   2834 2HA  GLY A 186      16.571   3.605   7.119  1.00  0.00              
ATOM   2835  N   VAL A 187      16.705   6.191   6.111  1.00  0.00              
ATOM   2836  CA  VAL A 187      16.040   7.375   5.596  1.00  0.00              
ATOM   2837  C   VAL A 187      16.679   7.780   4.285  1.00  0.00              
ATOM   2838  O   VAL A 187      15.985   8.079   3.316  1.00  0.00              
ATOM   2839  CB  VAL A 187      16.105   8.553   6.585  1.00  0.00              
ATOM   2840  CG1 VAL A 187      15.577   9.824   5.937  1.00  0.00              
ATOM   2841  CG2 VAL A 187      15.318   8.234   7.847  1.00  0.00              
ATOM   2842  H   VAL A 187      17.255   6.265   6.955  1.00  0.00              
ATOM   2843  HA  VAL A 187      14.992   7.174   5.371  1.00  0.00              
ATOM   2844  HB  VAL A 187      17.142   8.704   6.888  1.00  0.00              
ATOM   2845 1HG1 VAL A 187      15.631  10.646   6.650  1.00  0.00              
ATOM   2846 2HG1 VAL A 187      16.180  10.063   5.061  1.00  0.00              
ATOM   2847 3HG1 VAL A 187      14.540   9.674   5.635  1.00  0.00              
ATOM   2848 1HG2 VAL A 187      15.376   9.076   8.536  1.00  0.00              
ATOM   2849 2HG2 VAL A 187      14.276   8.047   7.587  1.00  0.00              
ATOM   2850 3HG2 VAL A 187      15.738   7.347   8.323  1.00  0.00              
ATOM   2851  N   TYR A 188      18.007   7.769   4.253  1.00  0.00              
ATOM   2852  CA  TYR A 188      18.724   8.193   3.063  1.00  0.00              
ATOM   2853  C   TYR A 188      18.413   7.266   1.904  1.00  0.00              
ATOM   2854  O   TYR A 188      18.186   7.726   0.792  1.00  0.00              
ATOM   2855  CB  TYR A 188      20.232   8.230   3.323  1.00  0.00              
ATOM   2856  CG  TYR A 188      20.722   9.536   3.908  1.00  0.00              
ATOM   2857  CD1 TYR A 188      21.500   9.555   5.056  1.00  0.00              
ATOM   2858  CD2 TYR A 188      20.405  10.746   3.309  1.00  0.00              
ATOM   2859  CE1 TYR A 188      21.950  10.745   5.595  1.00  0.00              
ATOM   2860  CE2 TYR A 188      20.850  11.942   3.839  1.00  0.00              
ATOM   2861  CZ  TYR A 188      21.622  11.937   4.983  1.00  0.00              
ATOM   2862  OH  TYR A 188      22.068  13.126   5.514  1.00  0.00              
ATOM   2863  H   TYR A 188      18.530   7.464   5.061  1.00  0.00              
ATOM   2864  HA  TYR A 188      18.400   9.193   2.772  1.00  0.00              
ATOM   2865 1HB  TYR A 188      20.461   7.415   4.011  1.00  0.00              
ATOM   2866 2HB  TYR A 188      20.727   8.051   2.369  1.00  0.00              
ATOM   2867  HD1 TYR A 188      21.755   8.609   5.534  1.00  0.00              
ATOM   2868  HD2 TYR A 188      19.794  10.743   2.407  1.00  0.00              
ATOM   2869  HE1 TYR A 188      22.561  10.744   6.498  1.00  0.00              
ATOM   2870  HE2 TYR A 188      20.589  12.883   3.354  1.00  0.00              
ATOM   2871  HH  TYR A 188      22.478  13.698   4.861  1.00  0.00              
ATOM   2872  N   LEU A 189      18.356   5.965   2.175  1.00  0.00              
ATOM   2873  CA  LEU A 189      18.016   5.008   1.126  1.00  0.00              
ATOM   2874  C   LEU A 189      16.635   5.301   0.557  1.00  0.00              
ATOM   2875  O   LEU A 189      16.435   5.243  -0.660  1.00  0.00              
ATOM   2876  CB  LEU A 189      18.079   3.575   1.669  1.00  0.00              
ATOM   2877  CG  LEU A 189      19.491   3.044   1.948  1.00  0.00              
ATOM   2878  CD1 LEU A 189      19.413   1.707   2.673  1.00  0.00              
ATOM   2879  CD2 LEU A 189      20.250   2.903   0.637  1.00  0.00              
ATOM   2880  H   LEU A 189      18.546   5.627   3.108  1.00  0.00              
ATOM   2881  HA  LEU A 189      18.723   5.103   0.303  1.00  0.00              
ATOM   2882 1HB  LEU A 189      17.542   3.716   2.605  1.00  0.00              
ATOM   2883 2HB  LEU A 189      17.529   2.879   1.036  1.00  0.00              
ATOM   2884  HG  LEU A 189      20.005   3.792   2.552  1.00  0.00              
ATOM   2885 1HD1 LEU A 189      20.420   1.338   2.867  1.00  0.00              
ATOM   2886 2HD1 LEU A 189      18.886   1.836   3.619  1.00  0.00              
ATOM   2887 3HD1 LEU A 189      18.877   0.989   2.054  1.00  0.00              
ATOM   2888 1HD2 LEU A 189      21.254   2.526   0.837  1.00  0.00              
ATOM   2889 2HD2 LEU A 189      19.723   2.206  -0.016  1.00  0.00              
ATOM   2890 3HD2 LEU A 189      20.319   3.875   0.149  1.00  0.00              
ATOM   2891  N   ARG A 190      15.689   5.644   1.430  1.00  0.00              
ATOM   2892  CA  ARG A 190      14.364   6.043   0.949  1.00  0.00              
ATOM   2893  C   ARG A 190      14.420   7.341   0.139  1.00  0.00              
ATOM   2894  O   ARG A 190      13.741   7.481  -0.881  1.00  0.00              
ATOM   2895  CB  ARG A 190      13.353   6.141   2.081  1.00  0.00              
ATOM   2896  CG  ARG A 190      12.957   4.810   2.701  1.00  0.00              
ATOM   2897  CD  ARG A 190      11.790   4.884   3.617  1.00  0.00              
ATOM   2898  NE  ARG A 190      12.007   5.695   4.805  1.00  0.00              
ATOM   2899  CZ  ARG A 190      12.590   5.253   5.936  1.00  0.00              
ATOM   2900  NH1 ARG A 190      12.981   4.003   6.053  1.00  0.00              
ATOM   2901  NH2 ARG A 190      12.737   6.104   6.936  1.00  0.00              
ATOM   2902  H   ARG A 190      15.869   5.635   2.424  1.00  0.00              
ATOM   2903  HA  ARG A 190      13.973   5.282   0.273  1.00  0.00              
ATOM   2904 1HB  ARG A 190      13.793   6.777   2.847  1.00  0.00              
ATOM   2905 2HB  ARG A 190      12.465   6.624   1.673  1.00  0.00              
ATOM   2906 1HG  ARG A 190      12.710   4.113   1.899  1.00  0.00              
ATOM   2907 2HG  ARG A 190      13.806   4.426   3.268  1.00  0.00              
ATOM   2908 1HD  ARG A 190      10.945   5.313   3.079  1.00  0.00              
ATOM   2909 2HD  ARG A 190      11.536   3.878   3.949  1.00  0.00              
ATOM   2910  HE  ARG A 190      11.774   6.664   4.975  1.00  0.00              
ATOM   2911 1HH1 ARG A 190      12.845   3.360   5.286  1.00  0.00              
ATOM   2912 2HH1 ARG A 190      13.416   3.692   6.909  1.00  0.00              
ATOM   2913 1HH2 ARG A 190      12.414   7.057   6.836  1.00  0.00              
ATOM   2914 2HH2 ARG A 190      13.170   5.799   7.795  1.00  0.00              
ATOM   2915  N   ILE A 191      15.231   8.287   0.601  1.00  0.00              
ATOM   2916  CA  ILE A 191      15.362   9.576  -0.064  1.00  0.00              
ATOM   2917  C   ILE A 191      15.852   9.385  -1.495  1.00  0.00              
ATOM   2918  O   ILE A 191      15.316   9.983  -2.425  1.00  0.00              
ATOM   2919  CB  ILE A 191      16.330  10.509   0.687  1.00  0.00              
ATOM   2920  CG1 ILE A 191      15.701  10.986   1.999  1.00  0.00              
ATOM   2921  CG2 ILE A 191      16.711  11.695  -0.186  1.00  0.00              
ATOM   2922  CD1 ILE A 191      16.670  11.697   2.918  1.00  0.00              
ATOM   2923  H   ILE A 191      15.770   8.107   1.436  1.00  0.00              
ATOM   2924  HA  ILE A 191      14.392  10.062  -0.155  1.00  0.00              
ATOM   2925  HB  ILE A 191      17.227   9.951   0.954  1.00  0.00              
ATOM   2926 1HG1 ILE A 191      14.884  11.660   1.742  1.00  0.00              
ATOM   2927 2HG1 ILE A 191      15.300  10.107   2.505  1.00  0.00              
ATOM   2928 1HG2 ILE A 191      17.395  12.344   0.360  1.00  0.00              
ATOM   2929 2HG2 ILE A 191      17.198  11.337  -1.092  1.00  0.00              
ATOM   2930 3HG2 ILE A 191      15.814  12.254  -0.452  1.00  0.00              
ATOM   2931 1HD1 ILE A 191      16.151  12.004   3.826  1.00  0.00              
ATOM   2932 2HD1 ILE A 191      17.487  11.023   3.177  1.00  0.00              
ATOM   2933 3HD1 ILE A 191      17.070  12.576   2.415  1.00  0.00              
ATOM   2934  N   PHE A 192      16.858   8.532  -1.661  1.00  0.00              
ATOM   2935  CA  PHE A 192      17.554   8.350  -2.933  1.00  0.00              
ATOM   2936  C   PHE A 192      16.627   7.795  -4.020  1.00  0.00              
ATOM   2937  O   PHE A 192      16.921   7.907  -5.216  1.00  0.00              
ATOM   2938  CB  PHE A 192      18.757   7.424  -2.747  1.00  0.00              
ATOM   2939  CG  PHE A 192      19.800   7.966  -1.811  1.00  0.00              
ATOM   2940  CD1 PHE A 192      19.840   9.317  -1.502  1.00  0.00              
ATOM   2941  CD2 PHE A 192      20.743   7.125  -1.239  1.00  0.00              
ATOM   2942  CE1 PHE A 192      20.800   9.816  -0.641  1.00  0.00              
ATOM   2943  CE2 PHE A 192      21.702   7.622  -0.378  1.00  0.00              
ATOM   2944  CZ  PHE A 192      21.730   8.969  -0.079  1.00  0.00              
ATOM   2945  H   PHE A 192      17.145   7.989  -0.861  1.00  0.00              
ATOM   2946  HA  PHE A 192      17.907   9.314  -3.303  1.00  0.00              
ATOM   2947 1HB  PHE A 192      18.435   6.468  -2.335  1.00  0.00              
ATOM   2948 2HB  PHE A 192      19.253   7.258  -3.703  1.00  0.00              
ATOM   2949  HD1 PHE A 192      19.104   9.987  -1.946  1.00  0.00              
ATOM   2950  HD2 PHE A 192      20.721   6.061  -1.475  1.00  0.00              
ATOM   2951  HE1 PHE A 192      20.820  10.881  -0.407  1.00  0.00              
ATOM   2952  HE2 PHE A 192      22.437   6.950   0.066  1.00  0.00              
ATOM   2953  HZ  PHE A 192      22.487   9.362   0.599  1.00  0.00              
ATOM   2954  N   LEU A 193      15.516   7.189  -3.600  1.00  0.00              
ATOM   2955  CA  LEU A 193      14.548   6.616  -4.536  1.00  0.00              
ATOM   2956  C   LEU A 193      13.290   7.488  -4.657  1.00  0.00              
ATOM   2957  O   LEU A 193      12.745   7.652  -5.753  1.00  0.00              
ATOM   2958  CB  LEU A 193      14.171   5.196  -4.095  1.00  0.00              
ATOM   2959  CG  LEU A 193      15.338   4.203  -4.023  1.00  0.00              
ATOM   2960  CD1 LEU A 193      14.856   2.870  -3.468  1.00  0.00              
ATOM   2961  CD2 LEU A 193      15.941   4.024  -5.408  1.00  0.00              
ATOM   2962  H   LEU A 193      15.339   7.125  -2.608  1.00  0.00              
ATOM   2963  HA  LEU A 193      14.984   6.574  -5.533  1.00  0.00              
ATOM   2964 1HB  LEU A 193      13.802   5.413  -3.094  1.00  0.00              
ATOM   2965 2HB  LEU A 193      13.361   4.787  -4.700  1.00  0.00              
ATOM   2966  HG  LEU A 193      16.101   4.647  -3.382  1.00  0.00              
ATOM   2967 1HD1 LEU A 193      15.692   2.172  -3.420  1.00  0.00              
ATOM   2968 2HD1 LEU A 193      14.451   3.018  -2.467  1.00  0.00              
ATOM   2969 3HD1 LEU A 193      14.082   2.464  -4.117  1.00  0.00              
ATOM   2970 1HD2 LEU A 193      16.771   3.319  -5.355  1.00  0.00              
ATOM   2971 2HD2 LEU A 193      15.181   3.641  -6.089  1.00  0.00              
ATOM   2972 3HD2 LEU A 193      16.304   4.985  -5.775  1.00  0.00              
ATOM   2973  N   ALA A 194      12.850   8.044  -3.529  1.00  0.00              
ATOM   2974  CA  ALA A 194      11.630   8.851  -3.451  1.00  0.00              
ATOM   2975  C   ALA A 194      11.725  10.347  -3.794  1.00  0.00              
ATOM   2976  O   ALA A 194      10.696  10.990  -4.018  1.00  0.00              
ATOM   2977  CB  ALA A 194      11.052   8.703  -2.051  1.00  0.00              
ATOM   2978  H   ALA A 194      13.395   7.894  -2.692  1.00  0.00              
ATOM   2979  HA  ALA A 194      10.915   8.477  -4.184  1.00  0.00              
ATOM   2980 1HB  ALA A 194      10.109   9.246  -1.989  1.00  0.00              
ATOM   2981 2HB  ALA A 194      10.878   7.648  -1.839  1.00  0.00              
ATOM   2982 3HB  ALA A 194      11.753   9.110  -1.324  1.00  0.00              
ATOM   2983  N   ALA A 195      12.926  10.911  -3.805  1.00  0.00              
ATOM   2984  CA  ALA A 195      13.113  12.310  -4.174  1.00  0.00              
ATOM   2985  C   ALA A 195      12.560  12.599  -5.563  1.00  0.00              
ATOM   2986  O   ALA A 195      11.650  13.412  -5.723  1.00  0.00              
ATOM   2987  CB  ALA A 195      14.587  12.683  -4.102  1.00  0.00              
ATOM   2988  H   ALA A 195      13.732  10.358  -3.550  1.00  0.00              
ATOM   2989  HA  ALA A 195      12.561  12.934  -3.471  1.00  0.00              
ATOM   2990 1HB  ALA A 195      14.711  13.730  -4.378  1.00  0.00              
ATOM   2991 2HB  ALA A 195      14.952  12.530  -3.086  1.00  0.00              
ATOM   2992 3HB  ALA A 195      15.154  12.057  -4.789  1.00  0.00              
ATOM   2993  N   ARG A 196      13.114  11.927  -6.567  1.00  0.00              
ATOM   2994  CA  ARG A 196      12.662  12.095  -7.943  1.00  0.00              
ATOM   2995  C   ARG A 196      11.182  11.758  -8.078  1.00  0.00              
ATOM   2996  O   ARG A 196      10.485  12.312  -8.928  1.00  0.00              
ATOM   2997  CB  ARG A 196      13.506  11.300  -8.927  1.00  0.00              
ATOM   2998  CG  ARG A 196      13.222  11.588 -10.393  1.00  0.00              
ATOM   2999  CD  ARG A 196      14.243  11.054 -11.331  1.00  0.00              
ATOM   3000  NE  ARG A 196      15.550  11.681 -11.219  1.00  0.00              
ATOM   3001  CZ  ARG A 196      15.846  12.917 -11.664  1.00  0.00              
ATOM   3002  NH1 ARG A 196      14.946  13.648 -12.283  1.00  0.00              
ATOM   3003  NH2 ARG A 196      17.076  13.368 -11.483  1.00  0.00              
ATOM   3004  H   ARG A 196      13.869  11.285  -6.372  1.00  0.00              
ATOM   3005  HA  ARG A 196      12.773  13.137  -8.244  1.00  0.00              
ATOM   3006 1HB  ARG A 196      14.549  11.530  -8.711  1.00  0.00              
ATOM   3007 2HB  ARG A 196      13.319  10.245  -8.727  1.00  0.00              
ATOM   3008 1HG  ARG A 196      12.261  11.144 -10.654  1.00  0.00              
ATOM   3009 2HG  ARG A 196      13.172  12.669 -10.529  1.00  0.00              
ATOM   3010 1HD  ARG A 196      14.374   9.989 -11.142  1.00  0.00              
ATOM   3011 2HD  ARG A 196      13.896  11.202 -12.353  1.00  0.00              
ATOM   3012  HE  ARG A 196      16.405  11.321 -10.815  1.00  0.00              
ATOM   3013 1HH1 ARG A 196      14.016  13.282 -12.430  1.00  0.00              
ATOM   3014 2HH1 ARG A 196      15.188  14.573 -12.610  1.00  0.00              
ATOM   3015 1HH2 ARG A 196      17.761  12.786 -11.021  1.00  0.00              
ATOM   3016 2HH2 ARG A 196      17.324  14.291 -11.807  1.00  0.00              
ATOM   3017  N   ARG A 197      10.709  10.848  -7.233  1.00  0.00              
ATOM   3018  CA  ARG A 197       9.312  10.432  -7.259  1.00  0.00              
ATOM   3019  C   ARG A 197       8.371  11.574  -6.895  1.00  0.00              
ATOM   3020  O   ARG A 197       7.422  11.865  -7.622  1.00  0.00              
ATOM   3021  CB  ARG A 197       9.065   9.213  -6.383  1.00  0.00              
ATOM   3022  CG  ARG A 197       7.631   8.708  -6.379  1.00  0.00              
ATOM   3023  CD  ARG A 197       7.415   7.482  -5.568  1.00  0.00              
ATOM   3024  NE  ARG A 197       6.046   6.993  -5.567  1.00  0.00              
ATOM   3025  CZ  ARG A 197       5.634   5.874  -4.940  1.00  0.00              
ATOM   3026  NH1 ARG A 197       6.484   5.107  -4.295  1.00  0.00              
ATOM   3027  NH2 ARG A 197       4.353   5.554  -5.011  1.00  0.00              
ATOM   3028  H   ARG A 197      11.332  10.434  -6.556  1.00  0.00              
ATOM   3029  HA  ARG A 197       9.037  10.124  -8.269  1.00  0.00              
ATOM   3030 1HB  ARG A 197       9.723   8.424  -6.742  1.00  0.00              
ATOM   3031 2HB  ARG A 197       9.350   9.489  -5.367  1.00  0.00              
ATOM   3032 1HG  ARG A 197       6.987   9.492  -5.980  1.00  0.00              
ATOM   3033 2HG  ARG A 197       7.339   8.486  -7.407  1.00  0.00              
ATOM   3034 1HD  ARG A 197       8.047   6.684  -5.957  1.00  0.00              
ATOM   3035 2HD  ARG A 197       7.688   7.690  -4.534  1.00  0.00              
ATOM   3036  HE  ARG A 197       5.223   7.381  -6.007  1.00  0.00              
ATOM   3037 1HH1 ARG A 197       7.463   5.355  -4.265  1.00  0.00              
ATOM   3038 2HH1 ARG A 197       6.155   4.272  -3.831  1.00  0.00              
ATOM   3039 1HH2 ARG A 197       3.716   6.146  -5.526  1.00  0.00              
ATOM   3040 2HH2 ARG A 197       4.018   4.721  -4.550  1.00  0.00              
ATOM   3041  N   GLN A 198       8.641  12.218  -5.765  1.00  0.00              
ATOM   3042  CA  GLN A 198       7.722  13.200  -5.205  1.00  0.00              
ATOM   3043  C   GLN A 198       8.368  14.579  -5.158  1.00  0.00              
ATOM   3044  O   GLN A 198       7.764  15.572  -5.565  1.00  0.00              
ATOM   3045  CB  GLN A 198       7.281  12.784  -3.798  1.00  0.00              
ATOM   3046  CG  GLN A 198       6.478  11.495  -3.753  1.00  0.00              
ATOM   3047  CD  GLN A 198       5.816  11.273  -2.407  1.00  0.00              
ATOM   3048  OE1 GLN A 198       6.489  11.038  -1.399  1.00  0.00              
ATOM   3049  NE2 GLN A 198       4.490  11.341  -2.382  1.00  0.00              
ATOM   3050  H   GLN A 198       9.507  12.023  -5.282  1.00  0.00              
ATOM   3051  HA  GLN A 198       6.844  13.285  -5.845  1.00  0.00              
ATOM   3052 1HB  GLN A 198       8.188  12.676  -3.203  1.00  0.00              
ATOM   3053 2HB  GLN A 198       6.683  13.604  -3.401  1.00  0.00              
ATOM   3054 1HG  GLN A 198       5.764  11.218  -4.528  1.00  0.00              
ATOM   3055 2HG  GLN A 198       7.353  10.847  -3.819  1.00  0.00              
ATOM   3056 1HE2 GLN A 198       3.997  11.203  -1.522  1.00  0.00              
ATOM   3057 2HE2 GLN A 198       3.983  11.532  -3.223  1.00  0.00              
ATOM   3058  N   LEU A 199       9.599  14.634  -4.661  1.00  0.00              
ATOM   3059  CA  LEU A 199      10.273  15.904  -4.422  1.00  0.00              
ATOM   3060  C   LEU A 199      10.522  16.668  -5.717  1.00  0.00              
ATOM   3061  O   LEU A 199      10.501  17.899  -5.735  1.00  0.00              
ATOM   3062  CB  LEU A 199      11.598  15.665  -3.686  1.00  0.00              
ATOM   3063  CG  LEU A 199      12.371  16.934  -3.305  1.00  0.00              
ATOM   3064  CD1 LEU A 199      11.532  17.797  -2.373  1.00  0.00              
ATOM   3065  CD2 LEU A 199      13.687  16.549  -2.645  1.00  0.00              
ATOM   3066  H   LEU A 199      10.079  13.773  -4.442  1.00  0.00              
ATOM   3067  HA  LEU A 199       9.638  16.546  -3.812  1.00  0.00              
ATOM   3068 1HB  LEU A 199      11.217  15.177  -2.791  1.00  0.00              
ATOM   3069 2HB  LEU A 199      12.243  14.975  -4.230  1.00  0.00              
ATOM   3070  HG  LEU A 199      12.604  17.462  -4.231  1.00  0.00              
ATOM   3071 1HD1 LEU A 199      12.089  18.696  -2.108  1.00  0.00              
ATOM   3072 2HD1 LEU A 199      10.606  18.080  -2.874  1.00  0.00              
ATOM   3073 3HD1 LEU A 199      11.299  17.236  -1.469  1.00  0.00              
ATOM   3074 1HD2 LEU A 199      14.236  17.452  -2.376  1.00  0.00              
ATOM   3075 2HD2 LEU A 199      13.486  15.964  -1.748  1.00  0.00              
ATOM   3076 3HD2 LEU A 199      14.283  15.957  -3.339  1.00  0.00              
ATOM   3077  N   ARG A 200      10.758  15.931  -6.796  1.00  0.00              
ATOM   3078  CA  ARG A 200      10.941  16.536  -8.110  1.00  0.00              
ATOM   3079  C   ARG A 200       9.807  17.499  -8.436  1.00  0.00              
ATOM   3080  O   ARG A 200      10.007  18.496  -9.130  1.00  0.00              
ATOM   3081  CB  ARG A 200      11.116  15.492  -9.203  1.00  0.00              
ATOM   3082  CG  ARG A 200      11.401  16.055 -10.586  1.00  0.00              
ATOM   3083  CD  ARG A 200      11.700  15.027 -11.616  1.00  0.00              
ATOM   3084  NE  ARG A 200      12.107  15.566 -12.904  1.00  0.00              
ATOM   3085  CZ  ARG A 200      11.259  15.896 -13.898  1.00  0.00              
ATOM   3086  NH1 ARG A 200       9.964  15.711 -13.773  1.00  0.00              
ATOM   3087  NH2 ARG A 200      11.767  16.390 -15.014  1.00  0.00              
ATOM   3088  H   ARG A 200      10.811  14.927  -6.705  1.00  0.00              
ATOM   3089  HA  ARG A 200      11.859  17.123  -8.122  1.00  0.00              
ATOM   3090 1HB  ARG A 200      11.941  14.849  -8.900  1.00  0.00              
ATOM   3091 2HB  ARG A 200      10.195  14.909  -9.236  1.00  0.00              
ATOM   3092 1HG  ARG A 200      10.529  16.619 -10.918  1.00  0.00              
ATOM   3093 2HG  ARG A 200      12.261  16.723 -10.517  1.00  0.00              
ATOM   3094 1HD  ARG A 200      12.509  14.392 -11.258  1.00  0.00              
ATOM   3095 2HD  ARG A 200      10.809  14.423 -11.782  1.00  0.00              
ATOM   3096  HE  ARG A 200      13.034  15.771 -13.253  1.00  0.00              
ATOM   3097 1HH1 ARG A 200       9.593  15.316 -12.920  1.00  0.00              
ATOM   3098 2HH1 ARG A 200       9.345  15.965 -14.529  1.00  0.00              
ATOM   3099 1HH2 ARG A 200      12.768  16.509 -15.100  1.00  0.00              
ATOM   3100 2HH2 ARG A 200      11.155  16.645 -15.774  1.00  0.00              
ATOM   3101  N   SER A 201       8.616  17.196  -7.931  1.00  0.00              
ATOM   3102  CA  SER A 201       7.444  18.025  -8.181  1.00  0.00              
ATOM   3103  C   SER A 201       7.642  19.456  -7.701  1.00  0.00              
ATOM   3104  O   SER A 201       7.064  20.393  -8.253  1.00  0.00              
ATOM   3105  CB  SER A 201       6.227  17.413  -7.514  1.00  0.00              
ATOM   3106  OG  SER A 201       5.920  16.150  -8.036  1.00  0.00              
ATOM   3107  H   SER A 201       8.521  16.368  -7.360  1.00  0.00              
ATOM   3108  HA  SER A 201       7.137  18.036  -9.228  1.00  0.00              
ATOM   3109 1HB  SER A 201       6.427  17.317  -6.447  1.00  0.00              
ATOM   3110 2HB  SER A 201       5.376  18.076  -7.664  1.00  0.00              
ATOM   3111  HG  SER A 201       5.146  15.799  -7.588  1.00  0.00              
ATOM   3112  N   THR A 202       8.462  19.620  -6.668  1.00  0.00              
ATOM   3113  CA  THR A 202       8.754  20.941  -6.123  1.00  0.00              
ATOM   3114  C   THR A 202      10.032  21.526  -6.712  1.00  0.00              
ATOM   3115  O   THR A 202      10.027  22.632  -7.253  1.00  0.00              
ATOM   3116  CB  THR A 202       8.885  20.898  -4.589  1.00  0.00              
ATOM   3117  OG1 THR A 202       9.998  20.071  -4.225  1.00  0.00              
ATOM   3118  CG2 THR A 202       7.617  20.341  -3.961  1.00  0.00              
ATOM   3119  H   THR A 202       8.894  18.809  -6.249  1.00  0.00              
ATOM   3120  HA  THR A 202       7.956  21.634  -6.388  1.00  0.00              
ATOM   3121  HB  THR A 202       9.059  21.909  -4.220  1.00  0.00              
ATOM   3122  HG1 THR A 202       9.848  19.177  -4.542  1.00  0.00              
ATOM   3123 1HG2 THR A 202       7.729  20.319  -2.877  1.00  0.00              
ATOM   3124 2HG2 THR A 202       6.771  20.975  -4.227  1.00  0.00              
ATOM   3125 3HG2 THR A 202       7.444  19.330  -4.329  1.00  0.00              
ATOM   3126  N   LEU A 203      11.125  20.780  -6.602  1.00  0.00              
ATOM   3127  CA  LEU A 203      12.413  21.227  -7.114  1.00  0.00              
ATOM   3128  C   LEU A 203      13.313  20.039  -7.429  1.00  0.00              
ATOM   3129  O   LEU A 203      13.707  19.291  -6.534  1.00  0.00              
ATOM   3130  CB  LEU A 203      13.092  22.161  -6.103  1.00  0.00              
ATOM   3131  CG  LEU A 203      14.429  22.758  -6.562  1.00  0.00              
ATOM   3132  CD1 LEU A 203      14.218  23.622  -7.798  1.00  0.00              
ATOM   3133  CD2 LEU A 203      15.036  23.574  -5.431  1.00  0.00              
ATOM   3134  H   LEU A 203      11.061  19.878  -6.151  1.00  0.00              
ATOM   3135  HA  LEU A 203      12.267  21.767  -8.049  1.00  0.00              
ATOM   3136 1HB  LEU A 203      12.334  22.940  -6.046  1.00  0.00              
ATOM   3137 2HB  LEU A 203      13.201  21.688  -5.127  1.00  0.00              
ATOM   3138  HG  LEU A 203      15.101  21.925  -6.771  1.00  0.00              
ATOM   3139 1HD1 LEU A 203      15.172  24.041  -8.116  1.00  0.00              
ATOM   3140 2HD1 LEU A 203      13.804  23.012  -8.602  1.00  0.00              
ATOM   3141 3HD1 LEU A 203      13.527  24.431  -7.563  1.00  0.00              
ATOM   3142 1HD2 LEU A 203      15.986  23.997  -5.758  1.00  0.00              
ATOM   3143 2HD2 LEU A 203      14.354  24.379  -5.156  1.00  0.00              
ATOM   3144 3HD2 LEU A 203      15.204  22.931  -4.567  1.00  0.00              
ATOM   3145  N   GLN A 204      13.633  19.868  -8.708  1.00  0.00              
ATOM   3146  CA  GLN A 204      14.525  18.799  -9.137  1.00  0.00              
ATOM   3147  C   GLN A 204      15.950  19.033  -8.655  1.00  0.00              
ATOM   3148  O   GLN A 204      16.712  18.087  -8.452  1.00  0.00              
ATOM   3149  CB  GLN A 204      14.512  18.673 -10.663  1.00  0.00              
ATOM   3150  CG  GLN A 204      15.406  17.571 -11.205  1.00  0.00              
ATOM   3151  CD  GLN A 204      15.272  17.402 -12.706  1.00  0.00              
ATOM   3152  OE1 GLN A 204      14.837  16.354 -13.191  1.00  0.00              
ATOM   3153  NE2 GLN A 204      15.648  18.434 -13.453  1.00  0.00              
ATOM   3154  H   GLN A 204      13.248  20.496  -9.399  1.00  0.00              
ATOM   3155  HA  GLN A 204      14.203  17.856  -8.696  1.00  0.00              
ATOM   3156 1HB  GLN A 204      13.478  18.487 -10.955  1.00  0.00              
ATOM   3157 2HB  GLN A 204      14.833  19.636 -11.061  1.00  0.00              
ATOM   3158 1HG  GLN A 204      16.463  17.491 -10.952  1.00  0.00              
ATOM   3159 2HG  GLN A 204      14.856  16.766 -10.717  1.00  0.00              
ATOM   3160 1HE2 GLN A 204      15.583  18.381 -14.450  1.00  0.00              
ATOM   3161 2HE2 GLN A 204      15.997  19.265 -13.019  1.00  0.00              
ATOM   3162  N   LYS A 205      16.306  20.300  -8.473  1.00  0.00              
ATOM   3163  CA  LYS A 205      17.626  20.661  -7.971  1.00  0.00              
ATOM   3164  C   LYS A 205      17.841  20.128  -6.559  1.00  0.00              
ATOM   3165  O   LYS A 205      18.949  19.735  -6.195  1.00  0.00              
ATOM   3166  CB  LYS A 205      17.812  22.179  -7.994  1.00  0.00              
ATOM   3167  CG  LYS A 205      17.896  22.781  -9.391  1.00  0.00              
ATOM   3168  CD  LYS A 205      18.052  24.293  -9.334  1.00  0.00              
ATOM   3169  CE  LYS A 205      18.109  24.898 -10.729  1.00  0.00              
ATOM   3170  NZ  LYS A 205      18.235  26.380 -10.688  1.00  0.00              
ATOM   3171  H   LYS A 205      15.645  21.033  -8.688  1.00  0.00              
ATOM   3172  HA  LYS A 205      18.396  20.207  -8.596  1.00  0.00              
ATOM   3173 1HB  LYS A 205      16.965  22.613  -7.463  1.00  0.00              
ATOM   3174 2HB  LYS A 205      18.732  22.397  -7.450  1.00  0.00              
ATOM   3175 1HG  LYS A 205      18.754  22.346  -9.904  1.00  0.00              
ATOM   3176 2HG  LYS A 205      16.984  22.529  -9.932  1.00  0.00              
ATOM   3177 1HD  LYS A 205      17.202  24.709  -8.791  1.00  0.00              
ATOM   3178 2HD  LYS A 205      18.972  24.528  -8.799  1.00  0.00              
ATOM   3179 1HE  LYS A 205      18.967  24.475 -11.249  1.00  0.00              
ATOM   3180 2HE  LYS A 205      17.195  24.626 -11.256  1.00  0.00              
ATOM   3181 1HZ  LYS A 205      18.269  26.741 -11.631  1.00  0.00              
ATOM   3182 2HZ  LYS A 205      17.439  26.773 -10.206  1.00  0.00              
ATOM   3183 3HZ  LYS A 205      19.082  26.632 -10.200  1.00  0.00              
ATOM   3184  N   GLU A 206      16.774  20.119  -5.768  1.00  0.00              
ATOM   3185  CA  GLU A 206      16.829  19.579  -4.414  1.00  0.00              
ATOM   3186  C   GLU A 206      16.888  18.058  -4.463  1.00  0.00              
ATOM   3187  O   GLU A 206      17.545  17.426  -3.637  1.00  0.00              
ATOM   3188  CB  GLU A 206      15.622  20.040  -3.594  1.00  0.00              
ATOM   3189  CG  GLU A 206      15.696  19.690  -2.115  1.00  0.00              
ATOM   3190  CD  GLU A 206      14.496  20.207  -1.371  1.00  0.00              
ATOM   3191  OE1 GLU A 206      13.705  20.898  -1.965  1.00  0.00              
ATOM   3192  OE2 GLU A 206      14.311  19.819  -0.241  1.00  0.00              
ATOM   3193  H   GLU A 206      15.902  20.496  -6.112  1.00  0.00              
ATOM   3194  HA  GLU A 206      17.736  19.922  -3.916  1.00  0.00              
ATOM   3195 1HB  GLU A 206      15.555  21.122  -3.708  1.00  0.00              
ATOM   3196 2HB  GLU A 206      14.741  19.573  -4.034  1.00  0.00              
ATOM   3197 1HG  GLU A 206      15.807  18.623  -1.927  1.00  0.00              
ATOM   3198 2HG  GLU A 206      16.588  20.213  -1.772  1.00  0.00              
ATOM   3199  N   VAL A 207      16.195  17.475  -5.437  1.00  0.00              
ATOM   3200  CA  VAL A 207      16.295  16.044  -5.696  1.00  0.00              
ATOM   3201  C   VAL A 207      17.749  15.662  -5.940  1.00  0.00              
ATOM   3202  O   VAL A 207      18.261  14.714  -5.344  1.00  0.00              
ATOM   3203  CB  VAL A 207      15.442  15.619  -6.906  1.00  0.00              
ATOM   3204  CG1 VAL A 207      15.756  14.184  -7.300  1.00  0.00              
ATOM   3205  CG2 VAL A 207      13.961  15.773  -6.595  1.00  0.00              
ATOM   3206  H   VAL A 207      15.585  18.038  -6.011  1.00  0.00              
ATOM   3207  HA  VAL A 207      15.978  15.462  -4.830  1.00  0.00              
ATOM   3208  HB  VAL A 207      15.661  16.282  -7.743  1.00  0.00              
ATOM   3209 1HG1 VAL A 207      15.145  13.900  -8.158  1.00  0.00              
ATOM   3210 2HG1 VAL A 207      16.810  14.101  -7.564  1.00  0.00              
ATOM   3211 3HG1 VAL A 207      15.536  13.520  -6.464  1.00  0.00              
ATOM   3212 1HG2 VAL A 207      13.374  15.469  -7.461  1.00  0.00              
ATOM   3213 2HG2 VAL A 207      13.702  15.146  -5.742  1.00  0.00              
ATOM   3214 3HG2 VAL A 207      13.745  16.815  -6.359  1.00  0.00              
ATOM   3215  N   HIS A 208      18.410  16.406  -6.821  1.00  0.00              
ATOM   3216  CA  HIS A 208      19.794  16.119  -7.180  1.00  0.00              
ATOM   3217  C   HIS A 208      20.726  16.306  -5.989  1.00  0.00              
ATOM   3218  O   HIS A 208      21.598  15.475  -5.734  1.00  0.00              
ATOM   3219  CB  HIS A 208      20.246  17.008  -8.343  1.00  0.00              
ATOM   3220  CG  HIS A 208      19.590  16.674  -9.646  1.00  0.00              
ATOM   3221  ND1 HIS A 208      19.741  17.450 -10.776  1.00  0.00              
ATOM   3222  CD2 HIS A 208      18.779  15.649  -9.999  1.00  0.00              
ATOM   3223  CE1 HIS A 208      19.052  16.916 -11.769  1.00  0.00              
ATOM   3224  NE2 HIS A 208      18.459  15.823 -11.323  1.00  0.00              
ATOM   3225  H   HIS A 208      17.942  17.190  -7.252  1.00  0.00              
ATOM   3226  HA  HIS A 208      19.885  15.076  -7.481  1.00  0.00              
ATOM   3227 1HB  HIS A 208      20.009  18.051  -8.133  1.00  0.00              
ATOM   3228 2HB  HIS A 208      21.320  16.904  -8.498  1.00  0.00              
ATOM   3229  HD1 HIS A 208      20.341  18.245 -10.871  1.00  0.00              
ATOM   3230  HD2 HIS A 208      18.382  14.795  -9.450  1.00  0.00              
ATOM   3231  HE1 HIS A 208      19.044  17.383 -12.753  1.00  0.00              
ATOM   3232  N   ALA A 209      20.537  17.403  -5.263  1.00  0.00              
ATOM   3233  CA  ALA A 209      21.311  17.664  -4.055  1.00  0.00              
ATOM   3234  C   ALA A 209      21.096  16.542  -3.048  1.00  0.00              
ATOM   3235  O   ALA A 209      22.025  16.134  -2.351  1.00  0.00              
ATOM   3236  CB  ALA A 209      20.933  19.010  -3.454  1.00  0.00              
ATOM   3237  H   ALA A 209      19.840  18.072  -5.555  1.00  0.00              
ATOM   3238  HA  ALA A 209      22.369  17.688  -4.316  1.00  0.00              
ATOM   3239 1HB  ALA A 209      21.515  19.179  -2.548  1.00  0.00              
ATOM   3240 2HB  ALA A 209      21.144  19.802  -4.173  1.00  0.00              
ATOM   3241 3HB  ALA A 209      19.872  19.014  -3.209  1.00  0.00              
ATOM   3242  N   ALA A 210      19.876  16.022  -2.914  1.00  0.00              
ATOM   3243  CA  ALA A 210      19.609  14.942  -1.970  1.00  0.00              
ATOM   3244  C   ALA A 210      20.362  13.683  -2.378  1.00  0.00              
ATOM   3245  O   ALA A 210      20.993  13.029  -1.549  1.00  0.00              
ATOM   3246  CB  ALA A 210      18.114  14.670  -1.876  1.00  0.00              
ATOM   3247  H   ALA A 210      19.124  16.368  -3.492  1.00  0.00              
ATOM   3248  HA  ALA A 210      19.968  15.243  -0.986  1.00  0.00              
ATOM   3249 1HB  ALA A 210      17.937  13.857  -1.172  1.00  0.00              
ATOM   3250 2HB  ALA A 210      17.601  15.567  -1.530  1.00  0.00              
ATOM   3251 3HB  ALA A 210      17.734  14.389  -2.857  1.00  0.00              
ATOM   3252  N   LYS A 211      20.291  13.348  -3.662  1.00  0.00              
ATOM   3253  CA  LYS A 211      20.945  12.150  -4.178  1.00  0.00              
ATOM   3254  C   LYS A 211      22.454  12.256  -4.004  1.00  0.00              
ATOM   3255  O   LYS A 211      23.130  11.259  -3.748  1.00  0.00              
ATOM   3256  CB  LYS A 211      20.595  11.933  -5.651  1.00  0.00              
ATOM   3257  CG  LYS A 211      19.170  11.453  -5.894  1.00  0.00              
ATOM   3258  CD  LYS A 211      18.879  11.314  -7.381  1.00  0.00              
ATOM   3259  CE  LYS A 211      17.415  10.981  -7.631  1.00  0.00              
ATOM   3260  NZ  LYS A 211      17.127   9.538  -7.413  1.00  0.00              
ATOM   3261  H   LYS A 211      19.771  13.936  -4.297  1.00  0.00              
ATOM   3262  HA  LYS A 211      20.617  11.278  -3.612  1.00  0.00              
ATOM   3263 1HB  LYS A 211      20.749  12.884  -6.160  1.00  0.00              
ATOM   3264 2HB  LYS A 211      21.297  11.195  -6.041  1.00  0.00              
ATOM   3265 1HG  LYS A 211      19.042  10.486  -5.406  1.00  0.00              
ATOM   3266 2HG  LYS A 211      18.482  12.174  -5.455  1.00  0.00              
ATOM   3267 1HD  LYS A 211      19.128  12.255  -7.873  1.00  0.00              
ATOM   3268 2HD  LYS A 211      19.505  10.518  -7.785  1.00  0.00              
ATOM   3269 1HE  LYS A 211      16.809  11.578  -6.952  1.00  0.00              
ATOM   3270 2HE  LYS A 211      17.176  11.247  -8.660  1.00  0.00              
ATOM   3271 1HZ  LYS A 211      16.149   9.359  -7.590  1.00  0.00              
ATOM   3272 2HZ  LYS A 211      17.690   8.983  -8.044  1.00  0.00              
ATOM   3273 3HZ  LYS A 211      17.348   9.290  -6.460  1.00  0.00              
ATOM   3274  N   SER A 212      22.978  13.469  -4.143  1.00  0.00              
ATOM   3275  CA  SER A 212      24.409  13.707  -3.999  1.00  0.00              
ATOM   3276  C   SER A 212      24.890  13.329  -2.605  1.00  0.00              
ATOM   3277  O   SER A 212      26.069  13.041  -2.401  1.00  0.00              
ATOM   3278  CB  SER A 212      24.729  15.160  -4.293  1.00  0.00              
ATOM   3279  OG  SER A 212      24.426  15.508  -5.616  1.00  0.00              
ATOM   3280  H   SER A 212      22.368  14.247  -4.353  1.00  0.00              
ATOM   3281  HA  SER A 212      25.010  13.196  -4.752  1.00  0.00              
ATOM   3282 1HB  SER A 212      24.148  15.788  -3.619  1.00  0.00              
ATOM   3283 2HB  SER A 212      25.791  15.325  -4.117  1.00  0.00              
ATOM   3284  HG  SER A 212      23.776  16.215  -5.619  1.00  0.00              
ATOM   3285  N   LEU A 213      23.970  13.331  -1.646  1.00  0.00              
ATOM   3286  CA  LEU A 213      24.314  13.072  -0.253  1.00  0.00              
ATOM   3287  C   LEU A 213      24.819  11.643  -0.100  1.00  0.00              
ATOM   3288  O   LEU A 213      25.447  11.300   0.902  1.00  0.00              
ATOM   3289  CB  LEU A 213      23.103  13.318   0.656  1.00  0.00              
ATOM   3290  CG  LEU A 213      22.594  14.765   0.687  1.00  0.00              
ATOM   3291  CD1 LEU A 213      21.278  14.840   1.450  1.00  0.00              
ATOM   3292  CD2 LEU A 213      23.643  15.660   1.331  1.00  0.00              
ATOM   3293  H   LEU A 213      23.008  13.517  -1.888  1.00  0.00              
ATOM   3294  HA  LEU A 213      25.122  13.735   0.053  1.00  0.00              
ATOM   3295 1HB  LEU A 213      22.376  12.677   0.160  1.00  0.00              
ATOM   3296 2HB  LEU A 213      23.278  12.955   1.669  1.00  0.00              
ATOM   3297  HG  LEU A 213      22.471  15.087  -0.348  1.00  0.00              
ATOM   3298 1HD1 LEU A 213      20.925  15.871   1.466  1.00  0.00              
ATOM   3299 2HD1 LEU A 213      20.537  14.210   0.958  1.00  0.00              
ATOM   3300 3HD1 LEU A 213      21.430  14.492   2.471  1.00  0.00              
ATOM   3301 1HD2 LEU A 213      23.280  16.688   1.352  1.00  0.00              
ATOM   3302 2HD2 LEU A 213      23.834  15.321   2.350  1.00  0.00              
ATOM   3303 3HD2 LEU A 213      24.566  15.613   0.754  1.00  0.00              
ATOM   3304  N   ALA A 214      24.540  10.812  -1.099  1.00  0.00              
ATOM   3305  CA  ALA A 214      25.057   9.459  -1.106  1.00  0.00              
ATOM   3306  C   ALA A 214      26.564   9.543  -0.972  1.00  0.00              
ATOM   3307  O   ALA A 214      27.163   8.812  -0.185  1.00  0.00              
ATOM   3308  CB  ALA A 214      24.652   8.718  -2.372  1.00  0.00              
ATOM   3309  H   ALA A 214      23.960  11.121  -1.865  1.00  0.00              
ATOM   3310  HA  ALA A 214      24.645   8.922  -0.252  1.00  0.00              
ATOM   3311 1HB  ALA A 214      25.081   7.716  -2.359  1.00  0.00              
ATOM   3312 2HB  ALA A 214      23.565   8.646  -2.420  1.00  0.00              
ATOM   3313 3HB  ALA A 214      25.019   9.257  -3.243  1.00  0.00              
ATOM   3314  N   ILE A 215      27.169  10.460  -1.721  1.00  0.00              
ATOM   3315  CA  ILE A 215      28.627  10.594  -1.752  1.00  0.00              
ATOM   3316  C   ILE A 215      29.212  11.054  -0.413  1.00  0.00              
ATOM   3317  O   ILE A 215      30.149  10.446   0.115  1.00  0.00              
ATOM   3318  CB  ILE A 215      29.067  11.582  -2.848  1.00  0.00              
ATOM   3319  CG1 ILE A 215      28.743  11.019  -4.235  1.00  0.00              
ATOM   3320  CG2 ILE A 215      30.553  11.884  -2.727  1.00  0.00              
ATOM   3321  CD1 ILE A 215      28.873  12.031  -5.350  1.00  0.00              
ATOM   3322  H   ILE A 215      26.606  11.080  -2.284  1.00  0.00              
ATOM   3323  HA  ILE A 215      29.098   9.626  -1.918  1.00  0.00              
ATOM   3324  HB  ILE A 215      28.498  12.505  -2.744  1.00  0.00              
ATOM   3325 1HG1 ILE A 215      29.426  10.189  -4.415  1.00  0.00              
ATOM   3326 2HG1 ILE A 215      27.719  10.645  -4.202  1.00  0.00              
ATOM   3327 1HG2 ILE A 215      30.847  12.583  -3.509  1.00  0.00              
ATOM   3328 2HG2 ILE A 215      30.755  12.325  -1.752  1.00  0.00              
ATOM   3329 3HG2 ILE A 215      31.122  10.960  -2.832  1.00  0.00              
ATOM   3330 1HD1 ILE A 215      28.628  11.559  -6.302  1.00  0.00              
ATOM   3331 2HD1 ILE A 215      28.189  12.861  -5.171  1.00  0.00              
ATOM   3332 3HD1 ILE A 215      29.896  12.405  -5.386  1.00  0.00              
ATOM   3333  N   ILE A 216      28.647  12.130   0.124  1.00  0.00              
ATOM   3334  CA  ILE A 216      29.118  12.713   1.375  1.00  0.00              
ATOM   3335  C   ILE A 216      28.939  11.752   2.542  1.00  0.00              
ATOM   3336  O   ILE A 216      29.850  11.567   3.357  1.00  0.00              
ATOM   3337  CB  ILE A 216      28.386  14.030   1.692  1.00  0.00              
ATOM   3338  CG1 ILE A 216      28.739  15.100   0.656  1.00  0.00              
ATOM   3339  CG2 ILE A 216      28.733  14.506   3.094  1.00  0.00              
ATOM   3340  CD1 ILE A 216      27.855  16.325   0.718  1.00  0.00              
ATOM   3341  H   ILE A 216      27.866  12.556  -0.355  1.00  0.00              
ATOM   3342  HA  ILE A 216      30.191  12.895   1.334  1.00  0.00              
ATOM   3343  HB  ILE A 216      27.311  13.865   1.620  1.00  0.00              
ATOM   3344 1HG1 ILE A 216      29.775  15.390   0.830  1.00  0.00              
ATOM   3345 2HG1 ILE A 216      28.652  14.639  -0.328  1.00  0.00              
ATOM   3346 1HG2 ILE A 216      28.208  15.438   3.302  1.00  0.00              
ATOM   3347 2HG2 ILE A 216      28.433  13.751   3.820  1.00  0.00              
ATOM   3348 3HG2 ILE A 216      29.808  14.672   3.167  1.00  0.00              
ATOM   3349 1HD1 ILE A 216      28.166  17.038  -0.046  1.00  0.00              
ATOM   3350 2HD1 ILE A 216      26.818  16.036   0.543  1.00  0.00              
ATOM   3351 3HD1 ILE A 216      27.941  16.787   1.700  1.00  0.00              
ATOM   3352  N   VAL A 217      27.763  11.130   2.611  1.00  0.00              
ATOM   3353  CA  VAL A 217      27.442  10.267   3.730  1.00  0.00              
ATOM   3354  C   VAL A 217      28.286   9.001   3.695  1.00  0.00              
ATOM   3355  O   VAL A 217      28.774   8.540   4.725  1.00  0.00              
ATOM   3356  CB  VAL A 217      25.950   9.883   3.740  1.00  0.00              
ATOM   3357  CG1 VAL A 217      25.679   8.826   4.799  1.00  0.00              
ATOM   3358  CG2 VAL A 217      25.085  11.111   3.982  1.00  0.00              
ATOM   3359  H   VAL A 217      27.082  11.258   1.876  1.00  0.00              
ATOM   3360  HA  VAL A 217      27.684  10.743   4.681  1.00  0.00              
ATOM   3361  HB  VAL A 217      25.678   9.493   2.759  1.00  0.00              
ATOM   3362 1HG1 VAL A 217      24.619   8.566   4.792  1.00  0.00              
ATOM   3363 2HG1 VAL A 217      26.271   7.936   4.585  1.00  0.00              
ATOM   3364 3HG1 VAL A 217      25.949   9.215   5.780  1.00  0.00              
ATOM   3365 1HG2 VAL A 217      24.035  10.823   3.985  1.00  0.00              
ATOM   3366 2HG2 VAL A 217      25.344  11.553   4.945  1.00  0.00              
ATOM   3367 3HG2 VAL A 217      25.258  11.840   3.190  1.00  0.00              
ATOM   3368  N   GLY A 218      28.458   8.453   2.496  1.00  0.00              
ATOM   3369  CA  GLY A 218      29.275   7.257   2.282  1.00  0.00              
ATOM   3370  C   GLY A 218      30.735   7.471   2.667  1.00  0.00              
ATOM   3371  O   GLY A 218      31.332   6.656   3.389  1.00  0.00              
ATOM   3372  H   GLY A 218      28.003   8.885   1.704  1.00  0.00              
ATOM   3373 1HA  GLY A 218      28.877   6.442   2.886  1.00  0.00              
ATOM   3374 2HA  GLY A 218      29.235   6.982   1.229  1.00  0.00              
ATOM   3375  N   LEU A 219      31.305   8.570   2.184  1.00  0.00              
ATOM   3376  CA  LEU A 219      32.701   8.867   2.453  1.00  0.00              
ATOM   3377  C   LEU A 219      32.890   9.111   3.952  1.00  0.00              
ATOM   3378  O   LEU A 219      33.864   8.638   4.559  1.00  0.00              
ATOM   3379  CB  LEU A 219      33.159  10.082   1.636  1.00  0.00              
ATOM   3380  CG  LEU A 219      33.287   9.842   0.126  1.00  0.00              
ATOM   3381  CD1 LEU A 219      33.561  11.158  -0.590  1.00  0.00              
ATOM   3382  CD2 LEU A 219      34.403   8.842  -0.137  1.00  0.00              
ATOM   3383  H   LEU A 219      30.766   9.211   1.622  1.00  0.00              
ATOM   3384  HA  LEU A 219      33.315   8.010   2.181  1.00  0.00              
ATOM   3385 1HB  LEU A 219      32.327  10.755   1.838  1.00  0.00              
ATOM   3386 2HB  LEU A 219      34.078  10.512   2.032  1.00  0.00              
ATOM   3387  HG  LEU A 219      32.352   9.395  -0.212  1.00  0.00              
ATOM   3388 1HD1 LEU A 219      33.651  10.978  -1.661  1.00  0.00              
ATOM   3389 2HD1 LEU A 219      32.739  11.850  -0.407  1.00  0.00              
ATOM   3390 3HD1 LEU A 219      34.489  11.589  -0.216  1.00  0.00              
ATOM   3391 1HD2 LEU A 219      34.492   8.672  -1.211  1.00  0.00              
ATOM   3392 2HD2 LEU A 219      35.344   9.236   0.248  1.00  0.00              
ATOM   3393 3HD2 LEU A 219      34.173   7.900   0.361  1.00  0.00              
ATOM   3394  N   PHE A 220      31.946   9.836   4.548  1.00  0.00              
ATOM   3395  CA  PHE A 220      31.925  10.042   5.996  1.00  0.00              
ATOM   3396  C   PHE A 220      31.938   8.728   6.785  1.00  0.00              
ATOM   3397  O   PHE A 220      32.798   8.499   7.651  1.00  0.00              
ATOM   3398  CB  PHE A 220      30.699  10.868   6.387  1.00  0.00              
ATOM   3399  CG  PHE A 220      30.655  11.236   7.843  1.00  0.00              
ATOM   3400  CD1 PHE A 220      31.198  12.431   8.288  1.00  0.00              
ATOM   3401  CD2 PHE A 220      30.070  10.386   8.770  1.00  0.00              
ATOM   3402  CE1 PHE A 220      31.158  12.770   9.627  1.00  0.00              
ATOM   3403  CE2 PHE A 220      30.027  10.723  10.109  1.00  0.00              
ATOM   3404  CZ  PHE A 220      30.573  11.916  10.538  1.00  0.00              
ATOM   3405  H   PHE A 220      31.223  10.256   3.981  1.00  0.00              
ATOM   3406  HA  PHE A 220      32.825  10.575   6.307  1.00  0.00              
ATOM   3407 1HB  PHE A 220      30.684  11.804   5.829  1.00  0.00              
ATOM   3408 2HB  PHE A 220      29.788  10.308   6.179  1.00  0.00              
ATOM   3409  HD1 PHE A 220      31.660  13.107   7.568  1.00  0.00              
ATOM   3410  HD2 PHE A 220      29.640   9.443   8.431  1.00  0.00              
ATOM   3411  HE1 PHE A 220      31.589  13.712   9.964  1.00  0.00              
ATOM   3412  HE2 PHE A 220      29.565  10.046  10.827  1.00  0.00              
ATOM   3413  HZ  PHE A 220      30.542  12.182  11.594  1.00  0.00              
ATOM   3414  N   ALA A 221      30.979   7.868   6.478  1.00  0.00              
ATOM   3415  CA  ALA A 221      30.849   6.604   7.168  1.00  0.00              
ATOM   3416  C   ALA A 221      32.149   5.810   7.106  1.00  0.00              
ATOM   3417  O   ALA A 221      32.617   5.311   8.123  1.00  0.00              
ATOM   3418  CB  ALA A 221      29.698   5.799   6.582  1.00  0.00              
ATOM   3419  H   ALA A 221      30.322   8.098   5.745  1.00  0.00              
ATOM   3420  HA  ALA A 221      30.638   6.800   8.220  1.00  0.00              
ATOM   3421 1HB  ALA A 221      29.609   4.852   7.114  1.00  0.00              
ATOM   3422 2HB  ALA A 221      28.770   6.362   6.686  1.00  0.00              
ATOM   3423 3HB  ALA A 221      29.889   5.606   5.528  1.00  0.00              
ATOM   3424  N   LEU A 222      32.751   5.746   5.922  1.00  0.00              
ATOM   3425  CA  LEU A 222      33.965   4.964   5.729  1.00  0.00              
ATOM   3426  C   LEU A 222      35.137   5.407   6.608  1.00  0.00              
ATOM   3427  O   LEU A 222      36.107   4.672   6.748  1.00  0.00              
ATOM   3428  CB  LEU A 222      34.374   5.020   4.251  1.00  0.00              
ATOM   3429  CG  LEU A 222      33.442   4.275   3.287  1.00  0.00              
ATOM   3430  CD1 LEU A 222      33.843   4.562   1.847  1.00  0.00              
ATOM   3431  CD2 LEU A 222      33.501   2.782   3.576  1.00  0.00              
ATOM   3432  H   LEU A 222      32.360   6.250   5.139  1.00  0.00              
ATOM   3433  HA  LEU A 222      33.782   3.929   6.014  1.00  0.00              
ATOM   3434 1HB  LEU A 222      34.299   6.094   4.088  1.00  0.00              
ATOM   3435 2HB  LEU A 222      35.406   4.702   4.105  1.00  0.00              
ATOM   3436  HG  LEU A 222      32.426   4.614   3.491  1.00  0.00              
ATOM   3437 1HD1 LEU A 222      33.176   4.028   1.170  1.00  0.00              
ATOM   3438 2HD1 LEU A 222      33.772   5.633   1.656  1.00  0.00              
ATOM   3439 3HD1 LEU A 222      34.868   4.230   1.681  1.00  0.00              
ATOM   3440 1HD2 LEU A 222      32.837   2.253   2.891  1.00  0.00              
ATOM   3441 2HD2 LEU A 222      34.522   2.425   3.442  1.00  0.00              
ATOM   3442 3HD2 LEU A 222      33.183   2.597   4.602  1.00  0.00              
ATOM   3443  N   CYS A 223      35.067   6.615   7.173  1.00  0.00              
ATOM   3444  CA  CYS A 223      36.199   7.154   7.940  1.00  0.00              
ATOM   3445  C   CYS A 223      35.870   7.341   9.424  1.00  0.00              
ATOM   3446  O   CYS A 223      36.765   7.281  10.268  1.00  0.00              
ATOM   3447  CB  CYS A 223      36.433   8.509   7.272  1.00  0.00              
ATOM   3448  SG  CYS A 223      36.835   8.418   5.511  1.00  0.00              
ATOM   3449  H   CYS A 223      34.229   7.170   7.076  1.00  0.00              
ATOM   3450  HA  CYS A 223      37.106   6.556   7.850  1.00  0.00              
ATOM   3451 1HB  CYS A 223      35.538   9.126   7.347  1.00  0.00              
ATOM   3452 2HB  CYS A 223      37.270   9.022   7.746  1.00  0.00              
ATOM   3453  HG  CYS A 223      37.935   7.686   5.657  1.00  0.00              
ATOM   3454  N   TRP A 224      34.591   7.540   9.744  1.00  0.00              
ATOM   3455  CA  TRP A 224      34.159   7.799  11.122  1.00  0.00              
ATOM   3456  C   TRP A 224      33.541   6.569  11.800  1.00  0.00              
ATOM   3457  O   TRP A 224      33.402   6.514  13.034  1.00  0.00              
ATOM   3458  CB  TRP A 224      33.156   8.954  11.143  1.00  0.00              
ATOM   3459  CG  TRP A 224      33.762  10.280  10.798  1.00  0.00              
ATOM   3460  CD1 TRP A 224      33.945  10.792   9.548  1.00  0.00              
ATOM   3461  CD2 TRP A 224      34.265  11.262  11.712  1.00  0.00              
ATOM   3462  NE1 TRP A 224      34.531  12.031   9.625  1.00  0.00              
ATOM   3463  CE2 TRP A 224      34.737  12.343  10.945  1.00  0.00              
ATOM   3464  CE3 TRP A 224      34.362  11.331  13.107  1.00  0.00              
ATOM   3465  CZ2 TRP A 224      35.295  13.473  11.520  1.00  0.00              
ATOM   3466  CZ3 TRP A 224      34.920  12.466  13.683  1.00  0.00              
ATOM   3467  CH2 TRP A 224      35.373  13.506  12.912  1.00  0.00              
ATOM   3468  H   TRP A 224      33.898   7.511   9.008  1.00  0.00              
ATOM   3469  HA  TRP A 224      35.019   8.067  11.735  1.00  0.00              
ATOM   3470 1HB  TRP A 224      32.360   8.777  10.419  1.00  0.00              
ATOM   3471 2HB  TRP A 224      32.724   9.058  12.139  1.00  0.00              
ATOM   3472  HD1 TRP A 224      33.616  10.178   8.711  1.00  0.00              
ATOM   3473  HE1 TRP A 224      34.772  12.617   8.839  1.00  0.00              
ATOM   3474  HE3 TRP A 224      34.015  10.535  13.766  1.00  0.00              
ATOM   3475  HZ2 TRP A 224      35.643  14.277  10.870  1.00  0.00              
ATOM   3476  HZ3 TRP A 224      34.990  12.506  14.770  1.00  0.00              
ATOM   3477  HH2 TRP A 224      35.805  14.379  13.404  1.00  0.00              
ATOM   3478  N   LEU A 225      33.107   5.617  10.980  1.00  0.00              
ATOM   3479  CA  LEU A 225      32.562   4.343  11.466  1.00  0.00              
ATOM   3480  C   LEU A 225      33.545   3.358  12.107  1.00  0.00              
ATOM   3481  O   LEU A 225      33.184   2.687  13.058  1.00  0.00              
ATOM   3482  CB  LEU A 225      31.849   3.644  10.302  1.00  0.00              
ATOM   3483  CG  LEU A 225      31.136   2.335  10.665  1.00  0.00              
ATOM   3484  CD1 LEU A 225      30.068   2.598  11.718  1.00  0.00              
ATOM   3485  CD2 LEU A 225      30.521   1.727   9.413  1.00  0.00              
ATOM   3486  H   LEU A 225      33.157   5.783   9.985  1.00  0.00              
ATOM   3487  HA  LEU A 225      31.854   4.533  12.272  1.00  0.00              
ATOM   3488 1HB  LEU A 225      31.118   4.412  10.055  1.00  0.00              
ATOM   3489 2HB  LEU A 225      32.516   3.492   9.453  1.00  0.00              
ATOM   3490  HG  LEU A 225      31.894   1.644  11.033  1.00  0.00              
ATOM   3491 1HD1 LEU A 225      29.567   1.663  11.969  1.00  0.00              
ATOM   3492 2HD1 LEU A 225      30.533   3.011  12.613  1.00  0.00              
ATOM   3493 3HD1 LEU A 225      29.338   3.306  11.327  1.00  0.00              
ATOM   3494 1HD2 LEU A 225      30.015   0.797   9.672  1.00  0.00              
ATOM   3495 2HD2 LEU A 225      29.801   2.425   8.984  1.00  0.00              
ATOM   3496 3HD2 LEU A 225      31.305   1.522   8.684  1.00  0.00              
ATOM   3497  N   PRO A 226      34.759   3.206  11.552  1.00  0.00              
ATOM   3498  CA  PRO A 226      35.631   2.188  12.154  1.00  0.00              
ATOM   3499  C   PRO A 226      35.907   2.488  13.629  1.00  0.00              
ATOM   3500  O   PRO A 226      36.206   1.591  14.423  1.00  0.00              
ATOM   3501  CB  PRO A 226      36.908   2.241  11.309  1.00  0.00              
ATOM   3502  CG  PRO A 226      36.856   3.573  10.642  1.00  0.00              
ATOM   3503  CD  PRO A 226      35.397   3.830  10.375  1.00  0.00              
ATOM   3504  HA  PRO A 226      35.179   1.185  12.151  1.00  0.00              
ATOM   3505 1HB  PRO A 226      37.808   2.143  11.933  1.00  0.00              
ATOM   3506 2HB  PRO A 226      36.937   1.427  10.571  1.00  0.00              
ATOM   3507 1HG  PRO A 226      37.284   4.357  11.285  1.00  0.00              
ATOM   3508 2HG  PRO A 226      37.436   3.572   9.707  1.00  0.00              
ATOM   3509 1HD  PRO A 226      35.170   4.903  10.305  1.00  0.00              
ATOM   3510 2HD  PRO A 226      35.059   3.368   9.436  1.00  0.00              
ATOM   3511  N   LEU A 227      35.771   3.760  13.983  1.00  0.00              
ATOM   3512  CA  LEU A 227      35.740   4.187  15.375  1.00  0.00              
ATOM   3513  C   LEU A 227      34.662   3.463  16.165  1.00  0.00              
ATOM   3514  O   LEU A 227      34.915   2.978  17.264  1.00  0.00              
ATOM   3515  CB  LEU A 227      35.525   5.704  15.455  1.00  0.00              
ATOM   3516  CG  LEU A 227      36.694   6.556  14.942  1.00  0.00              
ATOM   3517  CD1 LEU A 227      36.274   8.017  14.852  1.00  0.00              
ATOM   3518  CD2 LEU A 227      37.887   6.395  15.872  1.00  0.00              
ATOM   3519  H   LEU A 227      35.686   4.454  13.254  1.00  0.00              
ATOM   3520  HA  LEU A 227      36.685   3.937  15.855  1.00  0.00              
ATOM   3521 1HB  LEU A 227      34.672   5.797  14.784  1.00  0.00              
ATOM   3522 2HB  LEU A 227      35.236   6.018  16.457  1.00  0.00              
ATOM   3523  HG  LEU A 227      36.976   6.164  13.965  1.00  0.00              
ATOM   3524 1HD1 LEU A 227      37.109   8.614  14.487  1.00  0.00              
ATOM   3525 2HD1 LEU A 227      35.433   8.112  14.164  1.00  0.00              
ATOM   3526 3HD1 LEU A 227      35.978   8.372  15.838  1.00  0.00              
ATOM   3527 1HD2 LEU A 227      38.717   7.000  15.506  1.00  0.00              
ATOM   3528 2HD2 LEU A 227      37.614   6.720  16.875  1.00  0.00              
ATOM   3529 3HD2 LEU A 227      38.188   5.347  15.900  1.00  0.00              
ATOM   3530  N   HIS A 228      33.450   3.397  15.622  1.00  0.00              
ATOM   3531  CA  HIS A 228      32.388   2.702  16.354  1.00  0.00              
ATOM   3532  C   HIS A 228      32.591   1.186  16.408  1.00  0.00              
ATOM   3533  O   HIS A 228      32.294   0.548  17.421  1.00  0.00              
ATOM   3534  CB  HIS A 228      31.024   3.013  15.729  1.00  0.00              
ATOM   3535  CG  HIS A 228      29.873   2.394  16.459  1.00  0.00              
ATOM   3536  ND1 HIS A 228      29.500   2.785  17.729  1.00  0.00              
ATOM   3537  CD2 HIS A 228      29.012   1.413  16.100  1.00  0.00              
ATOM   3538  CE1 HIS A 228      28.459   2.071  18.118  1.00  0.00              
ATOM   3539  NE2 HIS A 228      28.144   1.231  17.148  1.00  0.00              
ATOM   3540  H   HIS A 228      33.240   3.810  14.724  1.00  0.00              
ATOM   3541  HA  HIS A 228      32.384   3.030  17.393  1.00  0.00              
ATOM   3542 1HB  HIS A 228      30.848   4.089  15.726  1.00  0.00              
ATOM   3543 2HB  HIS A 228      30.985   2.636  14.708  1.00  0.00              
ATOM   3544  HD2 HIS A 228      28.914   0.808  15.198  1.00  0.00              
ATOM   3545  HE1 HIS A 228      28.011   2.230  19.099  1.00  0.00              
ATOM   3546  HE2 HIS A 228      27.388   0.561  17.165  1.00  0.00              
ATOM   3547  N   ILE A 229      33.100   0.628  15.313  1.00  0.00              
ATOM   3548  CA  ILE A 229      33.318  -0.806  15.169  1.00  0.00              
ATOM   3549  C   ILE A 229      34.326  -1.244  16.207  1.00  0.00              
ATOM   3550  O   ILE A 229      34.120  -2.224  16.921  1.00  0.00              
ATOM   3551  CB  ILE A 229      33.823  -1.185  13.765  1.00  0.00              
ATOM   3552  CG1 ILE A 229      32.737  -0.922  12.718  1.00  0.00              
ATOM   3553  CG2 ILE A 229      34.257  -2.642  13.732  1.00  0.00              
ATOM   3554  CD1 ILE A 229      33.230  -1.010  11.292  1.00  0.00              
ATOM   3555  H   ILE A 229      33.344   1.241  14.549  1.00  0.00              
ATOM   3556  HA  ILE A 229      32.401  -1.356  15.376  1.00  0.00              
ATOM   3557  HB  ILE A 229      34.668  -0.548  13.508  1.00  0.00              
ATOM   3558 1HG1 ILE A 229      31.949  -1.658  12.876  1.00  0.00              
ATOM   3559 2HG1 ILE A 229      32.343   0.077  12.905  1.00  0.00              
ATOM   3560 1HG2 ILE A 229      34.611  -2.894  12.732  1.00  0.00              
ATOM   3561 2HG2 ILE A 229      35.061  -2.799  14.451  1.00  0.00              
ATOM   3562 3HG2 ILE A 229      33.412  -3.280  13.989  1.00  0.00              
ATOM   3563 1HD1 ILE A 229      32.405  -0.811  10.608  1.00  0.00              
ATOM   3564 2HD1 ILE A 229      34.018  -0.273  11.132  1.00  0.00              
ATOM   3565 3HD1 ILE A 229      33.624  -2.008  11.103  1.00  0.00              
ATOM   3566  N   ILE A 230      35.424  -0.506  16.289  1.00  0.00              
ATOM   3567  CA  ILE A 230      36.483  -0.839  17.226  1.00  0.00              
ATOM   3568  C   ILE A 230      36.027  -0.591  18.668  1.00  0.00              
ATOM   3569  O   ILE A 230      36.373  -1.348  19.579  1.00  0.00              
ATOM   3570  CB  ILE A 230      37.760  -0.027  16.944  1.00  0.00              
ATOM   3571  CG1 ILE A 230      38.344  -0.406  15.581  1.00  0.00              
ATOM   3572  CG2 ILE A 230      38.785  -0.248  18.046  1.00  0.00              
ATOM   3573  CD1 ILE A 230      39.409   0.546  15.086  1.00  0.00              
ATOM   3574  H   ILE A 230      35.532   0.302  15.693  1.00  0.00              
ATOM   3575  HA  ILE A 230      36.712  -1.903  17.183  1.00  0.00              
ATOM   3576  HB  ILE A 230      37.504   1.031  16.893  1.00  0.00              
ATOM   3577 1HG1 ILE A 230      38.767  -1.406  15.676  1.00  0.00              
ATOM   3578 2HG1 ILE A 230      37.518  -0.428  14.870  1.00  0.00              
ATOM   3579 1HG2 ILE A 230      39.682   0.332  17.831  1.00  0.00              
ATOM   3580 2HG2 ILE A 230      38.367   0.070  19.001  1.00  0.00              
ATOM   3581 3HG2 ILE A 230      39.042  -1.307  18.097  1.00  0.00              
ATOM   3582 1HD1 ILE A 230      39.774   0.212  14.115  1.00  0.00              
ATOM   3583 2HD1 ILE A 230      38.987   1.547  14.990  1.00  0.00              
ATOM   3584 3HD1 ILE A 230      40.235   0.568  15.795  1.00  0.00              
ATOM   3585  N   ASN A 231      35.249   0.473  18.859  1.00  0.00              
ATOM   3586  CA  ASN A 231      34.615   0.781  20.145  1.00  0.00              
ATOM   3587  C   ASN A 231      33.800  -0.399  20.670  1.00  0.00              
ATOM   3588  O   ASN A 231      33.914  -0.791  21.835  1.00  0.00              
ATOM   3589  CB  ASN A 231      33.739   2.016  20.048  1.00  0.00              
ATOM   3590  CG  ASN A 231      33.016   2.347  21.325  1.00  0.00              
ATOM   3591  OD1 ASN A 231      31.814   2.093  21.465  1.00  0.00              
ATOM   3592  ND2 ASN A 231      33.721   2.985  22.224  1.00  0.00              
ATOM   3593  H   ASN A 231      35.094   1.091  18.075  1.00  0.00              
ATOM   3594  HA  ASN A 231      35.381   0.979  20.897  1.00  0.00              
ATOM   3595 1HB  ASN A 231      34.118   2.937  19.603  1.00  0.00              
ATOM   3596 2HB  ASN A 231      33.038   1.543  19.361  1.00  0.00              
ATOM   3597 1HD2 ASN A 231      33.304   3.237  23.098  1.00  0.00              
ATOM   3598 2HD2 ASN A 231      34.674   3.220  22.037  1.00  0.00              
ATOM   3599  N   CYS A 232      32.975  -0.957  19.792  1.00  0.00              
ATOM   3600  CA  CYS A 232      32.118  -2.078  20.138  1.00  0.00              
ATOM   3601  C   CYS A 232      32.991  -3.278  20.460  1.00  0.00              
ATOM   3602  O   CYS A 232      32.716  -4.026  21.398  1.00  0.00              
ATOM   3603  CB  CYS A 232      31.309  -2.312  18.862  1.00  0.00              
ATOM   3604  SG  CYS A 232      30.048  -1.058  18.533  1.00  0.00              
ATOM   3605  H   CYS A 232      32.946  -0.586  18.853  1.00  0.00              
ATOM   3606  HA  CYS A 232      31.423  -1.858  20.949  1.00  0.00              
ATOM   3607 1HB  CYS A 232      31.967  -2.314  17.993  1.00  0.00              
ATOM   3608 2HB  CYS A 232      30.781  -3.264  18.921  1.00  0.00              
ATOM   3609  HG  CYS A 232      29.587  -1.615  17.417  1.00  0.00              
ATOM   3610  N   PHE A 233      34.055  -3.452  19.681  1.00  0.00              
ATOM   3611  CA  PHE A 233      35.007  -4.528  19.924  1.00  0.00              
ATOM   3612  C   PHE A 233      35.549  -4.474  21.349  1.00  0.00              
ATOM   3613  O   PHE A 233      35.544  -5.481  22.053  1.00  0.00              
ATOM   3614  CB  PHE A 233      36.157  -4.459  18.918  1.00  0.00              
ATOM   3615  CG  PHE A 233      37.279  -5.413  19.213  1.00  0.00              
ATOM   3616  CD1 PHE A 233      37.142  -6.769  18.956  1.00  0.00              
ATOM   3617  CD2 PHE A 233      38.473  -4.957  19.751  1.00  0.00              
ATOM   3618  CE1 PHE A 233      38.174  -7.647  19.227  1.00  0.00              
ATOM   3619  CE2 PHE A 233      39.507  -5.832  20.022  1.00  0.00              
ATOM   3620  CZ  PHE A 233      39.356  -7.179  19.760  1.00  0.00              
ATOM   3621  H   PHE A 233      34.208  -2.826  18.904  1.00  0.00              
ATOM   3622  HA  PHE A 233      34.509  -5.493  19.818  1.00  0.00              
ATOM   3623 1HB  PHE A 233      35.797  -4.701  17.919  1.00  0.00              
ATOM   3624 2HB  PHE A 233      36.591  -3.460  18.914  1.00  0.00              
ATOM   3625  HD1 PHE A 233      36.207  -7.138  18.533  1.00  0.00              
ATOM   3626  HD2 PHE A 233      38.592  -3.893  19.958  1.00  0.00              
ATOM   3627  HE1 PHE A 233      38.052  -8.710  19.020  1.00  0.00              
ATOM   3628  HE2 PHE A 233      40.440  -5.461  20.444  1.00  0.00              
ATOM   3629  HZ  PHE A 233      40.169  -7.871  19.976  1.00  0.00              
ATOM   3630  N   THR A 234      36.001  -3.299  21.780  1.00  0.00              
ATOM   3631  CA  THR A 234      36.570  -3.167  23.122  1.00  0.00              
ATOM   3632  C   THR A 234      35.512  -3.253  24.216  1.00  0.00              
ATOM   3633  O   THR A 234      35.811  -3.606  25.356  1.00  0.00              
ATOM   3634  CB  THR A 234      37.331  -1.838  23.277  1.00  0.00              
ATOM   3635  OG1 THR A 234      36.426  -0.742  23.095  1.00  0.00              
ATOM   3636  CG2 THR A 234      38.451  -1.742  22.252  1.00  0.00              
ATOM   3637  H   THR A 234      35.955  -2.485  21.184  1.00  0.00              
ATOM   3638  HA  THR A 234      37.258  -3.991  23.313  1.00  0.00              
ATOM   3639  HB  THR A 234      37.754  -1.786  24.280  1.00  0.00              
ATOM   3640  HG1 THR A 234      36.857  -0.053  22.583  1.00  0.00              
ATOM   3641 1HG2 THR A 234      38.978  -0.796  22.377  1.00  0.00              
ATOM   3642 2HG2 THR A 234      39.147  -2.568  22.395  1.00  0.00              
ATOM   3643 3HG2 THR A 234      38.029  -1.792  21.249  1.00  0.00              
ATOM   3644  N   PHE A 235      34.277  -2.920  23.871  1.00  0.00              
ATOM   3645  CA  PHE A 235      33.167  -3.200  24.765  1.00  0.00              
ATOM   3646  C   PHE A 235      33.064  -4.693  25.045  1.00  0.00              
ATOM   3647  O   PHE A 235      32.961  -5.109  26.198  1.00  0.00              
ATOM   3648  CB  PHE A 235      31.857  -2.679  24.172  1.00  0.00              
ATOM   3649  CG  PHE A 235      30.634  -3.123  24.921  1.00  0.00              
ATOM   3650  CD1 PHE A 235      30.335  -2.592  26.167  1.00  0.00              
ATOM   3651  CD2 PHE A 235      29.779  -4.074  24.383  1.00  0.00              
ATOM   3652  CE1 PHE A 235      29.209  -3.001  26.858  1.00  0.00              
ATOM   3653  CE2 PHE A 235      28.653  -4.483  25.070  1.00  0.00              
ATOM   3654  CZ  PHE A 235      28.369  -3.946  26.309  1.00  0.00              
ATOM   3655  H   PHE A 235      34.094  -2.469  22.986  1.00  0.00              
ATOM   3656  HA  PHE A 235      33.333  -2.710  25.725  1.00  0.00              
ATOM   3657 1HB  PHE A 235      31.849  -1.590  24.179  1.00  0.00              
ATOM   3658 2HB  PHE A 235      31.742  -3.035  23.149  1.00  0.00              
ATOM   3659  HD1 PHE A 235      30.999  -1.844  26.600  1.00  0.00              
ATOM   3660  HD2 PHE A 235      30.005  -4.498  23.404  1.00  0.00              
ATOM   3661  HE1 PHE A 235      28.987  -2.575  27.836  1.00  0.00              
ATOM   3662  HE2 PHE A 235      27.990  -5.230  24.635  1.00  0.00              
ATOM   3663  HZ  PHE A 235      27.482  -4.269  26.853  1.00  0.00              
ATOM   3664  N   PHE A 236      33.084  -5.495  23.984  1.00  0.00              
ATOM   3665  CA  PHE A 236      33.027  -6.953  24.123  1.00  0.00              
ATOM   3666  C   PHE A 236      34.311  -7.706  24.554  1.00  0.00              
ATOM   3667  O   PHE A 236      34.204  -8.784  25.127  1.00  0.00              
ATOM   3668  CB  PHE A 236      32.543  -7.535  22.794  1.00  0.00              
ATOM   3669  CG  PHE A 236      31.089  -7.280  22.515  1.00  0.00              
ATOM   3670  CD1 PHE A 236      30.703  -6.458  21.466  1.00  0.00              
ATOM   3671  CD2 PHE A 236      30.104  -7.860  23.299  1.00  0.00              
ATOM   3672  CE1 PHE A 236      29.366  -6.223  21.208  1.00  0.00              
ATOM   3673  CE2 PHE A 236      28.767  -7.628  23.043  1.00  0.00              
ATOM   3674  CZ  PHE A 236      28.398  -6.808  21.996  1.00  0.00              
ATOM   3675  H   PHE A 236      33.139  -5.091  23.060  1.00  0.00              
ATOM   3676  HA  PHE A 236      32.332  -7.221  24.921  1.00  0.00              
ATOM   3677 1HB  PHE A 236      33.100  -7.097  21.967  1.00  0.00              
ATOM   3678 2HB  PHE A 236      32.676  -8.616  22.788  1.00  0.00              
ATOM   3679  HD1 PHE A 236      31.469  -5.996  20.842  1.00  0.00              
ATOM   3680  HD2 PHE A 236      30.396  -8.508  24.127  1.00  0.00              
ATOM   3681  HE1 PHE A 236      29.077  -5.575  20.381  1.00  0.00              
ATOM   3682  HE2 PHE A 236      28.003  -8.091  23.667  1.00  0.00              
ATOM   3683  HZ  PHE A 236      27.344  -6.622  21.794  1.00  0.00              
ATOM   3684  N   CYS A 237      35.514  -7.185  24.307  1.00  0.00              
ATOM   3685  CA  CYS A 237      36.740  -7.863  24.712  1.00  0.00              
ATOM   3686  C   CYS A 237      37.336  -7.167  25.929  1.00  0.00              
ATOM   3687  O   CYS A 237      37.864  -6.060  25.827  1.00  0.00              
ATOM   3688  CB  CYS A 237      37.638  -7.696  23.486  1.00  0.00              
ATOM   3689  SG  CYS A 237      39.260  -8.484  23.633  1.00  0.00              
ATOM   3690  H   CYS A 237      35.577  -6.299  23.828  1.00  0.00              
ATOM   3691  HA  CYS A 237      36.604  -8.927  24.903  1.00  0.00              
ATOM   3692 1HB  CYS A 237      37.165  -8.139  22.609  1.00  0.00              
ATOM   3693 2HB  CYS A 237      37.831  -6.640  23.301  1.00  0.00              
ATOM   3694  N   PRO A 238      37.247  -7.822  27.082  1.00  0.00              
ATOM   3695  CA  PRO A 238      37.828  -7.294  28.310  1.00  0.00              
ATOM   3696  C   PRO A 238      39.340  -7.474  28.344  1.00  0.00              
ATOM   3697  O   PRO A 238      39.879  -8.404  27.743  1.00  0.00              
ATOM   3698  CB  PRO A 238      37.132  -8.088  29.420  1.00  0.00              
ATOM   3699  CG  PRO A 238      36.852  -9.418  28.806  1.00  0.00              
ATOM   3700  CD  PRO A 238      36.546  -9.133  27.360  1.00  0.00              
ATOM   3701  HA  PRO A 238      37.675  -6.211  28.422  1.00  0.00              
ATOM   3702 1HB  PRO A 238      37.773  -8.186  30.308  1.00  0.00              
ATOM   3703 2HB  PRO A 238      36.203  -7.597  29.745  1.00  0.00              
ATOM   3704 1HG  PRO A 238      37.717 -10.090  28.903  1.00  0.00              
ATOM   3705 2HG  PRO A 238      36.003  -9.913  29.300  1.00  0.00              
ATOM   3706 1HD  PRO A 238      36.920  -9.923  26.692  1.00  0.00              
ATOM   3707 2HD  PRO A 238      35.466  -9.040  27.174  1.00  0.00              
ATOM   3708  N   ASP A 239      40.022  -6.578  29.050  1.00  0.00              
ATOM   3709  CA  ASP A 239      41.475  -6.630  29.156  1.00  0.00              
ATOM   3710  C   ASP A 239      42.116  -6.827  27.789  1.00  0.00              
ATOM   3711  O   ASP A 239      43.025  -7.642  27.630  1.00  0.00              
ATOM   3712  CB  ASP A 239      41.905  -7.752  30.106  1.00  0.00              
ATOM   3713  CG  ASP A 239      41.421  -7.582  31.540  1.00  0.00              
ATOM   3714  OD1 ASP A 239      41.599  -6.518  32.084  1.00  0.00              
ATOM   3715  OD2 ASP A 239      40.741  -8.456  32.023  1.00  0.00              
ATOM   3716  H   ASP A 239      39.520  -5.842  29.526  1.00  0.00              
ATOM   3717  HA  ASP A 239      41.851  -5.683  29.544  1.00  0.00              
ATOM   3718 1HB  ASP A 239      41.641  -8.748  29.749  1.00  0.00              
ATOM   3719 2HB  ASP A 239      42.987  -7.628  30.071  1.00  0.00              
ATOM   3720  N   CYS A 240      41.637  -6.076  26.803  1.00  0.00              
ATOM   3721  CA  CYS A 240      41.943  -6.359  25.406  1.00  0.00              
ATOM   3722  C   CYS A 240      42.705  -5.203  24.772  1.00  0.00              
ATOM   3723  O   CYS A 240      42.174  -4.102  24.628  1.00  0.00              
ATOM   3724  CB  CYS A 240      40.555  -6.502  24.779  1.00  0.00              
ATOM   3725  SG  CYS A 240      40.564  -7.048  23.055  1.00  0.00              
ATOM   3726  H   CYS A 240      41.047  -5.288  27.027  1.00  0.00              
ATOM   3727  HA  CYS A 240      42.488  -7.292  25.262  1.00  0.00              
ATOM   3728 1HB  CYS A 240      39.968  -7.240  25.327  1.00  0.00              
ATOM   3729 2HB  CYS A 240      40.037  -5.544  24.790  1.00  0.00              
ATOM   3730  N   SER A 241      43.953  -5.459  24.395  1.00  0.00              
ATOM   3731  CA  SER A 241      44.788  -4.442  23.767  1.00  0.00              
ATOM   3732  C   SER A 241      44.294  -4.122  22.362  1.00  0.00              
ATOM   3733  O   SER A 241      43.500  -4.867  21.788  1.00  0.00              
ATOM   3734  CB  SER A 241      46.233  -4.902  23.729  1.00  0.00              
ATOM   3735  OG  SER A 241      46.464  -5.827  22.703  1.00  0.00              
ATOM   3736  H   SER A 241      44.332  -6.383  24.546  1.00  0.00              
ATOM   3737  HA  SER A 241      44.868  -3.526  24.354  1.00  0.00              
ATOM   3738 1HB  SER A 241      46.870  -4.032  23.572  1.00  0.00              
ATOM   3739 2HB  SER A 241      46.478  -5.363  24.685  1.00  0.00              
ATOM   3740  HG  SER A 241      46.335  -5.400  21.853  1.00  0.00              
ATOM   3741  N   HIS A 242      44.769  -3.009  21.813  1.00  0.00              
ATOM   3742  CA  HIS A 242      44.602  -2.724  20.393  1.00  0.00              
ATOM   3743  C   HIS A 242      45.342  -3.752  19.547  1.00  0.00              
ATOM   3744  O   HIS A 242      46.118  -4.554  20.066  1.00  0.00              
ATOM   3745  CB  HIS A 242      45.096  -1.312  20.059  1.00  0.00              
ATOM   3746  CG  HIS A 242      46.583  -1.158  20.150  1.00  0.00              
ATOM   3747  ND1 HIS A 242      47.438  -1.597  19.160  1.00  0.00              
ATOM   3748  CD2 HIS A 242      47.366  -0.616  21.111  1.00  0.00              
ATOM   3749  CE1 HIS A 242      48.684  -1.330  19.510  1.00  0.00              
ATOM   3750  NE2 HIS A 242      48.668  -0.735  20.688  1.00  0.00              
ATOM   3751  H   HIS A 242      45.259  -2.344  22.395  1.00  0.00              
ATOM   3752  HA  HIS A 242      43.548  -2.797  20.127  1.00  0.00              
ATOM   3753 1HB  HIS A 242      44.818  -1.048  19.039  1.00  0.00              
ATOM   3754 2HB  HIS A 242      44.665  -0.590  20.752  1.00  0.00              
ATOM   3755  HD2 HIS A 242      47.145  -0.147  22.070  1.00  0.00              
ATOM   3756  HE1 HIS A 242      49.514  -1.599  18.856  1.00  0.00              
ATOM   3757  HE2 HIS A 242      49.476  -0.416  21.203  1.00  0.00              
ATOM   3758  N   ALA A 243      45.098  -3.722  18.242  1.00  0.00              
ATOM   3759  CA  ALA A 243      45.764  -4.632  17.317  1.00  0.00              
ATOM   3760  C   ALA A 243      45.741  -4.101  15.889  1.00  0.00              
ATOM   3761  O   ALA A 243      44.938  -3.231  15.553  1.00  0.00              
ATOM   3762  CB  ALA A 243      45.123  -6.011  17.376  1.00  0.00              
ATOM   3763  H   ALA A 243      44.434  -3.053  17.880  1.00  0.00              
ATOM   3764  HA  ALA A 243      46.811  -4.722  17.608  1.00  0.00              
ATOM   3765 1HB  ALA A 243      45.632  -6.677  16.680  1.00  0.00              
ATOM   3766 2HB  ALA A 243      45.208  -6.409  18.388  1.00  0.00              
ATOM   3767 3HB  ALA A 243      44.072  -5.935  17.103  1.00  0.00              
ATOM   3768  N   PRO A 244      46.626  -4.631  15.052  1.00  0.00              
ATOM   3769  CA  PRO A 244      46.702  -4.219  13.655  1.00  0.00              
ATOM   3770  C   PRO A 244      45.311  -4.204  13.034  1.00  0.00              
ATOM   3771  O   PRO A 244      45.018  -3.383  12.165  1.00  0.00              
ATOM   3772  CB  PRO A 244      47.620  -5.256  13.001  1.00  0.00              
ATOM   3773  CG  PRO A 244      48.544  -5.676  14.093  1.00  0.00              
ATOM   3774  CD  PRO A 244      47.713  -5.658  15.348  1.00  0.00              
ATOM   3775  HA  PRO A 244      47.088  -3.196  13.534  1.00  0.00              
ATOM   3776 1HB  PRO A 244      47.049  -6.112  12.612  1.00  0.00              
ATOM   3777 2HB  PRO A 244      48.175  -4.827  12.154  1.00  0.00              
ATOM   3778 1HG  PRO A 244      48.953  -6.679  13.905  1.00  0.00              
ATOM   3779 2HG  PRO A 244      49.400  -4.990  14.176  1.00  0.00              
ATOM   3780 1HD  PRO A 244      47.270  -6.640  15.568  1.00  0.00              
ATOM   3781 2HD  PRO A 244      48.299  -5.365  16.232  1.00  0.00              
ATOM   3782  N   LEU A 245      44.419  -5.104  13.409  1.00  0.00              
ATOM   3783  CA  LEU A 245      43.035  -5.123  12.952  1.00  0.00              
ATOM   3784  C   LEU A 245      42.232  -4.032  13.649  1.00  0.00              
ATOM   3785  O   LEU A 245      41.367  -3.400  13.042  1.00  0.00              
ATOM   3786  CB  LEU A 245      42.406  -6.499  13.203  1.00  0.00              
ATOM   3787  CG  LEU A 245      40.959  -6.654  12.718  1.00  0.00              
ATOM   3788  CD1 LEU A 245      40.868  -6.327  11.234  1.00  0.00              
ATOM   3789  CD2 LEU A 245      40.481  -8.073  12.989  1.00  0.00              
ATOM   3790  H   LEU A 245      44.747  -5.841  14.016  1.00  0.00              
ATOM   3791  HA  LEU A 245      42.992  -4.904  11.886  1.00  0.00              
ATOM   3792 1HB  LEU A 245      43.071  -7.111  12.596  1.00  0.00              
ATOM   3793 2HB  LEU A 245      42.491  -6.797  14.248  1.00  0.00              
ATOM   3794  HG  LEU A 245      40.344  -5.976  13.312  1.00  0.00              
ATOM   3795 1HD1 LEU A 245      39.836  -6.440  10.899  1.00  0.00              
ATOM   3796 2HD1 LEU A 245      41.192  -5.300  11.067  1.00  0.00              
ATOM   3797 3HD1 LEU A 245      41.507  -7.007  10.672  1.00  0.00              
ATOM   3798 1HD2 LEU A 245      39.452  -8.181  12.645  1.00  0.00              
ATOM   3799 2HD2 LEU A 245      41.118  -8.779  12.457  1.00  0.00              
ATOM   3800 3HD2 LEU A 245      40.528  -8.275  14.059  1.00  0.00              
ATOM   3801  N   TRP A 246      42.522  -3.816  14.928  1.00  0.00              
ATOM   3802  CA  TRP A 246      41.746  -2.888  15.743  1.00  0.00              
ATOM   3803  C   TRP A 246      42.602  -1.704  16.176  1.00  0.00              
ATOM   3804  O   TRP A 246      42.939  -1.566  17.352  1.00  0.00              
ATOM   3805  CB  TRP A 246      41.174  -3.600  16.970  1.00  0.00              
ATOM   3806  CG  TRP A 246      40.578  -4.940  16.660  1.00  0.00              
ATOM   3807  CD1 TRP A 246      41.159  -6.156  16.862  1.00  0.00              
ATOM   3808  CD2 TRP A 246      39.288  -5.199  16.094  1.00  0.00              
ATOM   3809  NE1 TRP A 246      40.312  -7.158  16.456  1.00  0.00              
ATOM   3810  CE2 TRP A 246      39.154  -6.595  15.982  1.00  0.00              
ATOM   3811  CE3 TRP A 246      38.231  -4.383  15.672  1.00  0.00              
ATOM   3812  CZ2 TRP A 246      38.015  -7.193  15.467  1.00  0.00              
ATOM   3813  CZ3 TRP A 246      37.088  -4.984  15.156  1.00  0.00              
ATOM   3814  CH2 TRP A 246      36.983  -6.348  15.057  1.00  0.00              
ATOM   3815  H   TRP A 246      43.299  -4.307  15.346  1.00  0.00              
ATOM   3816  HA  TRP A 246      40.920  -2.484  15.159  1.00  0.00              
ATOM   3817 1HB  TRP A 246      41.958  -3.770  17.708  1.00  0.00              
ATOM   3818 2HB  TRP A 246      40.380  -3.001  17.415  1.00  0.00              
ATOM   3819  HD1 TRP A 246      42.158  -6.159  17.293  1.00  0.00              
ATOM   3820  HE1 TRP A 246      40.508  -8.148  16.499  1.00  0.00              
ATOM   3821  HE3 TRP A 246      38.260  -3.296  15.731  1.00  0.00              
ATOM   3822  HZ2 TRP A 246      37.974  -8.281  15.405  1.00  0.00              
ATOM   3823  HZ3 TRP A 246      36.273  -4.337  14.830  1.00  0.00              
ATOM   3824  HH2 TRP A 246      36.069  -6.779  14.647  1.00  0.00              
ATOM   3825  N   LEU A 247      42.950  -0.852  15.218  1.00  0.00              
ATOM   3826  CA  LEU A 247      43.732   0.345  15.505  1.00  0.00              
ATOM   3827  C   LEU A 247      42.841   1.576  15.608  1.00  0.00              
ATOM   3828  O   LEU A 247      42.680   2.319  14.640  1.00  0.00              
ATOM   3829  CB  LEU A 247      44.802   0.551  14.425  1.00  0.00              
ATOM   3830  CG  LEU A 247      45.852  -0.563  14.326  1.00  0.00              
ATOM   3831  CD1 LEU A 247      46.810  -0.276  13.178  1.00  0.00              
ATOM   3832  CD2 LEU A 247      46.605  -0.670  15.644  1.00  0.00              
ATOM   3833  H   LEU A 247      42.666  -1.036  14.267  1.00  0.00              
ATOM   3834  HA  LEU A 247      44.222   0.238  16.472  1.00  0.00              
ATOM   3835 1HB  LEU A 247      44.165   0.544  13.542  1.00  0.00              
ATOM   3836 2HB  LEU A 247      45.286   1.523  14.516  1.00  0.00              
ATOM   3837  HG  LEU A 247      45.317  -1.500  14.171  1.00  0.00              
ATOM   3838 1HD1 LEU A 247      47.552  -1.072  13.116  1.00  0.00              
ATOM   3839 2HD1 LEU A 247      46.253  -0.227  12.243  1.00  0.00              
ATOM   3840 3HD1 LEU A 247      47.313   0.674  13.353  1.00  0.00              
ATOM   3841 1HD2 LEU A 247      47.351  -1.463  15.572  1.00  0.00              
ATOM   3842 2HD2 LEU A 247      47.101   0.277  15.858  1.00  0.00              
ATOM   3843 3HD2 LEU A 247      45.905  -0.903  16.446  1.00  0.00              
ATOM   3844  N   MET A 248      42.265   1.787  16.786  1.00  0.00              
ATOM   3845  CA  MET A 248      41.427   2.959  17.041  1.00  0.00              
ATOM   3846  C   MET A 248      42.101   4.230  16.549  1.00  0.00              
ATOM   3847  O   MET A 248      41.464   5.115  15.954  1.00  0.00              
ATOM   3848  CB  MET A 248      41.112   3.073  18.531  1.00  0.00              
ATOM   3849  CG  MET A 248      40.153   4.201  18.887  1.00  0.00              
ATOM   3850  SD  MET A 248      38.492   3.932  18.236  1.00  0.00              
ATOM   3851  CE  MET A 248      37.781   2.920  19.530  1.00  0.00              
ATOM   3852  H   MET A 248      42.411   1.116  17.527  1.00  0.00              
ATOM   3853  HA  MET A 248      40.489   2.871  16.493  1.00  0.00              
ATOM   3854 1HB  MET A 248      40.683   2.121  18.838  1.00  0.00              
ATOM   3855 2HB  MET A 248      42.061   3.229  19.046  1.00  0.00              
ATOM   3856 1HG  MET A 248      40.104   4.275  19.973  1.00  0.00              
ATOM   3857 2HG  MET A 248      40.553   5.128  18.477  1.00  0.00              
ATOM   3858 1HE  MET A 248      36.752   2.670  19.273  1.00  0.00              
ATOM   3859 2HE  MET A 248      38.363   2.003  19.635  1.00  0.00              
ATOM   3860 3HE  MET A 248      37.797   3.469  20.471  1.00  0.00              
ATOM   3861  N   TYR A 249      43.399   4.315  16.809  1.00  0.00              
ATOM   3862  CA  TYR A 249      44.176   5.464  16.373  1.00  0.00              
ATOM   3863  C   TYR A 249      44.107   5.648  14.856  1.00  0.00              
ATOM   3864  O   TYR A 249      43.990   6.768  14.360  1.00  0.00              
ATOM   3865  CB  TYR A 249      45.632   5.318  16.820  1.00  0.00              
ATOM   3866  CG  TYR A 249      46.502   6.505  16.471  1.00  0.00              
ATOM   3867  CD1 TYR A 249      46.395   7.698  17.172  1.00  0.00              
ATOM   3868  CD2 TYR A 249      47.430   6.428  15.444  1.00  0.00              
ATOM   3869  CE1 TYR A 249      47.187   8.785  16.857  1.00  0.00              
ATOM   3870  CE2 TYR A 249      48.228   7.508  15.121  1.00  0.00              
ATOM   3871  CZ  TYR A 249      48.104   8.686  15.830  1.00  0.00              
ATOM   3872  OH  TYR A 249      48.897   9.765  15.512  1.00  0.00              
ATOM   3873  H   TYR A 249      43.860   3.575  17.318  1.00  0.00              
ATOM   3874  HA  TYR A 249      43.765   6.376  16.809  1.00  0.00              
ATOM   3875 1HB  TYR A 249      45.625   5.179  17.902  1.00  0.00              
ATOM   3876 2HB  TYR A 249      46.028   4.424  16.341  1.00  0.00              
ATOM   3877  HD1 TYR A 249      45.669   7.769  17.982  1.00  0.00              
ATOM   3878  HD2 TYR A 249      47.524   5.496  14.887  1.00  0.00              
ATOM   3879  HE1 TYR A 249      47.092   9.716  17.415  1.00  0.00              
ATOM   3880  HE2 TYR A 249      48.951   7.428  14.308  1.00  0.00              
ATOM   3881  HH  TYR A 249      48.743  10.095  14.624  1.00  0.00              
ATOM   3882  N   LEU A 250      44.171   4.541  14.124  1.00  0.00              
ATOM   3883  CA  LEU A 250      44.074   4.568  12.666  1.00  0.00              
ATOM   3884  C   LEU A 250      42.708   5.046  12.191  1.00  0.00              
ATOM   3885  O   LEU A 250      42.603   5.807  11.215  1.00  0.00              
ATOM   3886  CB  LEU A 250      44.374   3.177  12.093  1.00  0.00              
ATOM   3887  CG  LEU A 250      44.320   3.075  10.564  1.00  0.00              
ATOM   3888  CD1 LEU A 250      45.344   4.015   9.941  1.00  0.00              
ATOM   3889  CD2 LEU A 250      44.580   1.637  10.140  1.00  0.00              
ATOM   3890  H   LEU A 250      44.289   3.654  14.593  1.00  0.00              
ATOM   3891  HA  LEU A 250      44.796   5.280  12.266  1.00  0.00              
ATOM   3892 1HB  LEU A 250      45.400   3.061  12.440  1.00  0.00              
ATOM   3893 2HB  LEU A 250      43.748   2.410  12.548  1.00  0.00              
ATOM   3894  HG  LEU A 250      43.306   3.335  10.258  1.00  0.00              
ATOM   3895 1HD1 LEU A 250      45.298   3.936   8.855  1.00  0.00              
ATOM   3896 2HD1 LEU A 250      45.124   5.041  10.239  1.00  0.00              
ATOM   3897 3HD1 LEU A 250      46.342   3.743  10.282  1.00  0.00              
ATOM   3898 1HD2 LEU A 250      44.541   1.566   9.053  1.00  0.00              
ATOM   3899 2HD2 LEU A 250      45.565   1.327  10.489  1.00  0.00              
ATOM   3900 3HD2 LEU A 250      43.821   0.987  10.574  1.00  0.00              
ATOM   3901  N   ALA A 251      41.666   4.590  12.881  1.00  0.00              
ATOM   3902  CA  ALA A 251      40.320   5.038  12.587  1.00  0.00              
ATOM   3903  C   ALA A 251      40.184   6.533  12.824  1.00  0.00              
ATOM   3904  O   ALA A 251      39.491   7.236  12.074  1.00  0.00              
ATOM   3905  CB  ALA A 251      39.309   4.268  13.425  1.00  0.00              
ATOM   3906  H   ALA A 251      41.811   3.921  13.623  1.00  0.00              
ATOM   3907  HA  ALA A 251      40.111   4.852  11.534  1.00  0.00              
ATOM   3908 1HB  ALA A 251      38.304   4.618  13.193  1.00  0.00              
ATOM   3909 2HB  ALA A 251      39.385   3.204  13.199  1.00  0.00              
ATOM   3910 3HB  ALA A 251      39.514   4.431  14.482  1.00  0.00              
ATOM   3911  N   ILE A 252      40.860   7.024  13.859  1.00  0.00              
ATOM   3912  CA  ILE A 252      40.894   8.456  14.126  1.00  0.00              
ATOM   3913  C   ILE A 252      41.551   9.208  12.969  1.00  0.00              
ATOM   3914  O   ILE A 252      41.053  10.252  12.504  1.00  0.00              
ATOM   3915  CB  ILE A 252      41.649   8.770  15.431  1.00  0.00              
ATOM   3916  CG1 ILE A 252      40.863   8.255  16.640  1.00  0.00              
ATOM   3917  CG2 ILE A 252      41.901  10.265  15.554  1.00  0.00              
ATOM   3918  CD1 ILE A 252      41.646   8.279  17.933  1.00  0.00              
ATOM   3919  H   ILE A 252      41.359   6.397  14.473  1.00  0.00              
ATOM   3920  HA  ILE A 252      39.884   8.860  14.186  1.00  0.00              
ATOM   3921  HB  ILE A 252      42.601   8.240  15.427  1.00  0.00              
ATOM   3922 1HG1 ILE A 252      39.976   8.880  16.740  1.00  0.00              
ATOM   3923 2HG1 ILE A 252      40.561   7.231  16.417  1.00  0.00              
ATOM   3924 1HG2 ILE A 252      42.434  10.469  16.482  1.00  0.00              
ATOM   3925 2HG2 ILE A 252      42.499  10.603  14.709  1.00  0.00              
ATOM   3926 3HG2 ILE A 252      40.948  10.795  15.559  1.00  0.00              
ATOM   3927 1HD1 ILE A 252      41.023   7.899  18.743  1.00  0.00              
ATOM   3928 2HD1 ILE A 252      42.533   7.652  17.834  1.00  0.00              
ATOM   3929 3HD1 ILE A 252      41.947   9.301  18.158  1.00  0.00              
ATOM   3930  N   VAL A 253      42.664   8.663  12.487  1.00  0.00              
ATOM   3931  CA  VAL A 253      43.336   9.251  11.343  1.00  0.00              
ATOM   3932  C   VAL A 253      42.428   9.241  10.122  1.00  0.00              
ATOM   3933  O   VAL A 253      42.411  10.208   9.368  1.00  0.00              
ATOM   3934  CB  VAL A 253      44.644   8.509  11.011  1.00  0.00              
ATOM   3935  CG1 VAL A 253      45.214   9.000   9.688  1.00  0.00              
ATOM   3936  CG2 VAL A 253      45.659   8.692  12.128  1.00  0.00              
ATOM   3937  H   VAL A 253      43.053   7.834  12.914  1.00  0.00              
ATOM   3938  HA  VAL A 253      43.568  10.303  11.516  1.00  0.00              
ATOM   3939  HB  VAL A 253      44.437   7.440  10.943  1.00  0.00              
ATOM   3940 1HG1 VAL A 253      46.138   8.464   9.469  1.00  0.00              
ATOM   3941 2HG1 VAL A 253      44.493   8.819   8.891  1.00  0.00              
ATOM   3942 3HG1 VAL A 253      45.422  10.068   9.756  1.00  0.00              
ATOM   3943 1HG2 VAL A 253      46.577   8.161  11.877  1.00  0.00              
ATOM   3944 2HG2 VAL A 253      45.876   9.753  12.251  1.00  0.00              
ATOM   3945 3HG2 VAL A 253      45.253   8.294  13.058  1.00  0.00              
ATOM   3946  N   LEU A 254      41.659   8.171   9.934  1.00  0.00              
ATOM   3947  CA  LEU A 254      40.748   8.124   8.792  1.00  0.00              
ATOM   3948  C   LEU A 254      39.733   9.257   8.869  1.00  0.00              
ATOM   3949  O   LEU A 254      39.432   9.932   7.865  1.00  0.00              
ATOM   3950  CB  LEU A 254      40.033   6.768   8.733  1.00  0.00              
ATOM   3951  CG  LEU A 254      40.922   5.578   8.349  1.00  0.00              
ATOM   3952  CD1 LEU A 254      40.150   4.276   8.511  1.00  0.00              
ATOM   3953  CD2 LEU A 254      41.404   5.745   6.916  1.00  0.00              
ATOM   3954  H   LEU A 254      41.693   7.387  10.570  1.00  0.00              
ATOM   3955  HA  LEU A 254      41.310   8.265   7.870  1.00  0.00              
ATOM   3956 1HB  LEU A 254      39.725   6.684   9.774  1.00  0.00              
ATOM   3957 2HB  LEU A 254      39.150   6.805   8.095  1.00  0.00              
ATOM   3958  HG  LEU A 254      41.796   5.604   9.000  1.00  0.00              
ATOM   3959 1HD1 LEU A 254      40.789   3.437   8.236  1.00  0.00              
ATOM   3960 2HD1 LEU A 254      39.835   4.166   9.549  1.00  0.00              
ATOM   3961 3HD1 LEU A 254      39.273   4.290   7.864  1.00  0.00              
ATOM   3962 1HD2 LEU A 254      42.037   4.899   6.645  1.00  0.00              
ATOM   3963 2HD2 LEU A 254      40.546   5.787   6.245  1.00  0.00              
ATOM   3964 3HD2 LEU A 254      41.978   6.668   6.829  1.00  0.00              
ATOM   3965  N   SER A 255      39.214   9.457  10.077  1.00  0.00              
ATOM   3966  CA  SER A 255      38.269  10.530  10.332  1.00  0.00              
ATOM   3967  C   SER A 255      38.896  11.861   9.948  1.00  0.00              
ATOM   3968  O   SER A 255      38.243  12.728   9.361  1.00  0.00              
ATOM   3969  CB  SER A 255      37.847  10.532  11.789  1.00  0.00              
ATOM   3970  OG  SER A 255      37.099   9.395  12.122  1.00  0.00              
ATOM   3971  H   SER A 255      39.485   8.848  10.836  1.00  0.00              
ATOM   3972  HA  SER A 255      37.309  10.389   9.833  1.00  0.00              
ATOM   3973 1HB  SER A 255      38.741  10.563  12.410  1.00  0.00              
ATOM   3974 2HB  SER A 255      37.244  11.420  11.976  1.00  0.00              
ATOM   3975  HG  SER A 255      37.115   8.776  11.388  1.00  0.00              
ATOM   3976  N   HIS A 256      40.172  12.012  10.284  1.00  0.00              
ATOM   3977  CA  HIS A 256      40.922  13.215   9.919  1.00  0.00              
ATOM   3978  C   HIS A 256      41.043  13.446   8.410  1.00  0.00              
ATOM   3979  O   HIS A 256      40.893  14.574   7.912  1.00  0.00              
ATOM   3980  CB  HIS A 256      42.323  13.160  10.536  1.00  0.00              
ATOM   3981  CG  HIS A 256      42.327  13.254  12.030  1.00  0.00              
ATOM   3982  ND1 HIS A 256      43.391  12.831  12.799  1.00  0.00              
ATOM   3983  CD2 HIS A 256      41.398  13.721  12.897  1.00  0.00              
ATOM   3984  CE1 HIS A 256      43.115  13.035  14.076  1.00  0.00              
ATOM   3985  NE2 HIS A 256      41.912  13.573  14.161  1.00  0.00              
ATOM   3986  H   HIS A 256      40.638  11.282  10.803  1.00  0.00              
ATOM   3987  HA  HIS A 256      40.402  14.097  10.291  1.00  0.00              
ATOM   3988 1HB  HIS A 256      42.809  12.217  10.282  1.00  0.00              
ATOM   3989 2HB  HIS A 256      42.927  13.989  10.169  1.00  0.00              
ATOM   3990  HD1 HIS A 256      44.271  12.500  12.460  1.00  0.00              
ATOM   3991  HD2 HIS A 256      40.405  14.151  12.758  1.00  0.00              
ATOM   3992  HE1 HIS A 256      43.834  12.766  14.849  1.00  0.00              
ATOM   3993  N   THR A 257      41.324  12.368   7.685  1.00  0.00              
ATOM   3994  CA  THR A 257      41.440  12.454   6.242  1.00  0.00              
ATOM   3995  C   THR A 257      40.084  12.764   5.630  1.00  0.00              
ATOM   3996  O   THR A 257      40.011  13.384   4.572  1.00  0.00              
ATOM   3997  CB  THR A 257      41.990  11.151   5.634  1.00  0.00              
ATOM   3998  OG1 THR A 257      41.116  10.062   5.957  1.00  0.00              
ATOM   3999  CG2 THR A 257      43.382  10.856   6.173  1.00  0.00              
ATOM   4000  H   THR A 257      41.461  11.476   8.138  1.00  0.00              
ATOM   4001  HA  THR A 257      42.109  13.272   5.973  1.00  0.00              
ATOM   4002  HB  THR A 257      42.037  11.258   4.550  1.00  0.00              
ATOM   4003  HG1 THR A 257      41.461   9.251   5.577  1.00  0.00              
ATOM   4004 1HG2 THR A 257      43.754   9.932   5.732  1.00  0.00              
ATOM   4005 2HG2 THR A 257      44.052  11.677   5.918  1.00  0.00              
ATOM   4006 3HG2 THR A 257      43.335  10.748   7.256  1.00  0.00              
ATOM   4007  N   ASN A 258      39.010  12.336   6.291  1.00  0.00              
ATOM   4008  CA  ASN A 258      37.680  12.725   5.833  1.00  0.00              
ATOM   4009  C   ASN A 258      37.534  14.236   5.938  1.00  0.00              
ATOM   4010  O   ASN A 258      37.080  14.910   5.007  1.00  0.00              
ATOM   4011  CB  ASN A 258      36.581  12.025   6.612  1.00  0.00              
ATOM   4012  CG  ASN A 258      35.196  12.489   6.255  1.00  0.00              
ATOM   4013  OD1 ASN A 258      34.526  13.170   7.040  1.00  0.00              
ATOM   4014  ND2 ASN A 258      34.734  12.057   5.110  1.00  0.00              
ATOM   4015  H   ASN A 258      39.096  11.745   7.106  1.00  0.00              
ATOM   4016  HA  ASN A 258      37.555  12.452   4.784  1.00  0.00              
ATOM   4017 1HB  ASN A 258      36.578  10.940   6.720  1.00  0.00              
ATOM   4018 2HB  ASN A 258      36.872  12.483   7.557  1.00  0.00              
ATOM   4019 1HD2 ASN A 258      33.819  12.326   4.807  1.00  0.00              
ATOM   4020 2HD2 ASN A 258      35.294  11.459   4.538  1.00  0.00              
ATOM   4021  N   SER A 259      37.927  14.751   7.098  1.00  0.00              
ATOM   4022  CA  SER A 259      37.872  16.178   7.383  1.00  0.00              
ATOM   4023  C   SER A 259      38.640  16.975   6.341  1.00  0.00              
ATOM   4024  O   SER A 259      38.239  18.078   5.970  1.00  0.00              
ATOM   4025  CB  SER A 259      38.419  16.457   8.769  1.00  0.00              
ATOM   4026  OG  SER A 259      37.627  15.883   9.773  1.00  0.00              
ATOM   4027  H   SER A 259      38.279  14.122   7.805  1.00  0.00              
ATOM   4028  HA  SER A 259      36.855  16.563   7.470  1.00  0.00              
ATOM   4029 1HB  SER A 259      39.426  16.047   8.835  1.00  0.00              
ATOM   4030 2HB  SER A 259      38.456  17.535   8.920  1.00  0.00              
ATOM   4031  HG  SER A 259      36.739  16.246   9.725  1.00  0.00              
ATOM   4032  N   VAL A 260      39.746  16.413   5.869  1.00  0.00              
ATOM   4033  CA  VAL A 260      40.513  17.070   4.817  1.00  0.00              
ATOM   4034  C   VAL A 260      39.758  17.047   3.490  1.00  0.00              
ATOM   4035  O   VAL A 260      39.613  18.071   2.822  1.00  0.00              
ATOM   4036  CB  VAL A 260      41.891  16.409   4.626  1.00  0.00              
ATOM   4037  CG1 VAL A 260      42.583  16.967   3.392  1.00  0.00              
ATOM   4038  CG2 VAL A 260      42.757  16.616   5.860  1.00  0.00              
ATOM   4039  H   VAL A 260      40.067  15.526   6.233  1.00  0.00              
ATOM   4040  HA  VAL A 260      40.663  18.128   5.037  1.00  0.00              
ATOM   4041  HB  VAL A 260      41.756  15.334   4.511  1.00  0.00              
ATOM   4042 1HG1 VAL A 260      43.556  16.489   3.272  1.00  0.00              
ATOM   4043 2HG1 VAL A 260      41.972  16.771   2.511  1.00  0.00              
ATOM   4044 3HG1 VAL A 260      42.721  18.042   3.506  1.00  0.00              
ATOM   4045 1HG2 VAL A 260      43.727  16.142   5.708  1.00  0.00              
ATOM   4046 2HG2 VAL A 260      42.897  17.683   6.030  1.00  0.00              
ATOM   4047 3HG2 VAL A 260      42.268  16.171   6.726  1.00  0.00              
ATOM   4048  N   VAL A 261      39.268  15.866   3.129  1.00  0.00              
ATOM   4049  CA  VAL A 261      38.657  15.627   1.827  1.00  0.00              
ATOM   4050  C   VAL A 261      37.247  16.198   1.686  1.00  0.00              
ATOM   4051  O   VAL A 261      36.771  16.400   0.571  1.00  0.00              
ATOM   4052  CB  VAL A 261      38.605  14.118   1.522  1.00  0.00              
ATOM   4053  CG1 VAL A 261      37.323  13.508   2.069  1.00  0.00              
ATOM   4054  CG2 VAL A 261      38.712  13.873   0.025  1.00  0.00              
ATOM   4055  H   VAL A 261      39.325  15.107   3.793  1.00  0.00              
ATOM   4056  HA  VAL A 261      39.207  16.133   1.033  1.00  0.00              
ATOM   4057  HB  VAL A 261      39.464  13.633   1.985  1.00  0.00              
ATOM   4058 1HG1 VAL A 261      37.302  12.442   1.845  1.00  0.00              
ATOM   4059 2HG1 VAL A 261      37.283  13.652   3.149  1.00  0.00              
ATOM   4060 3HG1 VAL A 261      36.463  13.992   1.606  1.00  0.00              
ATOM   4061 1HG2 VAL A 261      38.674  12.803  -0.173  1.00  0.00              
ATOM   4062 2HG2 VAL A 261      37.884  14.367  -0.484  1.00  0.00              
ATOM   4063 3HG2 VAL A 261      39.656  14.276  -0.343  1.00  0.00              
ATOM   4064  N   ASN A 262      36.581  16.463   2.808  1.00  0.00              
ATOM   4065  CA  ASN A 262      35.208  16.982   2.772  1.00  0.00              
ATOM   4066  C   ASN A 262      35.020  18.320   2.033  1.00  0.00              
ATOM   4067  O   ASN A 262      34.156  18.425   1.154  1.00  0.00              
ATOM   4068  CB  ASN A 262      34.664  17.113   4.183  1.00  0.00              
ATOM   4069  CG  ASN A 262      34.348  15.795   4.834  1.00  0.00              
ATOM   4070  OD1 ASN A 262      34.099  14.790   4.158  1.00  0.00              
ATOM   4071  ND2 ASN A 262      34.277  15.813   6.140  1.00  0.00              
ATOM   4072  H   ASN A 262      37.024  16.306   3.703  1.00  0.00              
ATOM   4073  HA  ASN A 262      34.566  16.293   2.221  1.00  0.00              
ATOM   4074 1HB  ASN A 262      35.150  17.764   4.910  1.00  0.00              
ATOM   4075 2HB  ASN A 262      33.733  17.572   3.850  1.00  0.00              
ATOM   4076 1HD2 ASN A 262      34.071  14.972   6.641  1.00  0.00              
ATOM   4077 2HD2 ASN A 262      34.429  16.667   6.637  1.00  0.00              
ATOM   4078  N   PRO A 263      35.829  19.341   2.382  1.00  0.00              
ATOM   4079  CA  PRO A 263      35.744  20.612   1.653  1.00  0.00              
ATOM   4080  C   PRO A 263      36.101  20.411   0.191  1.00  0.00              
ATOM   4081  O   PRO A 263      35.607  21.135  -0.675  1.00  0.00              
ATOM   4082  CB  PRO A 263      36.738  21.533   2.367  1.00  0.00              
ATOM   4083  CG  PRO A 263      37.683  20.603   3.048  1.00  0.00              
ATOM   4084  CD  PRO A 263      36.849  19.419   3.461  1.00  0.00              
ATOM   4085  HA  PRO A 263      34.728  21.034   1.651  1.00  0.00              
ATOM   4086 1HB  PRO A 263      37.265  22.186   1.655  1.00  0.00              
ATOM   4087 2HB  PRO A 263      36.232  22.188   3.091  1.00  0.00              
ATOM   4088 1HG  PRO A 263      38.496  20.298   2.373  1.00  0.00              
ATOM   4089 2HG  PRO A 263      38.151  21.081   3.921  1.00  0.00              
ATOM   4090 1HD  PRO A 263      37.442  18.495   3.524  1.00  0.00              
ATOM   4091 2HD  PRO A 263      36.378  19.566   4.444  1.00  0.00              
ATOM   4092  N   PHE A 264      36.955  19.427  -0.075  1.00  0.00              
ATOM   4093  CA  PHE A 264      37.426  19.154  -1.428  1.00  0.00              
ATOM   4094  C   PHE A 264      36.302  18.607  -2.303  1.00  0.00              
ATOM   4095  O   PHE A 264      36.137  19.021  -3.448  1.00  0.00              
ATOM   4096  CB  PHE A 264      38.597  18.170  -1.398  1.00  0.00              
ATOM   4097  CG  PHE A 264      39.800  18.682  -0.658  1.00  0.00              
ATOM   4098  CD1 PHE A 264      39.826  19.975  -0.158  1.00  0.00              
ATOM   4099  CD2 PHE A 264      40.908  17.872  -0.462  1.00  0.00              
ATOM   4100  CE1 PHE A 264      40.932  20.447   0.522  1.00  0.00              
ATOM   4101  CE2 PHE A 264      42.015  18.341   0.218  1.00  0.00              
ATOM   4102  CZ  PHE A 264      42.027  19.631   0.711  1.00  0.00              
ATOM   4103  H   PHE A 264      37.286  18.851   0.687  1.00  0.00              
ATOM   4104  HA  PHE A 264      37.761  20.080  -1.897  1.00  0.00              
ATOM   4105 1HB  PHE A 264      38.298  17.246  -0.905  1.00  0.00              
ATOM   4106 2HB  PHE A 264      38.926  17.948  -2.412  1.00  0.00              
ATOM   4107  HD1 PHE A 264      38.959  20.621  -0.306  1.00  0.00              
ATOM   4108  HD2 PHE A 264      40.899  16.854  -0.852  1.00  0.00              
ATOM   4109  HE1 PHE A 264      40.939  21.466   0.910  1.00  0.00              
ATOM   4110  HE2 PHE A 264      42.880  17.694   0.366  1.00  0.00              
ATOM   4111  HZ  PHE A 264      42.899  20.002   1.246  1.00  0.00              
ATOM   4112  N   ILE A 265      35.526  17.679  -1.749  1.00  0.00              
ATOM   4113  CA  ILE A 265      34.421  17.064  -2.475  1.00  0.00              
ATOM   4114  C   ILE A 265      33.219  18.003  -2.535  1.00  0.00              
ATOM   4115  O   ILE A 265      32.357  17.866  -3.410  1.00  0.00              
ATOM   4116  CB  ILE A 265      33.992  15.732  -1.832  1.00  0.00              
ATOM   4117  CG1 ILE A 265      33.471  15.969  -0.412  1.00  0.00              
ATOM   4118  CG2 ILE A 265      35.153  14.749  -1.820  1.00  0.00              
ATOM   4119  CD1 ILE A 265      32.829  14.752   0.213  1.00  0.00              
ATOM   4120  H   ILE A 265      35.710  17.393  -0.799  1.00  0.00              
ATOM   4121  HA  ILE A 265      34.694  16.892  -3.516  1.00  0.00              
ATOM   4122  HB  ILE A 265      33.166  15.311  -2.404  1.00  0.00              
ATOM   4123 1HG1 ILE A 265      34.318  16.285   0.196  1.00  0.00              
ATOM   4124 2HG1 ILE A 265      32.742  16.777  -0.465  1.00  0.00              
ATOM   4125 1HG2 ILE A 265      34.833  13.814  -1.361  1.00  0.00              
ATOM   4126 2HG2 ILE A 265      35.480  14.559  -2.841  1.00  0.00              
ATOM   4127 3HG2 ILE A 265      35.980  15.170  -1.247  1.00  0.00              
ATOM   4128 1HD1 ILE A 265      32.484  14.997   1.218  1.00  0.00              
ATOM   4129 2HD1 ILE A 265      31.980  14.435  -0.394  1.00  0.00              
ATOM   4130 3HD1 ILE A 265      33.556  13.943   0.268  1.00  0.00              
ATOM   4131  N   TYR A 266      33.166  18.953  -1.602  1.00  0.00              
ATOM   4132  CA  TYR A 266      32.174  20.021  -1.677  1.00  0.00              
ATOM   4133  C   TYR A 266      32.423  20.895  -2.894  1.00  0.00              
ATOM   4134  O   TYR A 266      31.512  21.172  -3.674  1.00  0.00              
ATOM   4135  CB  TYR A 266      32.196  20.871  -0.405  1.00  0.00              
ATOM   4136  CG  TYR A 266      31.748  20.129   0.835  1.00  0.00              
ATOM   4137  CD1 TYR A 266      31.182  18.866   0.745  1.00  0.00              
ATOM   4138  CD2 TYR A 266      31.895  20.694   2.093  1.00  0.00              
ATOM   4139  CE1 TYR A 266      30.771  18.185   1.874  1.00  0.00              
ATOM   4140  CE2 TYR A 266      31.489  20.022   3.230  1.00  0.00              
ATOM   4141  CZ  TYR A 266      30.926  18.767   3.116  1.00  0.00              
ATOM   4142  OH  TYR A 266      30.520  18.093   4.245  1.00  0.00              
ATOM   4143  H   TYR A 266      33.818  18.940  -0.831  1.00  0.00              
ATOM   4144  HA  TYR A 266      31.178  19.593  -1.790  1.00  0.00              
ATOM   4145 1HB  TYR A 266      33.220  21.222  -0.268  1.00  0.00              
ATOM   4146 2HB  TYR A 266      31.540  21.723  -0.575  1.00  0.00              
ATOM   4147  HD1 TYR A 266      31.062  18.413  -0.239  1.00  0.00              
ATOM   4148  HD2 TYR A 266      32.340  21.686   2.176  1.00  0.00              
ATOM   4149  HE1 TYR A 266      30.327  17.193   1.788  1.00  0.00              
ATOM   4150  HE2 TYR A 266      31.611  20.484   4.209  1.00  0.00              
ATOM   4151  HH  TYR A 266      29.990  17.317   4.048  1.00  0.00              
ATOM   4152  N   ALA A 267      33.667  21.344  -3.034  1.00  0.00              
ATOM   4153  CA  ALA A 267      34.062  22.176  -4.161  1.00  0.00              
ATOM   4154  C   ALA A 267      33.958  21.417  -5.473  1.00  0.00              
ATOM   4155  O   ALA A 267      33.501  21.964  -6.474  1.00  0.00              
ATOM   4156  CB  ALA A 267      35.476  22.702  -3.960  1.00  0.00              
ATOM   4157  H   ALA A 267      34.357  21.100  -2.338  1.00  0.00              
ATOM   4158  HA  ALA A 267      33.380  23.025  -4.224  1.00  0.00              
ATOM   4159 1HB  ALA A 267      35.755  23.323  -4.811  1.00  0.00              
ATOM   4160 2HB  ALA A 267      35.517  23.296  -3.047  1.00  0.00              
ATOM   4161 3HB  ALA A 267      36.167  21.864  -3.881  1.00  0.00              
ATOM   4162  N   TYR A 268      34.376  20.154  -5.460  1.00  0.00              
ATOM   4163  CA  TYR A 268      34.279  19.299  -6.643  1.00  0.00              
ATOM   4164  C   TYR A 268      32.842  19.077  -7.105  1.00  0.00              
ATOM   4165  O   TYR A 268      32.523  19.262  -8.278  1.00  0.00              
ATOM   4166  CB  TYR A 268      34.943  17.948  -6.368  1.00  0.00              
ATOM   4167  CG  TYR A 268      34.805  16.955  -7.500  1.00  0.00              
ATOM   4168  CD1 TYR A 268      35.623  17.031  -8.618  1.00  0.00              
ATOM   4169  CD2 TYR A 268      33.859  15.942  -7.447  1.00  0.00              
ATOM   4170  CE1 TYR A 268      35.502  16.127  -9.656  1.00  0.00              
ATOM   4171  CE2 TYR A 268      33.729  15.032  -8.479  1.00  0.00              
ATOM   4172  CZ  TYR A 268      34.552  15.128  -9.582  1.00  0.00              
ATOM   4173  OH  TYR A 268      34.428  14.223 -10.611  1.00  0.00              
ATOM   4174  H   TYR A 268      34.770  19.776  -4.610  1.00  0.00              
ATOM   4175  HA  TYR A 268      34.784  19.774  -7.485  1.00  0.00              
ATOM   4176 1HB  TYR A 268      36.000  18.140  -6.179  1.00  0.00              
ATOM   4177 2HB  TYR A 268      34.481  17.540  -5.469  1.00  0.00              
ATOM   4178  HD1 TYR A 268      36.371  17.823  -8.670  1.00  0.00              
ATOM   4179  HD2 TYR A 268      33.211  15.872  -6.574  1.00  0.00              
ATOM   4180  HE1 TYR A 268      36.151  16.199 -10.528  1.00  0.00              
ATOM   4181  HE2 TYR A 268      32.978  14.244  -8.418  1.00  0.00              
ATOM   4182  HH  TYR A 268      33.739  13.572 -10.457  1.00  0.00              
ATOM   4183  N   ARG A 269      31.974  18.671  -6.185  1.00  0.00              
ATOM   4184  CA  ARG A 269      30.597  18.361  -6.547  1.00  0.00              
ATOM   4185  C   ARG A 269      29.806  19.596  -6.980  1.00  0.00              
ATOM   4186  O   ARG A 269      29.034  19.540  -7.937  1.00  0.00              
ATOM   4187  CB  ARG A 269      29.881  17.614  -5.431  1.00  0.00              
ATOM   4188  CG  ARG A 269      28.454  17.200  -5.753  1.00  0.00              
ATOM   4189  CD  ARG A 269      28.336  16.219  -6.862  1.00  0.00              
ATOM   4190  NE  ARG A 269      26.999  15.681  -7.051  1.00  0.00              
ATOM   4191  CZ  ARG A 269      26.609  14.958  -8.119  1.00  0.00              
ATOM   4192  NH1 ARG A 269      27.436  14.716  -9.111  1.00  0.00              
ATOM   4193  NH2 ARG A 269      25.363  14.517  -8.153  1.00  0.00              
ATOM   4194  H   ARG A 269      32.264  18.574  -5.223  1.00  0.00              
ATOM   4195  HA  ARG A 269      30.583  17.691  -7.407  1.00  0.00              
ATOM   4196 1HB  ARG A 269      30.473  16.726  -5.212  1.00  0.00              
ATOM   4197 2HB  ARG A 269      29.876  18.271  -4.561  1.00  0.00              
ATOM   4198 1HG  ARG A 269      28.013  16.753  -4.861  1.00  0.00              
ATOM   4199 2HG  ARG A 269      27.889  18.091  -6.030  1.00  0.00              
ATOM   4200 1HD  ARG A 269      28.628  16.702  -7.794  1.00  0.00              
ATOM   4201 2HD  ARG A 269      29.001  15.379  -6.664  1.00  0.00              
ATOM   4202  HE  ARG A 269      26.185  15.751  -6.454  1.00  0.00              
ATOM   4203 1HH1 ARG A 269      28.380  15.074  -9.078  1.00  0.00              
ATOM   4204 2HH1 ARG A 269      27.124  14.172  -9.903  1.00  0.00              
ATOM   4205 1HH2 ARG A 269      24.735  14.728  -7.390  1.00  0.00              
ATOM   4206 2HH2 ARG A 269      25.045  13.974  -8.942  1.00  0.00              
ATOM   4207  N   ILE A 270      30.014  20.715  -6.291  1.00  0.00              
ATOM   4208  CA  ILE A 270      29.265  21.936  -6.573  1.00  0.00              
ATOM   4209  C   ILE A 270      30.143  23.031  -7.158  1.00  0.00              
ATOM   4210  O   ILE A 270      30.946  23.639  -6.447  1.00  0.00              
ATOM   4211  CB  ILE A 270      28.580  22.477  -5.304  1.00  0.00              
ATOM   4212  CG1 ILE A 270      27.617  21.434  -4.731  1.00  0.00              
ATOM   4213  CG2 ILE A 270      27.846  23.774  -5.608  1.00  0.00              
ATOM   4214  CD1 ILE A 270      27.069  21.791  -3.369  1.00  0.00              
ATOM   4215  H   ILE A 270      30.706  20.721  -5.555  1.00  0.00              
ATOM   4216  HA  ILE A 270      28.516  21.758  -7.344  1.00  0.00              
ATOM   4217  HB  ILE A 270      29.337  22.657  -4.541  1.00  0.00              
ATOM   4218 1HG1 ILE A 270      26.794  21.329  -5.438  1.00  0.00              
ATOM   4219 2HG1 ILE A 270      28.161  20.491  -4.668  1.00  0.00              
ATOM   4220 1HG2 ILE A 270      27.367  24.142  -4.701  1.00  0.00              
ATOM   4221 2HG2 ILE A 270      28.555  24.517  -5.970  1.00  0.00              
ATOM   4222 3HG2 ILE A 270      27.088  23.593  -6.370  1.00  0.00              
ATOM   4223 1HD1 ILE A 270      26.395  21.004  -3.028  1.00  0.00              
ATOM   4224 2HD1 ILE A 270      27.892  21.894  -2.660  1.00  0.00              
ATOM   4225 3HD1 ILE A 270      26.524  22.732  -3.430  1.00  0.00              
ATOM   4226  N   ARG A 271      29.986  23.287  -8.452  1.00  0.00              
ATOM   4227  CA  ARG A 271      30.815  24.280  -9.122  1.00  0.00              
ATOM   4228  C   ARG A 271      30.722  25.622  -8.401  1.00  0.00              
ATOM   4229  O   ARG A 271      31.726  26.323  -8.240  1.00  0.00              
ATOM   4230  CB  ARG A 271      30.483  24.409 -10.601  1.00  0.00              
ATOM   4231  CG  ARG A 271      31.340  25.406 -11.364  1.00  0.00              
ATOM   4232  CD  ARG A 271      30.995  25.536 -12.803  1.00  0.00              
ATOM   4233  NE  ARG A 271      31.861  26.431 -13.553  1.00  0.00              
ATOM   4234  CZ  ARG A 271      31.798  27.776 -13.505  1.00  0.00              
ATOM   4235  NH1 ARG A 271      30.889  28.385 -12.776  1.00  0.00              
ATOM   4236  NH2 ARG A 271      32.659  28.468 -14.229  1.00  0.00              
ATOM   4237  H   ARG A 271      29.285  22.793  -8.984  1.00  0.00              
ATOM   4238  HA  ARG A 271      31.860  23.970  -9.089  1.00  0.00              
ATOM   4239 1HB  ARG A 271      30.603  23.420 -11.042  1.00  0.00              
ATOM   4240 2HB  ARG A 271      29.438  24.711 -10.667  1.00  0.00              
ATOM   4241 1HG  ARG A 271      31.226  26.387 -10.902  1.00  0.00              
ATOM   4242 2HG  ARG A 271      32.382  25.092 -11.295  1.00  0.00              
ATOM   4243 1HD  ARG A 271      31.056  24.554 -13.272  1.00  0.00              
ATOM   4244 2HD  ARG A 271      29.978  25.917 -12.891  1.00  0.00              
ATOM   4245  HE  ARG A 271      32.611  26.213 -14.196  1.00  0.00              
ATOM   4246 1HH1 ARG A 271      30.226  27.841 -12.241  1.00  0.00              
ATOM   4247 2HH1 ARG A 271      30.858  29.394 -12.753  1.00  0.00              
ATOM   4248 1HH2 ARG A 271      33.340  27.983 -14.798  1.00  0.00              
ATOM   4249 2HH2 ARG A 271      32.633  29.477 -14.212  1.00  0.00              
ATOM   4250  N   GLU A 272      29.513  25.964  -7.961  1.00  0.00              
ATOM   4251  CA  GLU A 272      29.252  27.252  -7.332  1.00  0.00              
ATOM   4252  C   GLU A 272      30.304  27.537  -6.263  1.00  0.00              
ATOM   4253  O   GLU A 272      30.792  28.666  -6.131  1.00  0.00              
ATOM   4254  CB  GLU A 272      27.849  27.283  -6.721  1.00  0.00              
ATOM   4255  CG  GLU A 272      27.456  28.623  -6.116  1.00  0.00              
ATOM   4256  CD  GLU A 272      27.278  29.671  -7.179  1.00  0.00              
ATOM   4257  OE1 GLU A 272      27.276  29.323  -8.335  1.00  0.00              
ATOM   4258  OE2 GLU A 272      27.031  30.803  -6.833  1.00  0.00              
ATOM   4259  H   GLU A 272      28.754  25.305  -8.068  1.00  0.00              
ATOM   4260  HA  GLU A 272      29.323  28.047  -8.074  1.00  0.00              
ATOM   4261 1HB  GLU A 272      27.150  27.026  -7.517  1.00  0.00              
ATOM   4262 2HB  GLU A 272      27.820  26.514  -5.949  1.00  0.00              
ATOM   4263 1HG  GLU A 272      26.557  28.575  -5.501  1.00  0.00              
ATOM   4264 2HG  GLU A 272      28.309  28.882  -5.490  1.00  0.00              
ATOM   4265  N   PHE A 273      30.660  26.500  -5.512  1.00  0.00              
ATOM   4266  CA  PHE A 273      31.689  26.619  -4.489  1.00  0.00              
ATOM   4267  C   PHE A 273      33.020  27.083  -5.090  1.00  0.00              
ATOM   4268  O   PHE A 273      33.687  27.956  -4.532  1.00  0.00              
ATOM   4269  CB  PHE A 273      31.871  25.284  -3.764  1.00  0.00              
ATOM   4270  CG  PHE A 273      31.132  25.198  -2.458  1.00  0.00              
ATOM   4271  CD1 PHE A 273      29.929  24.515  -2.370  1.00  0.00              
ATOM   4272  CD2 PHE A 273      31.639  25.801  -1.317  1.00  0.00              
ATOM   4273  CE1 PHE A 273      29.248  24.435  -1.169  1.00  0.00              
ATOM   4274  CE2 PHE A 273      30.962  25.722  -0.115  1.00  0.00              
ATOM   4275  CZ  PHE A 273      29.765  25.038  -0.042  1.00  0.00              
ATOM   4276  H   PHE A 273      30.207  25.609  -5.653  1.00  0.00              
ATOM   4277  HA  PHE A 273      31.400  27.377  -3.759  1.00  0.00              
ATOM   4278 1HB  PHE A 273      31.504  24.467  -4.384  1.00  0.00              
ATOM   4279 2HB  PHE A 273      32.924  25.122  -3.537  1.00  0.00              
ATOM   4280  HD1 PHE A 273      29.521  24.037  -3.261  1.00  0.00              
ATOM   4281  HD2 PHE A 273      32.585  26.341  -1.375  1.00  0.00              
ATOM   4282  HE1 PHE A 273      28.303  23.895  -1.114  1.00  0.00              
ATOM   4283  HE2 PHE A 273      31.371  26.199   0.775  1.00  0.00              
ATOM   4284  HZ  PHE A 273      29.229  24.977   0.904  1.00  0.00              
ATOM   4285  N   ARG A 274      33.400  26.501  -6.228  1.00  0.00              
ATOM   4286  CA  ARG A 274      34.709  26.762  -6.834  1.00  0.00              
ATOM   4287  C   ARG A 274      34.854  28.221  -7.242  1.00  0.00              
ATOM   4288  O   ARG A 274      35.897  28.850  -7.029  1.00  0.00              
ATOM   4289  CB  ARG A 274      34.998  25.831  -8.002  1.00  0.00              
ATOM   4290  CG  ARG A 274      35.149  24.364  -7.629  1.00  0.00              
ATOM   4291  CD  ARG A 274      35.753  23.521  -8.693  1.00  0.00              
ATOM   4292  NE  ARG A 274      34.935  23.379  -9.886  1.00  0.00              
ATOM   4293  CZ  ARG A 274      33.951  22.471 -10.036  1.00  0.00              
ATOM   4294  NH1 ARG A 274      33.685  21.599  -9.089  1.00  0.00              
ATOM   4295  NH2 ARG A 274      33.276  22.463 -11.173  1.00  0.00              
ATOM   4296  H   ARG A 274      32.765  25.862  -6.684  1.00  0.00              
ATOM   4297  HA  ARG A 274      35.498  26.565  -6.106  1.00  0.00              
ATOM   4298 1HB  ARG A 274      34.176  25.940  -8.707  1.00  0.00              
ATOM   4299 2HB  ARG A 274      35.922  26.179  -8.465  1.00  0.00              
ATOM   4300 1HG  ARG A 274      35.782  24.294  -6.745  1.00  0.00              
ATOM   4301 2HG  ARG A 274      34.161  23.962  -7.401  1.00  0.00              
ATOM   4302 1HD  ARG A 274      36.701  23.962  -8.998  1.00  0.00              
ATOM   4303 2HD  ARG A 274      35.927  22.522  -8.295  1.00  0.00              
ATOM   4304  HE  ARG A 274      34.961  23.902 -10.751  1.00  0.00              
ATOM   4305 1HH1 ARG A 274      34.222  21.606  -8.234  1.00  0.00              
ATOM   4306 2HH1 ARG A 274      32.944  20.926  -9.221  1.00  0.00              
ATOM   4307 1HH2 ARG A 274      33.506  23.129 -11.898  1.00  0.00              
ATOM   4308 2HH2 ARG A 274      32.535  21.792 -11.312  1.00  0.00              
ATOM   4309  N   GLN A 275      33.793  28.743  -7.849  1.00  0.00              
ATOM   4310  CA  GLN A 275      33.763  30.127  -8.300  1.00  0.00              
ATOM   4311  C   GLN A 275      33.337  31.080  -7.189  1.00  0.00              
ATOM   4312  O   GLN A 275      33.581  32.284  -7.271  1.00  0.00              
ATOM   4313  CB  GLN A 275      32.816  30.275  -9.494  1.00  0.00              
ATOM   4314  CG  GLN A 275      31.342  30.215  -9.131  1.00  0.00              
ATOM   4315  CD  GLN A 275      30.441  30.450 -10.328  1.00  0.00              
ATOM   4316  OE1 GLN A 275      30.907  30.811 -11.412  1.00  0.00              
ATOM   4317  NE2 GLN A 275      29.142  30.250 -10.137  1.00  0.00              
ATOM   4318  H   GLN A 275      32.983  28.158  -8.000  1.00  0.00              
ATOM   4319  HA  GLN A 275      34.766  30.437  -8.594  1.00  0.00              
ATOM   4320 1HB  GLN A 275      33.043  31.234  -9.959  1.00  0.00              
ATOM   4321 2HB  GLN A 275      33.057  29.470 -10.188  1.00  0.00              
ATOM   4322 1HG  GLN A 275      30.913  29.405  -8.542  1.00  0.00              
ATOM   4323 2HG  GLN A 275      31.364  31.126  -8.531  1.00  0.00              
ATOM   4324 1HE2 GLN A 275      28.498  30.390 -10.891  1.00  0.00              
ATOM   4325 2HE2 GLN A 275      28.806  29.960  -9.241  1.00  0.00              
ATOM   4326  N   THR A 276      32.704  30.545  -6.148  1.00  0.00              
ATOM   4327  CA  THR A 276      32.402  31.354  -4.972  1.00  0.00              
ATOM   4328  C   THR A 276      33.663  31.712  -4.185  1.00  0.00              
ATOM   4329  O   THR A 276      33.737  32.773  -3.564  1.00  0.00              
ATOM   4330  CB  THR A 276      31.416  30.632  -4.036  1.00  0.00              
ATOM   4331  OG1 THR A 276      30.144  30.505  -4.683  1.00  0.00              
ATOM   4332  CG2 THR A 276      31.246  31.409  -2.739  1.00  0.00              
ATOM   4333  H   THR A 276      32.425  29.574  -6.162  1.00  0.00              
ATOM   4334  HA  THR A 276      31.964  32.304  -5.281  1.00  0.00              
ATOM   4335  HB  THR A 276      31.802  29.637  -3.814  1.00  0.00              
ATOM   4336  HG1 THR A 276      30.276  30.387  -5.627  1.00  0.00              
ATOM   4337 1HG2 THR A 276      30.546  30.883  -2.090  1.00  0.00              
ATOM   4338 2HG2 THR A 276      32.210  31.497  -2.239  1.00  0.00              
ATOM   4339 3HG2 THR A 276      30.859  32.403  -2.960  1.00  0.00              
ATOM   4340  N   PHE A 277      34.650  30.822  -4.211  1.00  0.00              
ATOM   4341  CA  PHE A 277      35.978  31.146  -3.702  1.00  0.00              
ATOM   4342  C   PHE A 277      36.523  32.386  -4.390  1.00  0.00              
ATOM   4343  O   PHE A 277      37.132  33.249  -3.751  1.00  0.00              
ATOM   4344  CB  PHE A 277      36.935  29.969  -3.898  1.00  0.00              
ATOM   4345  CG  PHE A 277      36.539  28.734  -3.140  1.00  0.00              
ATOM   4346  CD1 PHE A 277      35.720  28.820  -2.024  1.00  0.00              
ATOM   4347  CD2 PHE A 277      36.984  27.483  -3.542  1.00  0.00              
ATOM   4348  CE1 PHE A 277      35.355  27.684  -1.327  1.00  0.00              
ATOM   4349  CE2 PHE A 277      36.620  26.346  -2.847  1.00  0.00              
ATOM   4350  CZ  PHE A 277      35.805  26.447  -1.738  1.00  0.00              
ATOM   4351  H   PHE A 277      34.481  29.901  -4.590  1.00  0.00              
ATOM   4352  HA  PHE A 277      35.921  31.372  -2.636  1.00  0.00              
ATOM   4353 1HB  PHE A 277      36.977  29.690  -4.950  1.00  0.00              
ATOM   4354 2HB  PHE A 277      37.934  30.237  -3.555  1.00  0.00              
ATOM   4355  HD1 PHE A 277      35.364  29.798  -1.700  1.00  0.00              
ATOM   4356  HD2 PHE A 277      37.629  27.404  -4.418  1.00  0.00              
ATOM   4357  HE1 PHE A 277      34.711  27.766  -0.451  1.00  0.00              
ATOM   4358  HE2 PHE A 277      36.977  25.369  -3.173  1.00  0.00              
ATOM   4359  HZ  PHE A 277      35.518  25.552  -1.188  1.00  0.00              
ATOM   4360  N   ARG A 278      36.289  32.472  -5.697  1.00  0.00              
ATOM   4361  CA  ARG A 278      36.667  33.648  -6.471  1.00  0.00              
ATOM   4362  C   ARG A 278      35.797  34.853  -6.115  1.00  0.00              
ATOM   4363  O   ARG A 278      36.275  35.988  -6.081  1.00  0.00              
ATOM   4364  CB  ARG A 278      36.654  33.374  -7.968  1.00  0.00              
ATOM   4365  CG  ARG A 278      37.749  32.439  -8.456  1.00  0.00              
ATOM   4366  CD  ARG A 278      37.904  32.395  -9.932  1.00  0.00              
ATOM   4367  NE  ARG A 278      36.781  31.800 -10.639  1.00  0.00              
ATOM   4368  CZ  ARG A 278      36.633  30.481 -10.868  1.00  0.00              
ATOM   4369  NH1 ARG A 278      37.549  29.620 -10.483  1.00  0.00              
ATOM   4370  NH2 ARG A 278      35.552  30.076 -11.512  1.00  0.00              
ATOM   4371  H   ARG A 278      35.836  31.699  -6.166  1.00  0.00              
ATOM   4372  HA  ARG A 278      37.693  33.930  -6.236  1.00  0.00              
ATOM   4373 1HB  ARG A 278      35.682  32.945  -8.205  1.00  0.00              
ATOM   4374 2HB  ARG A 278      36.757  34.338  -8.468  1.00  0.00              
ATOM   4375 1HG  ARG A 278      38.698  32.762  -8.028  1.00  0.00              
ATOM   4376 2HG  ARG A 278      37.521  31.430  -8.111  1.00  0.00              
ATOM   4377 1HD  ARG A 278      38.023  33.412 -10.306  1.00  0.00              
ATOM   4378 2HD  ARG A 278      38.790  31.812 -10.178  1.00  0.00              
ATOM   4379  HE  ARG A 278      35.971  32.244 -11.052  1.00  0.00              
ATOM   4380 1HH1 ARG A 278      38.378  29.947 -10.008  1.00  0.00              
ATOM   4381 2HH1 ARG A 278      37.420  28.635 -10.664  1.00  0.00              
ATOM   4382 1HH2 ARG A 278      34.866  30.753 -11.816  1.00  0.00              
ATOM   4383 2HH2 ARG A 278      35.417  29.093 -11.697  1.00  0.00              
ATOM   4384  N   LYS A 279      34.524  34.599  -5.836  1.00  0.00              
ATOM   4385  CA  LYS A 279      33.608  35.650  -5.410  1.00  0.00              
ATOM   4386  C   LYS A 279      34.083  36.241  -4.089  1.00  0.00              
ATOM   4387  O   LYS A 279      33.927  37.437  -3.840  1.00  0.00              
ATOM   4388  CB  LYS A 279      32.183  35.111  -5.274  1.00  0.00              
ATOM   4389  CG  LYS A 279      31.509  34.773  -6.598  1.00  0.00              
ATOM   4390  CD  LYS A 279      30.122  34.187  -6.379  1.00  0.00              
ATOM   4391  CE  LYS A 279      29.449  33.848  -7.700  1.00  0.00              
ATOM   4392  NZ  LYS A 279      28.073  33.316  -7.503  1.00  0.00              
ATOM   4393  H   LYS A 279      34.182  33.652  -5.921  1.00  0.00              
ATOM   4394  HA  LYS A 279      33.602  36.455  -6.146  1.00  0.00              
ATOM   4395 1HB  LYS A 279      32.238  34.215  -4.656  1.00  0.00              
ATOM   4396 2HB  LYS A 279      31.600  35.873  -4.756  1.00  0.00              
ATOM   4397 1HG  LYS A 279      31.429  35.686  -7.189  1.00  0.00              
ATOM   4398 2HG  LYS A 279      32.129  34.051  -7.127  1.00  0.00              
ATOM   4399 1HD  LYS A 279      30.219  33.282  -5.777  1.00  0.00              
ATOM   4400 2HD  LYS A 279      29.518  34.917  -5.841  1.00  0.00              
ATOM   4401 1HE  LYS A 279      29.404  34.753  -8.303  1.00  0.00              
ATOM   4402 2HE  LYS A 279      30.056  33.101  -8.211  1.00  0.00              
ATOM   4403 1HZ  LYS A 279      27.662  33.104  -8.402  1.00  0.00              
ATOM   4404 2HZ  LYS A 279      28.113  32.475  -6.944  1.00  0.00              
ATOM   4405 3HZ  LYS A 279      27.509  34.007  -7.030  1.00  0.00              
ATOM   4406  N   ILE A 280      34.661  35.395  -3.243  1.00  0.00              
ATOM   4407  CA  ILE A 280      35.281  35.854  -2.005  1.00  0.00              
ATOM   4408  C   ILE A 280      36.480  36.737  -2.324  1.00  0.00              
ATOM   4409  O   ILE A 280      36.622  37.829  -1.773  1.00  0.00              
ATOM   4410  CB  ILE A 280      35.731  34.679  -1.118  1.00  0.00              
ATOM   4411  CG1 ILE A 280      34.515  33.910  -0.593  1.00  0.00              
ATOM   4412  CG2 ILE A 280      36.586  35.181   0.035  1.00  0.00              
ATOM   4413  CD1 ILE A 280      34.858  32.576   0.029  1.00  0.00              
ATOM   4414  H   ILE A 280      34.672  34.410  -3.463  1.00  0.00              
ATOM   4415  HA  ILE A 280      34.594  36.485  -1.443  1.00  0.00              
ATOM   4416  HB  ILE A 280      36.308  33.979  -1.721  1.00  0.00              
ATOM   4417 1HG1 ILE A 280      34.027  34.542   0.148  1.00  0.00              
ATOM   4418 2HG1 ILE A 280      33.842  33.755  -1.436  1.00  0.00              
ATOM   4419 1HG2 ILE A 280      36.895  34.338   0.653  1.00  0.00              
ATOM   4420 2HG2 ILE A 280      37.468  35.684  -0.358  1.00  0.00              
ATOM   4421 3HG2 ILE A 280      36.008  35.880   0.640  1.00  0.00              
ATOM   4422 1HD1 ILE A 280      33.946  32.090   0.377  1.00  0.00              
ATOM   4423 2HD1 ILE A 280      35.346  31.942  -0.712  1.00  0.00              
ATOM   4424 3HD1 ILE A 280      35.530  32.729   0.873  1.00  0.00              
ATOM   4425  N   ILE A 281      37.340  36.259  -3.216  1.00  0.00              
ATOM   4426  CA  ILE A 281      38.505  37.025  -3.643  1.00  0.00              
ATOM   4427  C   ILE A 281      38.062  38.370  -4.203  1.00  0.00              
ATOM   4428  O   ILE A 281      38.755  39.376  -4.049  1.00  0.00              
ATOM   4429  CB  ILE A 281      39.329  36.274  -4.704  1.00  0.00              
ATOM   4430  CG1 ILE A 281      39.998  35.042  -4.088  1.00  0.00              
ATOM   4431  CG2 ILE A 281      40.370  37.196  -5.320  1.00  0.00              
ATOM   4432  CD1 ILE A 281      40.591  34.095  -5.106  1.00  0.00              
ATOM   4433  H   ILE A 281      37.182  35.343  -3.609  1.00  0.00              
ATOM   4434  HA  ILE A 281      39.144  37.258  -2.792  1.00  0.00              
ATOM   4435  HB  ILE A 281      38.659  35.911  -5.483  1.00  0.00              
ATOM   4436 1HG1 ILE A 281      40.783  35.398  -3.422  1.00  0.00              
ATOM   4437 2HG1 ILE A 281      39.239  34.519  -3.505  1.00  0.00              
ATOM   4438 1HG2 ILE A 281      40.945  36.649  -6.067  1.00  0.00              
ATOM   4439 2HG2 ILE A 281      39.873  38.042  -5.792  1.00  0.00              
ATOM   4440 3HG2 ILE A 281      41.042  37.559  -4.541  1.00  0.00              
ATOM   4441 1HD1 ILE A 281      41.046  33.247  -4.594  1.00  0.00              
ATOM   4442 2HD1 ILE A 281      39.805  33.737  -5.772  1.00  0.00              
ATOM   4443 3HD1 ILE A 281      41.350  34.615  -5.688  1.00  0.00              
ATOM   4444  N   ARG A 282      36.903  38.382  -4.852  1.00  0.00              
ATOM   4445  CA  ARG A 282      36.404  39.586  -5.508  1.00  0.00              
ATOM   4446  C   ARG A 282      35.288  40.225  -4.692  1.00  0.00              
ATOM   4447  O   ARG A 282      34.519  41.038  -5.204  1.00  0.00              
ATOM   4448  CB  ARG A 282      35.968  39.324  -6.942  1.00  0.00              
ATOM   4449  CG  ARG A 282      37.069  38.822  -7.863  1.00  0.00              
ATOM   4450  CD  ARG A 282      36.579  38.189  -9.114  1.00  0.00              
ATOM   4451  NE  ARG A 282      35.675  37.069  -8.908  1.00  0.00              
ATOM   4452  CZ  ARG A 282      35.071  36.382  -9.897  1.00  0.00              
ATOM   4453  NH1 ARG A 282      35.240  36.718 -11.157  1.00  0.00              
ATOM   4454  NH2 ARG A 282      34.283  35.373  -9.566  1.00  0.00              
ATOM   4455  H   ARG A 282      36.353  37.536  -4.894  1.00  0.00              
ATOM   4456  HA  ARG A 282      37.203  40.325  -5.580  1.00  0.00              
ATOM   4457 1HB  ARG A 282      35.169  38.585  -6.901  1.00  0.00              
ATOM   4458 2HB  ARG A 282      35.575  40.263  -7.331  1.00  0.00              
ATOM   4459 1HG  ARG A 282      37.702  39.666  -8.139  1.00  0.00              
ATOM   4460 2HG  ARG A 282      37.663  38.084  -7.322  1.00  0.00              
ATOM   4461 1HD  ARG A 282      36.046  38.934  -9.703  1.00  0.00              
ATOM   4462 2HD  ARG A 282      37.432  37.820  -9.682  1.00  0.00              
ATOM   4463  HE  ARG A 282      35.365  36.640  -8.046  1.00  0.00              
ATOM   4464 1HH1 ARG A 282      35.831  37.502 -11.393  1.00  0.00              
ATOM   4465 2HH1 ARG A 282      34.778  36.191 -11.884  1.00  0.00              
ATOM   4466 1HH2 ARG A 282      34.150  35.139  -8.592  1.00  0.00              
ATOM   4467 2HH2 ARG A 282      33.817  34.843 -10.287  1.00  0.00              
ATOM   4468  N   SER A 283      35.203  39.850  -3.420  1.00  0.00              
ATOM   4469  CA  SER A 283      34.133  40.325  -2.551  1.00  0.00              
ATOM   4470  C   SER A 283      34.398  41.761  -2.119  1.00  0.00              
ATOM   4471  O   SER A 283      35.367  42.383  -2.556  1.00  0.00              
ATOM   4472  CB  SER A 283      33.995  39.421  -1.341  1.00  0.00              
ATOM   4473  OG  SER A 283      35.037  39.608  -0.423  1.00  0.00              
ATOM   4474  H   SER A 283      35.899  39.221  -3.044  1.00  0.00              
ATOM   4475  HA  SER A 283      33.142  40.238  -2.998  1.00  0.00              
ATOM   4476 1HB  SER A 283      33.047  39.639  -0.851  1.00  0.00              
ATOM   4477 2HB  SER A 283      34.000  38.385  -1.677  1.00  0.00              
ATOM   4478  HG  SER A 283      35.138  38.816   0.110  1.00  0.00              
ATOM   4479  N   HIS A 284      33.531  42.284  -1.257  1.00  0.00              
ATOM   4480  CA  HIS A 284      33.765  43.578  -0.627  1.00  0.00              
ATOM   4481  C   HIS A 284      35.065  43.555   0.166  1.00  0.00              
ATOM   4482  O   HIS A 284      35.635  44.602   0.474  1.00  0.00              
ATOM   4483  CB  HIS A 284      32.595  43.961   0.285  1.00  0.00              
ATOM   4484  CG  HIS A 284      32.419  43.043   1.454  1.00  0.00              
ATOM   4485  ND1 HIS A 284      31.908  41.768   1.328  1.00  0.00              
ATOM   4486  CD2 HIS A 284      32.683  43.214   2.771  1.00  0.00              
ATOM   4487  CE1 HIS A 284      31.867  41.194   2.518  1.00  0.00              
ATOM   4488  NE2 HIS A 284      32.331  42.051   3.410  1.00  0.00              
ATOM   4489  H   HIS A 284      32.691  41.771  -1.033  1.00  0.00              
ATOM   4490  HA  HIS A 284      33.873  44.344  -1.394  1.00  0.00              
ATOM   4491 1HB  HIS A 284      32.749  44.960   0.695  1.00  0.00              
ATOM   4492 2HB  HIS A 284      31.660  43.938  -0.274  1.00  0.00              
ATOM   4493  HD2 HIS A 284      33.089  44.049   3.342  1.00  0.00              
ATOM   4494  HE1 HIS A 284      31.494  40.177   2.631  1.00  0.00              
ATOM   4495  HE2 HIS A 284      32.417  41.886   4.402  1.00  0.00              
ATOM   4496  N   VAL A 285      35.489  42.350   0.578  1.00  0.00              
ATOM   4497  CA  VAL A 285      36.865  42.247   1.048  1.00  0.00              
ATOM   4498  C   VAL A 285      37.820  41.930  -0.096  1.00  0.00              
ATOM   4499  O   VAL A 285      38.108  40.766  -0.372  1.00  0.00              
ATOM   4500  CB  VAL A 285      37.009  41.168   2.137  1.00  0.00              
ATOM   4501  CG1 VAL A 285      38.445  41.104   2.637  1.00  0.00              
ATOM   4502  CG2 VAL A 285      36.057  41.444   3.291  1.00  0.00              
ATOM   4503  H   VAL A 285      34.924  41.514   0.522  1.00  0.00              
ATOM   4504  HA  VAL A 285      37.218  43.197   1.450  1.00  0.00              
ATOM   4505  HB  VAL A 285      36.727  40.202   1.719  1.00  0.00              
ATOM   4506 1HG1 VAL A 285      38.529  40.336   3.406  1.00  0.00              
ATOM   4507 2HG1 VAL A 285      39.108  40.861   1.807  1.00  0.00              
ATOM   4508 3HG1 VAL A 285      38.727  42.070   3.057  1.00  0.00              
ATOM   4509 1HG2 VAL A 285      36.172  40.672   4.051  1.00  0.00              
ATOM   4510 2HG2 VAL A 285      36.286  42.418   3.725  1.00  0.00              
ATOM   4511 3HG2 VAL A 285      35.031  41.442   2.925  1.00  0.00              
ATOM   4512  N   LEU A 286      38.308  42.973  -0.759  1.00  0.00              
ATOM   4513  CA  LEU A 286      39.089  42.808  -1.978  1.00  0.00              
ATOM   4514  C   LEU A 286      40.384  42.045  -1.731  1.00  0.00              
ATOM   4515  O   LEU A 286      41.239  42.487  -0.963  1.00  0.00              
ATOM   4516  CB  LEU A 286      39.393  44.180  -2.594  1.00  0.00              
ATOM   4517  CG  LEU A 286      40.146  44.143  -3.930  1.00  0.00              
ATOM   4518  CD1 LEU A 286      39.300  43.445  -4.986  1.00  0.00              
ATOM   4519  CD2 LEU A 286      40.485  45.561  -4.362  1.00  0.00              
ATOM   4520  H   LEU A 286      38.134  43.904  -0.408  1.00  0.00              
ATOM   4521  HA  LEU A 286      38.524  42.213  -2.695  1.00  0.00              
ATOM   4522 1HB  LEU A 286      38.375  44.534  -2.748  1.00  0.00              
ATOM   4523 2HB  LEU A 286      39.903  44.835  -1.888  1.00  0.00              
ATOM   4524  HG  LEU A 286      41.083  43.613  -3.759  1.00  0.00              
ATOM   4525 1HD1 LEU A 286      39.842  43.423  -5.932  1.00  0.00              
ATOM   4526 2HD1 LEU A 286      39.088  42.424  -4.667  1.00  0.00              
ATOM   4527 3HD1 LEU A 286      38.363  43.986  -5.118  1.00  0.00              
ATOM   4528 1HD2 LEU A 286      41.021  45.534  -5.312  1.00  0.00              
ATOM   4529 2HD2 LEU A 286      39.566  46.136  -4.479  1.00  0.00              
ATOM   4530 3HD2 LEU A 286      41.114  46.032  -3.606  1.00  0.00              
ATOM   4531  N   ARG A 287      40.522  40.897  -2.384  1.00  0.00              
ATOM   4532  CA  ARG A 287      41.762  40.132  -2.335  1.00  0.00              
ATOM   4533  C   ARG A 287      42.429  40.117  -3.704  1.00  0.00              
ATOM   4534  O   ARG A 287      43.653  40.041  -3.809  1.00  0.00              
ATOM   4535  CB  ARG A 287      41.555  38.724  -1.795  1.00  0.00              
ATOM   4536  CG  ARG A 287      40.934  38.656  -0.409  1.00  0.00              
ATOM   4537  CD  ARG A 287      40.635  37.279   0.061  1.00  0.00              
ATOM   4538  NE  ARG A 287      39.903  37.216   1.316  1.00  0.00              
ATOM   4539  CZ  ARG A 287      39.576  36.075   1.954  1.00  0.00              
ATOM   4540  NH1 ARG A 287      39.878  34.903   1.443  1.00  0.00              
ATOM   4541  NH2 ARG A 287      38.920  36.166   3.098  1.00  0.00              
ATOM   4542  H   ARG A 287      39.747  40.544  -2.927  1.00  0.00              
ATOM   4543  HA  ARG A 287      42.460  40.604  -1.644  1.00  0.00              
ATOM   4544 1HB  ARG A 287      40.913  38.203  -2.503  1.00  0.00              
ATOM   4545 2HB  ARG A 287      42.535  38.246  -1.773  1.00  0.00              
ATOM   4546 1HG  ARG A 287      41.622  39.112   0.303  1.00  0.00              
ATOM   4547 2HG  ARG A 287      39.999  39.218  -0.421  1.00  0.00              
ATOM   4548 1HD  ARG A 287      40.034  36.770  -0.693  1.00  0.00              
ATOM   4549 2HD  ARG A 287      41.572  36.742   0.201  1.00  0.00              
ATOM   4550  HE  ARG A 287      39.539  37.966   1.888  1.00  0.00              
ATOM   4551 1HH1 ARG A 287      40.363  34.850   0.558  1.00  0.00              
ATOM   4552 2HH1 ARG A 287      39.623  34.059   1.937  1.00  0.00              
ATOM   4553 1HH2 ARG A 287      38.680  37.076   3.468  1.00  0.00              
ATOM   4554 2HH2 ARG A 287      38.662  35.328   3.596  1.00  0.00              
ATOM   4555  N   GLN A 288      41.617  40.189  -4.754  1.00  0.00              
ATOM   4556  CA  GLN A 288      42.129  40.296  -6.114  1.00  0.00              
ATOM   4557  C   GLN A 288      43.132  41.436  -6.236  1.00  0.00              
ATOM   4558  O   GLN A 288      44.071  41.248  -6.524  1.00  0.00              
ATOM   4559  OXT GLN A 288      42.795  42.561  -5.988  1.00  0.00              
ATOM   4560  CB  GLN A 288      40.981  40.509  -7.104  1.00  0.00              
ATOM   4561  CG  GLN A 288      41.404  40.482  -8.563  1.00  0.00              
ATOM   4562  CD  GLN A 288      40.224  40.597  -9.509  1.00  0.00              
ATOM   4563  OE1 GLN A 288      39.617  41.664  -9.641  1.00  0.00              
ATOM   4564  NE2 GLN A 288      39.888  39.496 -10.172  1.00  0.00              
ATOM   4565  H   GLN A 288      40.618  40.168  -4.604  1.00  0.00              
ATOM   4566  HA  GLN A 288      42.665  39.384  -6.376  1.00  0.00              
ATOM   4567 1HB  GLN A 288      40.253  39.721  -6.916  1.00  0.00              
ATOM   4568 2HB  GLN A 288      40.537  41.477  -6.868  1.00  0.00              
ATOM   4569 1HG  GLN A 288      42.209  41.102  -8.955  1.00  0.00              
ATOM   4570 2HG  GLN A 288      41.727  39.441  -8.540  1.00  0.00              
ATOM   4571 1HE2 GLN A 288      39.118  39.511 -10.811  1.00  0.00              
ATOM   4572 2HE2 GLN A 288      40.406  38.652 -10.034  1.00  0.00              
TER                                                                             
