# Supplementary material for: Assessment and Challenges of Ligand Docking into Comparative Models of G-Protein Coupled Receptors
Source: PLoS One. 2013 Jul 2;8(7):e67302. doi: 10.1371/journal.pone.0067302 (PMC3699586; doi:10.1371/journal.pone.0067302)
Supplement: File S2 — Files for protocol capture. The input files necessary to carry out the steps outlined in the protocol capture in File S1 as well as the output files relating to the results found in the manuscript are provided in this attachment. (ZIP) [file pone.0067302.s015.zip › FileS2_GPCR_model_dock/scripts/evaluate_score_vs_pocket_rmsd/structures/3emlA/3emlA_9.pdb]

ATOM      1  N   ILE A   1      57.464   6.623  11.763  1.00  0.00              
ATOM      2  CA  ILE A   1      57.451   7.950  12.366  1.00  0.00              
ATOM      3  C   ILE A   1      57.931   7.916  13.811  1.00  0.00              
ATOM      4  O   ILE A   1      57.231   8.364  14.718  1.00  0.00              
ATOM      5  CB  ILE A   1      56.044   8.574  12.320  1.00  0.00              
ATOM      6  CG1 ILE A   1      55.018   7.623  12.940  1.00  0.00              
ATOM      7  CG2 ILE A   1      55.661   8.916  10.888  1.00  0.00              
ATOM      8  CD1 ILE A   1      54.761   7.875  14.409  1.00  0.00              
ATOM      9 1H   ILE A   1      56.616   6.223  11.417  1.00  0.00              
ATOM     10 2H   ILE A   1      58.025   6.447  10.954  1.00  0.00              
ATOM     11 3H   ILE A   1      57.765   5.834  12.298  1.00  0.00              
ATOM     12  HA  ILE A   1      58.157   8.608  11.861  1.00  0.00              
ATOM     13  HB  ILE A   1      56.038   9.481  12.924  1.00  0.00              
ATOM     14 1HG1 ILE A   1      54.088   7.741  12.384  1.00  0.00              
ATOM     15 2HG1 ILE A   1      55.394   6.608  12.807  1.00  0.00              
ATOM     16 1HG2 ILE A   1      54.664   9.355  10.874  1.00  0.00              
ATOM     17 2HG2 ILE A   1      56.377   9.628  10.480  1.00  0.00              
ATOM     18 3HG2 ILE A   1      55.666   8.009  10.283  1.00  0.00              
ATOM     19 1HD1 ILE A   1      54.024   7.162  14.778  1.00  0.00              
ATOM     20 2HD1 ILE A   1      55.691   7.756  14.967  1.00  0.00              
ATOM     21 3HD1 ILE A   1      54.385   8.888  14.545  1.00  0.00              
ATOM     22  N   MET A   2      59.045   7.219  14.031  1.00  0.00              
ATOM     23  CA  MET A   2      59.609   7.172  15.376  1.00  0.00              
ATOM     24  C   MET A   2      59.967   8.568  15.868  1.00  0.00              
ATOM     25  O   MET A   2      60.625   9.333  15.164  1.00  0.00              
ATOM     26  CB  MET A   2      60.841   6.269  15.401  1.00  0.00              
ATOM     27  CG  MET A   2      61.429   6.046  16.787  1.00  0.00              
ATOM     28  SD  MET A   2      60.340   5.087  17.859  1.00  0.00              
ATOM     29  CE  MET A   2      60.462   3.469  17.104  1.00  0.00              
ATOM     30  H   MET A   2      59.511   6.725  13.285  1.00  0.00              
ATOM     31  HA  MET A   2      58.872   6.774  16.074  1.00  0.00              
ATOM     32 1HB  MET A   2      60.542   5.313  14.975  1.00  0.00              
ATOM     33 2HB  MET A   2      61.590   6.736  14.760  1.00  0.00              
ATOM     34 1HG  MET A   2      62.375   5.518  16.674  1.00  0.00              
ATOM     35 2HG  MET A   2      61.609   7.021  17.240  1.00  0.00              
ATOM     36 1HE  MET A   2      59.841   2.762  17.655  1.00  0.00              
ATOM     37 2HE  MET A   2      60.120   3.523  16.069  1.00  0.00              
ATOM     38 3HE  MET A   2      61.499   3.134  17.126  1.00  0.00              
ATOM     39  N   GLY A   3      59.529   8.894  17.079  1.00  0.00              
ATOM     40  CA  GLY A   3      59.739  10.224  17.637  1.00  0.00              
ATOM     41  C   GLY A   3      58.492  11.088  17.497  1.00  0.00              
ATOM     42  O   GLY A   3      57.486  10.656  16.935  1.00  0.00              
ATOM     43  H   GLY A   3      59.036   8.202  17.627  1.00  0.00              
ATOM     44 1HA  GLY A   3      59.987  10.131  18.694  1.00  0.00              
ATOM     45 2HA  GLY A   3      60.563  10.704  17.111  1.00  0.00              
ATOM     46  N   SER A   4      58.565  12.310  18.012  1.00  0.00              
ATOM     47  CA  SER A   4      57.428  13.222  17.986  1.00  0.00              
ATOM     48  C   SER A   4      57.420  14.075  16.725  1.00  0.00              
ATOM     49  O   SER A   4      56.359  14.422  16.204  1.00  0.00              
ATOM     50  CB  SER A   4      57.443  14.106  19.218  1.00  0.00              
ATOM     51  OG  SER A   4      57.533  13.359  20.401  1.00  0.00              
ATOM     52  H   SER A   4      59.432  12.617  18.431  1.00  0.00              
ATOM     53  HA  SER A   4      56.466  12.718  18.092  1.00  0.00              
ATOM     54 1HB  SER A   4      58.301  14.775  19.156  1.00  0.00              
ATOM     55 2HB  SER A   4      56.526  14.693  19.238  1.00  0.00              
ATOM     56  HG  SER A   4      56.662  13.030  20.637  1.00  0.00              
ATOM     57  N   SER A   5      58.609  14.412  16.237  1.00  0.00              
ATOM     58  CA  SER A   5      57.508  15.214  15.720  1.00  0.00              
ATOM     59  C   SER A   5      57.696  15.500  14.235  1.00  0.00              
ATOM     60  O   SER A   5      56.753  15.888  13.546  1.00  0.00              
ATOM     61  CB  SER A   5      57.393  16.509  16.499  1.00  0.00              
ATOM     62  OG  SER A   5      58.545  17.298  16.383  1.00  0.00              
ATOM     63  H   SER A   5      59.548  14.602  15.917  1.00  0.00              
ATOM     64  HA  SER A   5      56.528  14.768  15.895  1.00  0.00              
ATOM     65 1HB  SER A   5      56.540  17.070  16.118  1.00  0.00              
ATOM     66 2HB  SER A   5      57.230  16.272  17.550  1.00  0.00              
ATOM     67  HG  SER A   5      58.431  18.106  16.890  1.00  0.00              
ATOM     68  N   VAL A   6      58.916  15.297  13.744  1.00  0.00              
ATOM     69  CA  VAL A   6      59.301  15.786  12.422  1.00  0.00              
ATOM     70  C   VAL A   6      58.293  15.377  11.348  1.00  0.00              
ATOM     71  O   VAL A   6      57.815  16.214  10.587  1.00  0.00              
ATOM     72  CB  VAL A   6      60.696  15.274  12.019  1.00  0.00              
ATOM     73  CG1 VAL A   6      60.987  15.608  10.564  1.00  0.00              
ATOM     74  CG2 VAL A   6      61.764  15.869  12.924  1.00  0.00              
ATOM     75  H   VAL A   6      59.594  14.792  14.298  1.00  0.00              
ATOM     76  HA  VAL A   6      59.305  16.876  12.388  1.00  0.00              
ATOM     77  HB  VAL A   6      60.730  14.193  12.157  1.00  0.00              
ATOM     78 1HG1 VAL A   6      61.977  15.239  10.296  1.00  0.00              
ATOM     79 2HG1 VAL A   6      60.239  15.137   9.926  1.00  0.00              
ATOM     80 3HG1 VAL A   6      60.954  16.689  10.425  1.00  0.00              
ATOM     81 1HG2 VAL A   6      62.744  15.496  12.626  1.00  0.00              
ATOM     82 2HG2 VAL A   6      61.748  16.956  12.839  1.00  0.00              
ATOM     83 3HG2 VAL A   6      61.567  15.583  13.957  1.00  0.00              
ATOM     84  N   TYR A   7      57.985  14.084  11.284  1.00  0.00              
ATOM     85  CA  TYR A   7      57.124  13.555  10.228  1.00  0.00              
ATOM     86  C   TYR A   7      55.639  13.601  10.598  1.00  0.00              
ATOM     87  O   TYR A   7      54.777  13.728   9.728  1.00  0.00              
ATOM     88  CB  TYR A   7      57.530  12.118   9.894  1.00  0.00              
ATOM     89  CG  TYR A   7      58.980  11.968   9.491  1.00  0.00              
ATOM     90  CD1 TYR A   7      59.927  11.509  10.395  1.00  0.00              
ATOM     91  CD2 TYR A   7      59.397  12.283   8.206  1.00  0.00              
ATOM     92  CE1 TYR A   7      61.253  11.371  10.032  1.00  0.00              
ATOM     93  CE2 TYR A   7      60.720  12.148   7.832  1.00  0.00              
ATOM     94  CZ  TYR A   7      61.646  11.691   8.748  1.00  0.00              
ATOM     95  OH  TYR A   7      62.964  11.554   8.381  1.00  0.00              
ATOM     96  H   TYR A   7      58.353  13.453  11.982  1.00  0.00              
ATOM     97  HA  TYR A   7      57.222  14.166   9.330  1.00  0.00              
ATOM     98 1HB  TYR A   7      57.335  11.513  10.781  1.00  0.00              
ATOM     99 2HB  TYR A   7      56.890  11.784   9.078  1.00  0.00              
ATOM    100  HD1 TYR A   7      59.610  11.258  11.407  1.00  0.00              
ATOM    101  HD2 TYR A   7      58.661  12.644   7.488  1.00  0.00              
ATOM    102  HE1 TYR A   7      61.987  11.010  10.753  1.00  0.00              
ATOM    103  HE2 TYR A   7      61.028  12.403   6.818  1.00  0.00              
ATOM    104  HH  TYR A   7      63.127  11.803   7.468  1.00  0.00              
ATOM    105  N   ILE A   8      55.349  13.511  11.892  1.00  0.00              
ATOM    106  CA  ILE A   8      53.976  13.585  12.391  1.00  0.00              
ATOM    107  C   ILE A   8      53.259  14.901  12.063  1.00  0.00              
ATOM    108  O   ILE A   8      52.036  14.926  11.921  1.00  0.00              
ATOM    109  CB  ILE A   8      53.943  13.379  13.916  1.00  0.00              
ATOM    110  CG1 ILE A   8      54.321  11.938  14.268  1.00  0.00              
ATOM    111  CG2 ILE A   8      52.568  13.722  14.469  1.00  0.00              
ATOM    112  CD1 ILE A   8      54.615  11.725  15.736  1.00  0.00              
ATOM    113  H   ILE A   8      56.106  13.387  12.550  1.00  0.00              
ATOM    114  HA  ILE A   8      53.350  12.841  11.901  1.00  0.00              
ATOM    115  HB  ILE A   8      54.691  14.021  14.378  1.00  0.00              
ATOM    116 1HG1 ILE A   8      53.489  11.301  13.968  1.00  0.00              
ATOM    117 2HG1 ILE A   8      55.202  11.681  13.680  1.00  0.00              
ATOM    118 1HG2 ILE A   8      52.561  13.570  15.548  1.00  0.00              
ATOM    119 2HG2 ILE A   8      52.337  14.763  14.248  1.00  0.00              
ATOM    120 3HG2 ILE A   8      51.819  13.078  14.008  1.00  0.00              
ATOM    121 1HD1 ILE A   8      54.875  10.680  15.907  1.00  0.00              
ATOM    122 2HD1 ILE A   8      55.449  12.360  16.036  1.00  0.00              
ATOM    123 3HD1 ILE A   8      53.735  11.979  16.324  1.00  0.00              
ATOM    124  N   THR A   9      54.022  15.984  11.947  1.00  0.00              
ATOM    125  CA  THR A   9      53.483  17.287  11.550  1.00  0.00              
ATOM    126  C   THR A   9      52.797  17.280  10.185  1.00  0.00              
ATOM    127  O   THR A   9      52.077  18.222   9.830  1.00  0.00              
ATOM    128  CB  THR A   9      54.591  18.355  11.531  1.00  0.00              
ATOM    129  OG1 THR A   9      55.664  17.920  10.686  1.00  0.00              
ATOM    130  CG2 THR A   9      55.124  18.597  12.936  1.00  0.00              
ATOM    131  H   THR A   9      55.010  15.900  12.141  1.00  0.00              
ATOM    132  HA  THR A   9      52.705  17.593  12.251  1.00  0.00              
ATOM    133  HB  THR A   9      54.182  19.284  11.134  1.00  0.00              
ATOM    134  HG1 THR A   9      56.185  17.258  11.147  1.00  0.00              
ATOM    135 1HG2 THR A   9      55.906  19.355  12.902  1.00  0.00              
ATOM    136 2HG2 THR A   9      54.312  18.939  13.578  1.00  0.00              
ATOM    137 3HG2 THR A   9      55.534  17.669  13.332  1.00  0.00              
ATOM    138  N   VAL A  10      53.032  16.221   9.418  1.00  0.00              
ATOM    139  CA  VAL A  10      52.354  16.030   8.145  1.00  0.00              
ATOM    140  C   VAL A  10      50.842  16.051   8.364  1.00  0.00              
ATOM    141  O   VAL A  10      50.074  16.583   7.549  1.00  0.00              
ATOM    142  CB  VAL A  10      52.760  14.706   7.470  1.00  0.00              
ATOM    143  CG1 VAL A  10      51.823  14.387   6.316  1.00  0.00              
ATOM    144  CG2 VAL A  10      54.199  14.776   6.983  1.00  0.00              
ATOM    145  H   VAL A  10      53.702  15.531   9.728  1.00  0.00              
ATOM    146  HA  VAL A  10      52.567  16.847   7.455  1.00  0.00              
ATOM    147  HB  VAL A  10      52.715  13.904   8.208  1.00  0.00              
ATOM    148 1HG1 VAL A  10      52.125  13.448   5.851  1.00  0.00              
ATOM    149 2HG1 VAL A  10      50.803  14.295   6.689  1.00  0.00              
ATOM    150 3HG1 VAL A  10      51.869  15.187   5.577  1.00  0.00              
ATOM    151 1HG2 VAL A  10      54.470  13.832   6.510  1.00  0.00              
ATOM    152 2HG2 VAL A  10      54.299  15.586   6.260  1.00  0.00              
ATOM    153 3HG2 VAL A  10      54.862  14.960   7.829  1.00  0.00              
ATOM    154  N   GLU A  11      50.427  15.478   9.488  1.00  0.00              
ATOM    155  CA  GLU A  11      49.022  15.446   9.868  1.00  0.00              
ATOM    156  C   GLU A  11      48.489  16.852  10.108  1.00  0.00              
ATOM    157  O   GLU A  11      47.343  17.154   9.777  1.00  0.00              
ATOM    158  CB  GLU A  11      48.825  14.586  11.119  1.00  0.00              
ATOM    159  CG  GLU A  11      48.776  13.089  10.852  1.00  0.00              
ATOM    160  CD  GLU A  11      48.114  12.353  11.983  1.00  0.00              
ATOM    161  OE1 GLU A  11      48.535  12.521  13.103  1.00  0.00              
ATOM    162  OE2 GLU A  11      47.118  11.711  11.746  1.00  0.00              
ATOM    163  H   GLU A  11      51.111  15.051  10.096  1.00  0.00              
ATOM    164  HA  GLU A  11      48.429  15.021   9.058  1.00  0.00              
ATOM    165 1HB  GLU A  11      49.655  14.807  11.791  1.00  0.00              
ATOM    166 2HB  GLU A  11      47.890  14.903  11.580  1.00  0.00              
ATOM    167 1HG  GLU A  11      48.283  12.831   9.915  1.00  0.00              
ATOM    168 2HG  GLU A  11      49.826  12.803  10.798  1.00  0.00              
ATOM    169  N   LEU A  12      49.325  17.707  10.689  1.00  0.00              
ATOM    170  CA  LEU A  12      48.968  19.097  10.902  1.00  0.00              
ATOM    171  C   LEU A  12      48.714  19.810   9.588  1.00  0.00              
ATOM    172  O   LEU A  12      47.738  20.551   9.451  1.00  0.00              
ATOM    173  CB  LEU A  12      50.072  19.810  11.692  1.00  0.00              
ATOM    174  CG  LEU A  12      49.808  21.293  11.988  1.00  0.00              
ATOM    175  CD1 LEU A  12      48.547  21.441  12.828  1.00  0.00              
ATOM    176  CD2 LEU A  12      51.009  21.889  12.707  1.00  0.00              
ATOM    177  H   LEU A  12      50.232  17.381  10.989  1.00  0.00              
ATOM    178  HA  LEU A  12      48.037  19.152  11.465  1.00  0.00              
ATOM    179 1HB  LEU A  12      50.031  19.233  12.614  1.00  0.00              
ATOM    180 2HB  LEU A  12      51.049  19.683  11.226  1.00  0.00              
ATOM    181  HG  LEU A  12      49.708  21.801  11.029  1.00  0.00              
ATOM    182 1HD1 LEU A  12      48.368  22.497  13.032  1.00  0.00              
ATOM    183 2HD1 LEU A  12      47.697  21.029  12.284  1.00  0.00              
ATOM    184 3HD1 LEU A  12      48.671  20.906  13.768  1.00  0.00              
ATOM    185 1HD2 LEU A  12      50.821  22.942  12.916  1.00  0.00              
ATOM    186 2HD2 LEU A  12      51.174  21.356  13.644  1.00  0.00              
ATOM    187 3HD2 LEU A  12      51.894  21.797  12.078  1.00  0.00              
ATOM    188  N   ALA A  13      49.601  19.589   8.620  1.00  0.00              
ATOM    189  CA  ALA A  13      49.413  20.112   7.267  1.00  0.00              
ATOM    190  C   ALA A  13      48.091  19.616   6.672  1.00  0.00              
ATOM    191  O   ALA A  13      47.337  20.389   6.061  1.00  0.00              
ATOM    192  CB  ALA A  13      50.583  19.720   6.377  1.00  0.00              
ATOM    193  H   ALA A  13      50.426  19.044   8.827  1.00  0.00              
ATOM    194  HA  ALA A  13      49.364  21.200   7.317  1.00  0.00              
ATOM    195 1HB  ALA A  13      50.425  20.116   5.374  1.00  0.00              
ATOM    196 2HB  ALA A  13      51.506  20.131   6.787  1.00  0.00              
ATOM    197 3HB  ALA A  13      50.657  18.635   6.331  1.00  0.00              
ATOM    198  N   ILE A  14      47.806  18.330   6.869  1.00  0.00              
ATOM    199  CA  ILE A  14      46.528  17.764   6.425  1.00  0.00              
ATOM    200  C   ILE A  14      45.307  18.455   7.061  1.00  0.00              
ATOM    201  O   ILE A  14      44.317  18.748   6.378  1.00  0.00              
ATOM    202  CB  ILE A  14      46.460  16.257   6.733  1.00  0.00              
ATOM    203  CG1 ILE A  14      47.439  15.486   5.845  1.00  0.00              
ATOM    204  CG2 ILE A  14      45.042  15.739   6.544  1.00  0.00              
ATOM    205  CD1 ILE A  14      47.637  14.046   6.262  1.00  0.00              
ATOM    206  H   ILE A  14      48.476  17.730   7.329  1.00  0.00              
ATOM    207  HA  ILE A  14      46.385  17.929   5.358  1.00  0.00              
ATOM    208  HB  ILE A  14      46.773  16.091   7.764  1.00  0.00              
ATOM    209 1HG1 ILE A  14      47.050  15.519   4.828  1.00  0.00              
ATOM    210 2HG1 ILE A  14      48.394  16.010   5.885  1.00  0.00              
ATOM    211 1HG2 ILE A  14      45.012  14.673   6.765  1.00  0.00              
ATOM    212 2HG2 ILE A  14      44.369  16.268   7.216  1.00  0.00              
ATOM    213 3HG2 ILE A  14      44.729  15.905   5.513  1.00  0.00              
ATOM    214 1HD1 ILE A  14      48.344  13.565   5.585  1.00  0.00              
ATOM    215 2HD1 ILE A  14      48.028  14.011   7.279  1.00  0.00              
ATOM    216 3HD1 ILE A  14      46.684  13.520   6.222  1.00  0.00              
ATOM    217  N   ALA A  15      45.383  18.717   8.363  1.00  0.00              
ATOM    218  CA  ALA A  15      44.295  19.378   9.078  1.00  0.00              
ATOM    219  C   ALA A  15      44.025  20.763   8.504  1.00  0.00              
ATOM    220  O   ALA A  15      42.877  21.134   8.252  1.00  0.00              
ATOM    221  CB  ALA A  15      44.612  19.468  10.564  1.00  0.00              
ATOM    222  H   ALA A  15      46.215  18.452   8.870  1.00  0.00              
ATOM    223  HA  ALA A  15      43.386  18.789   8.953  1.00  0.00              
ATOM    224 1HB  ALA A  15      43.791  19.965  11.081  1.00  0.00              
ATOM    225 2HB  ALA A  15      44.742  18.465  10.970  1.00  0.00              
ATOM    226 3HB  ALA A  15      45.528  20.039  10.706  1.00  0.00              
ATOM    227  N   VAL A  16      45.094  21.523   8.303  1.00  0.00              
ATOM    228  CA  VAL A  16      44.972  22.902   7.860  1.00  0.00              
ATOM    229  C   VAL A  16      44.380  22.935   6.455  1.00  0.00              
ATOM    230  O   VAL A  16      43.463  23.711   6.168  1.00  0.00              
ATOM    231  CB  VAL A  16      46.329  23.629   7.866  1.00  0.00              
ATOM    232  CG1 VAL A  16      46.206  24.992   7.200  1.00  0.00              
ATOM    233  CG2 VAL A  16      46.848  23.779   9.288  1.00  0.00              
ATOM    234  H   VAL A  16      46.014  21.137   8.462  1.00  0.00              
ATOM    235  HA  VAL A  16      44.279  23.461   8.490  1.00  0.00              
ATOM    236  HB  VAL A  16      47.058  23.025   7.325  1.00  0.00              
ATOM    237 1HG1 VAL A  16      47.175  25.492   7.212  1.00  0.00              
ATOM    238 2HG1 VAL A  16      45.878  24.864   6.168  1.00  0.00              
ATOM    239 3HG1 VAL A  16      45.479  25.597   7.741  1.00  0.00              
ATOM    240 1HG2 VAL A  16      47.808  24.294   9.273  1.00  0.00              
ATOM    241 2HG2 VAL A  16      46.135  24.356   9.876  1.00  0.00              
ATOM    242 3HG2 VAL A  16      46.974  22.792   9.735  1.00  0.00              
ATOM    243  N   LEU A  17      44.900  22.075   5.585  1.00  0.00              
ATOM    244  CA  LEU A  17      44.452  22.044   4.195  1.00  0.00              
ATOM    245  C   LEU A  17      42.985  21.612   4.097  1.00  0.00              
ATOM    246  O   LEU A  17      42.202  22.202   3.347  1.00  0.00              
ATOM    247  CB  LEU A  17      45.344  21.104   3.374  1.00  0.00              
ATOM    248  CG  LEU A  17      46.779  21.597   3.148  1.00  0.00              
ATOM    249  CD1 LEU A  17      47.614  20.497   2.509  1.00  0.00              
ATOM    250  CD2 LEU A  17      46.757  22.839   2.269  1.00  0.00              
ATOM    251  H   LEU A  17      45.619  21.431   5.885  1.00  0.00              
ATOM    252  HA  LEU A  17      44.508  23.045   3.771  1.00  0.00              
ATOM    253 1HB  LEU A  17      45.346  20.239   4.035  1.00  0.00              
ATOM    254 2HB  LEU A  17      44.880  20.835   2.425  1.00  0.00              
ATOM    255  HG  LEU A  17      47.179  21.885   4.121  1.00  0.00              
ATOM    256 1HD1 LEU A  17      48.632  20.857   2.352  1.00  0.00              
ATOM    257 2HD1 LEU A  17      47.635  19.627   3.165  1.00  0.00              
ATOM    258 3HD1 LEU A  17      47.177  20.219   1.550  1.00  0.00              
ATOM    259 1HD2 LEU A  17      47.778  23.189   2.110  1.00  0.00              
ATOM    260 2HD2 LEU A  17      46.302  22.597   1.309  1.00  0.00              
ATOM    261 3HD2 LEU A  17      46.178  23.622   2.759  1.00  0.00              
ATOM    262  N   ALA A  18      42.620  20.588   4.862  1.00  0.00              
ATOM    263  CA  ALA A  18      41.240  20.112   4.899  1.00  0.00              
ATOM    264  C   ALA A  18      40.262  21.208   5.316  1.00  0.00              
ATOM    265  O   ALA A  18      39.243  21.435   4.652  1.00  0.00              
ATOM    266  CB  ALA A  18      41.126  18.918   5.837  1.00  0.00              
ATOM    267  H   ALA A  18      43.315  20.128   5.433  1.00  0.00              
ATOM    268  HA  ALA A  18      40.952  19.798   3.896  1.00  0.00              
ATOM    269 1HB  ALA A  18      40.095  18.565   5.850  1.00  0.00              
ATOM    270 2HB  ALA A  18      41.779  18.118   5.489  1.00  0.00              
ATOM    271 3HB  ALA A  18      41.419  19.216   6.842  1.00  0.00              
ATOM    272  N   ILE A  19      40.573  21.883   6.419  1.00  0.00              
ATOM    273  CA  ILE A  19      39.730  22.975   6.905  1.00  0.00              
ATOM    274  C   ILE A  19      39.523  24.088   5.871  1.00  0.00              
ATOM    275  O   ILE A  19      38.387  24.463   5.565  1.00  0.00              
ATOM    276  CB  ILE A  19      40.320  23.594   8.185  1.00  0.00              
ATOM    277  CG1 ILE A  19      40.255  22.593   9.342  1.00  0.00              
ATOM    278  CG2 ILE A  19      39.583  24.876   8.544  1.00  0.00              
ATOM    279  CD1 ILE A  19      41.088  22.990  10.539  1.00  0.00              
ATOM    280  H   ILE A  19      41.407  21.639   6.934  1.00  0.00              
ATOM    281  HA  ILE A  19      38.718  22.621   7.099  1.00  0.00              
ATOM    282  HB  ILE A  19      41.374  23.815   8.020  1.00  0.00              
ATOM    283 1HG1 ILE A  19      39.210  22.507   9.638  1.00  0.00              
ATOM    284 2HG1 ILE A  19      40.604  21.634   8.959  1.00  0.00              
ATOM    285 1HG2 ILE A  19      40.012  25.300   9.451  1.00  0.00              
ATOM    286 2HG2 ILE A  19      39.679  25.591   7.729  1.00  0.00              
ATOM    287 3HG2 ILE A  19      38.528  24.655   8.711  1.00  0.00              
ATOM    288 1HD1 ILE A  19      40.992  22.232  11.317  1.00  0.00              
ATOM    289 2HD1 ILE A  19      42.134  23.075  10.244  1.00  0.00              
ATOM    290 3HD1 ILE A  19      40.741  23.948  10.924  1.00  0.00              
ATOM    291  N   LEU A  20      40.619  24.605   5.322  1.00  0.00              
ATOM    292  CA  LEU A  20      40.527  25.713   4.376  1.00  0.00              
ATOM    293  C   LEU A  20      39.701  25.348   3.142  1.00  0.00              
ATOM    294  O   LEU A  20      38.849  26.123   2.707  1.00  0.00              
ATOM    295  CB  LEU A  20      41.933  26.162   3.959  1.00  0.00              
ATOM    296  CG  LEU A  20      42.760  26.830   5.064  1.00  0.00              
ATOM    297  CD1 LEU A  20      44.191  27.043   4.590  1.00  0.00              
ATOM    298  CD2 LEU A  20      42.118  28.154   5.450  1.00  0.00              
ATOM    299  H   LEU A  20      41.528  24.234   5.557  1.00  0.00              
ATOM    300  HA  LEU A  20      40.010  26.550   4.844  1.00  0.00              
ATOM    301 1HB  LEU A  20      42.360  25.193   3.706  1.00  0.00              
ATOM    302 2HB  LEU A  20      41.908  26.791   3.069  1.00  0.00              
ATOM    303  HG  LEU A  20      42.725  26.176   5.936  1.00  0.00              
ATOM    304 1HD1 LEU A  20      44.771  27.518   5.381  1.00  0.00              
ATOM    305 2HD1 LEU A  20      44.639  26.081   4.341  1.00  0.00              
ATOM    306 3HD1 LEU A  20      44.190  27.682   3.708  1.00  0.00              
ATOM    307 1HD2 LEU A  20      42.706  28.628   6.237  1.00  0.00              
ATOM    308 2HD2 LEU A  20      42.081  28.809   4.579  1.00  0.00              
ATOM    309 3HD2 LEU A  20      41.105  27.976   5.813  1.00  0.00              
ATOM    310  N   GLY A  21      39.958  24.174   2.571  1.00  0.00              
ATOM    311  CA  GLY A  21      39.292  23.786   1.342  1.00  0.00              
ATOM    312  C   GLY A  21      37.812  23.576   1.600  1.00  0.00              
ATOM    313  O   GLY A  21      36.953  24.036   0.842  1.00  0.00              
ATOM    314  H   GLY A  21      40.624  23.541   2.991  1.00  0.00              
ATOM    315 1HA  GLY A  21      39.427  24.573   0.599  1.00  0.00              
ATOM    316 2HA  GLY A  21      39.735  22.861   0.973  1.00  0.00              
ATOM    317  N   ASN A  22      37.516  22.894   2.700  1.00  0.00              
ATOM    318  CA  ASN A  22      36.153  22.460   2.971  1.00  0.00              
ATOM    319  C   ASN A  22      35.247  23.605   3.443  1.00  0.00              
ATOM    320  O   ASN A  22      34.022  23.559   3.262  1.00  0.00              
ATOM    321  CB  ASN A  22      36.140  21.333   3.987  1.00  0.00              
ATOM    322  CG  ASN A  22      36.536  19.999   3.417  1.00  0.00              
ATOM    323  OD1 ASN A  22      35.802  19.397   2.625  1.00  0.00              
ATOM    324  ND2 ASN A  22      37.654  19.498   3.877  1.00  0.00              
ATOM    325  H   ASN A  22      38.244  22.671   3.363  1.00  0.00              
ATOM    326  HA  ASN A  22      35.694  22.088   2.053  1.00  0.00              
ATOM    327 1HB  ASN A  22      36.608  21.457   4.965  1.00  0.00              
ATOM    328 2HB  ASN A  22      35.056  21.360   4.097  1.00  0.00              
ATOM    329 1HD2 ASN A  22      37.979  18.613   3.542  1.00  0.00              
ATOM    330 2HD2 ASN A  22      38.182  19.998   4.563  1.00  0.00              
ATOM    331  N   VAL A  23      35.848  24.633   4.040  1.00  0.00              
ATOM    332  CA  VAL A  23      35.126  25.869   4.334  1.00  0.00              
ATOM    333  C   VAL A  23      34.633  26.513   3.030  1.00  0.00              
ATOM    334  O   VAL A  23      33.477  26.959   2.923  1.00  0.00              
ATOM    335  CB  VAL A  23      36.004  26.874   5.104  1.00  0.00              
ATOM    336  CG1 VAL A  23      35.368  28.256   5.091  1.00  0.00              
ATOM    337  CG2 VAL A  23      36.224  26.403   6.533  1.00  0.00              
ATOM    338  H   VAL A  23      36.822  24.560   4.296  1.00  0.00              
ATOM    339  HA  VAL A  23      34.228  25.674   4.922  1.00  0.00              
ATOM    340  HB  VAL A  23      36.985  26.921   4.631  1.00  0.00              
ATOM    341 1HG1 VAL A  23      36.002  28.953   5.639  1.00  0.00              
ATOM    342 2HG1 VAL A  23      35.260  28.597   4.062  1.00  0.00              
ATOM    343 3HG1 VAL A  23      34.388  28.210   5.565  1.00  0.00              
ATOM    344 1HG2 VAL A  23      36.847  27.124   7.062  1.00  0.00              
ATOM    345 2HG2 VAL A  23      35.262  26.314   7.038  1.00  0.00              
ATOM    346 3HG2 VAL A  23      36.721  25.433   6.525  1.00  0.00              
ATOM    347  N   LEU A  24      35.516  26.522   2.032  1.00  0.00              
ATOM    348  CA  LEU A  24      35.189  27.026   0.705  1.00  0.00              
ATOM    349  C   LEU A  24      34.121  26.171   0.053  1.00  0.00              
ATOM    350  O   LEU A  24      33.247  26.685  -0.631  1.00  0.00              
ATOM    351  CB  LEU A  24      36.445  27.073  -0.175  1.00  0.00              
ATOM    352  CG  LEU A  24      36.257  27.735  -1.546  1.00  0.00              
ATOM    353  CD1 LEU A  24      35.873  29.198  -1.371  1.00  0.00              
ATOM    354  CD2 LEU A  24      37.541  27.607  -2.352  1.00  0.00              
ATOM    355  H   LEU A  24      36.444  26.166   2.208  1.00  0.00              
ATOM    356  HA  LEU A  24      34.780  28.032   0.787  1.00  0.00              
ATOM    357 1HB  LEU A  24      37.079  27.693   0.456  1.00  0.00              
ATOM    358 2HB  LEU A  24      36.896  26.087  -0.286  1.00  0.00              
ATOM    359  HG  LEU A  24      35.478  27.181  -2.069  1.00  0.00              
ATOM    360 1HD1 LEU A  24      35.742  29.660  -2.350  1.00  0.00              
ATOM    361 2HD1 LEU A  24      34.940  29.265  -0.811  1.00  0.00              
ATOM    362 3HD1 LEU A  24      36.661  29.718  -0.828  1.00  0.00              
ATOM    363 1HD2 LEU A  24      37.406  28.077  -3.327  1.00  0.00              
ATOM    364 2HD2 LEU A  24      38.356  28.099  -1.821  1.00  0.00              
ATOM    365 3HD2 LEU A  24      37.782  26.552  -2.489  1.00  0.00              
ATOM    366  N   VAL A  25      34.197  24.863   0.253  1.00  0.00              
ATOM    367  CA  VAL A  25      33.179  23.980  -0.294  1.00  0.00              
ATOM    368  C   VAL A  25      31.811  24.414   0.214  1.00  0.00              
ATOM    369  O   VAL A  25      30.869  24.614  -0.565  1.00  0.00              
ATOM    370  CB  VAL A  25      33.427  22.508   0.083  1.00  0.00              
ATOM    371  CG1 VAL A  25      32.221  21.654  -0.280  1.00  0.00              
ATOM    372  CG2 VAL A  25      34.676  21.984  -0.609  1.00  0.00              
ATOM    373  H   VAL A  25      34.959  24.465   0.785  1.00  0.00              
ATOM    374  HA  VAL A  25      33.134  24.053  -1.381  1.00  0.00              
ATOM    375  HB  VAL A  25      33.608  22.443   1.156  1.00  0.00              
ATOM    376 1HG1 VAL A  25      32.414  20.617  -0.006  1.00  0.00              
ATOM    377 2HG1 VAL A  25      31.345  22.014   0.259  1.00  0.00              
ATOM    378 3HG1 VAL A  25      32.040  21.718  -1.353  1.00  0.00              
ATOM    379 1HG2 VAL A  25      34.837  20.942  -0.330  1.00  0.00              
ATOM    380 2HG2 VAL A  25      34.550  22.056  -1.689  1.00  0.00              
ATOM    381 3HG2 VAL A  25      35.538  22.577  -0.303  1.00  0.00              
ATOM    382  N   CYS A  26      31.717  24.583   1.528  1.00  0.00              
ATOM    383  CA  CYS A  26      30.457  24.952   2.159  1.00  0.00              
ATOM    384  C   CYS A  26      29.943  26.279   1.608  1.00  0.00              
ATOM    385  O   CYS A  26      28.749  26.430   1.304  1.00  0.00              
ATOM    386  CB  CYS A  26      30.844  25.091   3.632  1.00  0.00              
ATOM    387  SG  CYS A  26      31.159  23.521   4.474  1.00  0.00              
ATOM    388  H   CYS A  26      32.537  24.454   2.103  1.00  0.00              
ATOM    389  HA  CYS A  26      29.688  24.185   2.072  1.00  0.00              
ATOM    390 1HB  CYS A  26      31.759  25.675   3.728  1.00  0.00              
ATOM    391 2HB  CYS A  26      30.042  25.576   4.187  1.00  0.00              
ATOM    392  HG  CYS A  26      31.446  24.055   5.658  1.00  0.00              
ATOM    393  N   TRP A  27      30.857  27.232   1.465  1.00  0.00              
ATOM    394  CA  TRP A  27      30.509  28.521   0.886  1.00  0.00              
ATOM    395  C   TRP A  27      29.878  28.375  -0.498  1.00  0.00              
ATOM    396  O   TRP A  27      28.855  28.992  -0.792  1.00  0.00              
ATOM    397  CB  TRP A  27      31.750  29.412   0.802  1.00  0.00              
ATOM    398  CG  TRP A  27      32.225  29.903   2.136  1.00  0.00              
ATOM    399  CD1 TRP A  27      31.615  29.712   3.339  1.00  0.00              
ATOM    400  CD2 TRP A  27      33.409  30.665   2.402  1.00  0.00              
ATOM    401  NE1 TRP A  27      32.343  30.308   4.339  1.00  0.00              
ATOM    402  CE2 TRP A  27      33.452  30.899   3.787  1.00  0.00              
ATOM    403  CE3 TRP A  27      34.438  31.172   1.599  1.00  0.00              
ATOM    404  CZ2 TRP A  27      34.475  31.615   4.389  1.00  0.00              
ATOM    405  CZ3 TRP A  27      35.465  31.889   2.202  1.00  0.00              
ATOM    406  CH2 TRP A  27      35.483  32.103   3.557  1.00  0.00              
ATOM    407  H   TRP A  27      31.808  27.066   1.760  1.00  0.00              
ATOM    408  HA  TRP A  27      29.763  29.016   1.507  1.00  0.00              
ATOM    409 1HB  TRP A  27      32.580  28.862   0.358  1.00  0.00              
ATOM    410 2HB  TRP A  27      31.538  30.296   0.201  1.00  0.00              
ATOM    411  HD1 TRP A  27      30.686  29.144   3.336  1.00  0.00              
ATOM    412  HE1 TRP A  27      32.103  30.312   5.320  1.00  0.00              
ATOM    413  HE3 TRP A  27      34.475  31.028   0.519  1.00  0.00              
ATOM    414  HZ2 TRP A  27      34.450  31.763   5.469  1.00  0.00              
ATOM    415  HZ3 TRP A  27      36.260  32.278   1.566  1.00  0.00              
ATOM    416  HH2 TRP A  27      36.307  32.671   3.991  1.00  0.00              
ATOM    417  N   ALA A  28      30.495  27.552  -1.339  1.00  0.00              
ATOM    418  CA  ALA A  28      30.049  27.353  -2.714  1.00  0.00              
ATOM    419  C   ALA A  28      28.656  26.758  -2.769  1.00  0.00              
ATOM    420  O   ALA A  28      27.820  27.201  -3.555  1.00  0.00              
ATOM    421  CB  ALA A  28      31.031  26.469  -3.467  1.00  0.00              
ATOM    422  H   ALA A  28      31.303  27.046  -1.007  1.00  0.00              
ATOM    423  HA  ALA A  28      30.003  28.323  -3.210  1.00  0.00              
ATOM    424 1HB  ALA A  28      30.683  26.331  -4.491  1.00  0.00              
ATOM    425 2HB  ALA A  28      32.013  26.941  -3.478  1.00  0.00              
ATOM    426 3HB  ALA A  28      31.099  25.500  -2.974  1.00  0.00              
ATOM    427  N   VAL A  29      28.410  25.752  -1.932  1.00  0.00              
ATOM    428  CA  VAL A  29      27.102  25.106  -1.889  1.00  0.00              
ATOM    429  C   VAL A  29      26.016  26.059  -1.406  1.00  0.00              
ATOM    430  O   VAL A  29      24.893  26.035  -1.914  1.00  0.00              
ATOM    431  CB  VAL A  29      27.117  23.865  -0.977  1.00  0.00              
ATOM    432  CG1 VAL A  29      25.709  23.318  -0.798  1.00  0.00              
ATOM    433  CG2 VAL A  29      28.034  22.795  -1.549  1.00  0.00              
ATOM    434  H   VAL A  29      29.140  25.428  -1.314  1.00  0.00              
ATOM    435  HA  VAL A  29      26.776  24.803  -2.885  1.00  0.00              
ATOM    436  HB  VAL A  29      27.524  24.145  -0.005  1.00  0.00              
ATOM    437 1HG1 VAL A  29      25.739  22.441  -0.151  1.00  0.00              
ATOM    438 2HG1 VAL A  29      25.077  24.081  -0.345  1.00  0.00              
ATOM    439 3HG1 VAL A  29      25.302  23.037  -1.769  1.00  0.00              
ATOM    440 1HG2 VAL A  29      28.034  21.925  -0.892  1.00  0.00              
ATOM    441 2HG2 VAL A  29      27.679  22.503  -2.538  1.00  0.00              
ATOM    442 3HG2 VAL A  29      29.048  23.188  -1.628  1.00  0.00              
ATOM    443  N   TRP A  30      26.339  26.879  -0.409  1.00  0.00              
ATOM    444  CA  TRP A  30      25.352  27.822   0.117  1.00  0.00              
ATOM    445  C   TRP A  30      25.034  28.942  -0.880  1.00  0.00              
ATOM    446  O   TRP A  30      23.882  29.352  -1.018  1.00  0.00              
ATOM    447  CB  TRP A  30      25.850  28.423   1.433  1.00  0.00              
ATOM    448  CG  TRP A  30      26.081  27.404   2.507  1.00  0.00              
ATOM    449  CD1 TRP A  30      25.486  26.182   2.613  1.00  0.00              
ATOM    450  CD2 TRP A  30      26.969  27.517   3.626  1.00  0.00              
ATOM    451  NE1 TRP A  30      25.946  25.527   3.728  1.00  0.00              
ATOM    452  CE2 TRP A  30      26.860  26.327   4.366  1.00  0.00              
ATOM    453  CE3 TRP A  30      27.848  28.512   4.071  1.00  0.00              
ATOM    454  CZ2 TRP A  30      27.589  26.102   5.524  1.00  0.00              
ATOM    455  CZ3 TRP A  30      28.580  28.286   5.231  1.00  0.00              
ATOM    456  CH2 TRP A  30      28.455  27.116   5.936  1.00  0.00              
ATOM    457  H   TRP A  30      27.265  26.859  -0.006  1.00  0.00              
ATOM    458  HA  TRP A  30      24.409  27.307   0.301  1.00  0.00              
ATOM    459 1HB  TRP A  30      26.801  28.934   1.279  1.00  0.00              
ATOM    460 2HB  TRP A  30      25.118  29.129   1.824  1.00  0.00              
ATOM    461  HD1 TRP A  30      24.768  25.915   1.839  1.00  0.00              
ATOM    462  HE1 TRP A  30      25.659  24.607   4.031  1.00  0.00              
ATOM    463  HE3 TRP A  30      27.988  29.458   3.549  1.00  0.00              
ATOM    464  HZ2 TRP A  30      27.459  25.158   6.053  1.00  0.00              
ATOM    465  HZ3 TRP A  30      29.260  29.069   5.567  1.00  0.00              
ATOM    466  HH2 TRP A  30      29.048  26.978   6.840  1.00  0.00              
ATOM    467  N   LEU A  31      26.060  29.431  -1.575  1.00  0.00              
ATOM    468  CA  LEU A  31      25.896  30.547  -2.507  1.00  0.00              
ATOM    469  C   LEU A  31      25.242  30.166  -3.840  1.00  0.00              
ATOM    470  O   LEU A  31      24.348  30.866  -4.317  1.00  0.00              
ATOM    471  CB  LEU A  31      27.264  31.190  -2.769  1.00  0.00              
ATOM    472  CG  LEU A  31      27.888  31.909  -1.566  1.00  0.00              
ATOM    473  CD1 LEU A  31      29.314  32.332  -1.893  1.00  0.00              
ATOM    474  CD2 LEU A  31      27.038  33.116  -1.197  1.00  0.00              
ATOM    475  H   LEU A  31      26.974  29.021  -1.454  1.00  0.00              
ATOM    476  HA  LEU A  31      25.224  31.288  -2.076  1.00  0.00              
ATOM    477 1HB  LEU A  31      27.837  30.296  -3.008  1.00  0.00              
ATOM    478 2HB  LEU A  31      27.241  31.850  -3.636  1.00  0.00              
ATOM    479  HG  LEU A  31      27.864  31.215  -0.725  1.00  0.00              
ATOM    480 1HD1 LEU A  31      29.749  32.842  -1.033  1.00  0.00              
ATOM    481 2HD1 LEU A  31      29.910  31.451  -2.131  1.00  0.00              
ATOM    482 3HD1 LEU A  31      29.305  33.008  -2.748  1.00  0.00              
ATOM    483 1HD2 LEU A  31      27.483  33.625  -0.342  1.00  0.00              
ATOM    484 2HD2 LEU A  31      26.991  33.801  -2.044  1.00  0.00              
ATOM    485 3HD2 LEU A  31      26.031  32.787  -0.940  1.00  0.00              
ATOM    486  N   ASN A  32      25.677  29.059  -4.437  1.00  0.00              
ATOM    487  CA  ASN A  32      25.207  28.685  -5.770  1.00  0.00              
ATOM    488  C   ASN A  32      23.953  27.805  -5.730  1.00  0.00              
ATOM    489  O   ASN A  32      24.000  26.660  -5.272  1.00  0.00              
ATOM    490  CB  ASN A  32      26.303  27.989  -6.556  1.00  0.00              
ATOM    491  CG  ASN A  32      25.897  27.604  -7.951  1.00  0.00              
ATOM    492  OD1 ASN A  32      24.815  27.968  -8.427  1.00  0.00              
ATOM    493  ND2 ASN A  32      26.720  26.803  -8.578  1.00  0.00              
ATOM    494  H   ASN A  32      26.343  28.463  -3.965  1.00  0.00              
ATOM    495  HA  ASN A  32      24.917  29.580  -6.324  1.00  0.00              
ATOM    496 1HB  ASN A  32      27.317  28.391  -6.576  1.00  0.00              
ATOM    497 2HB  ASN A  32      26.278  27.100  -5.925  1.00  0.00              
ATOM    498 1HD2 ASN A  32      26.514  26.506  -9.511  1.00  0.00              
ATOM    499 2HD2 ASN A  32      27.554  26.489  -8.126  1.00  0.00              
ATOM    500  N   SER A  33      22.841  28.327  -6.240  1.00  0.00              
ATOM    501  CA  SER A  33      21.577  27.600  -6.192  1.00  0.00              
ATOM    502  C   SER A  33      21.648  26.307  -6.990  1.00  0.00              
ATOM    503  O   SER A  33      20.837  25.403  -6.795  1.00  0.00              
ATOM    504  CB  SER A  33      20.452  28.476  -6.708  1.00  0.00              
ATOM    505  OG  SER A  33      20.592  28.762  -8.073  1.00  0.00              
ATOM    506  H   SER A  33      22.867  29.242  -6.669  1.00  0.00              
ATOM    507  HA  SER A  33      21.238  27.388  -5.177  1.00  0.00              
ATOM    508 1HB  SER A  33      19.507  27.958  -6.549  1.00  0.00              
ATOM    509 2HB  SER A  33      20.452  29.410  -6.148  1.00  0.00              
ATOM    510  HG  SER A  33      19.862  29.317  -8.359  1.00  0.00              
ATOM    511  N   ASN A  34      22.612  26.227  -7.900  1.00  0.00              
ATOM    512  CA  ASN A  34      22.838  25.009  -8.665  1.00  0.00              
ATOM    513  C   ASN A  34      23.473  23.947  -7.790  1.00  0.00              
ATOM    514  O   ASN A  34      23.273  22.752  -7.996  1.00  0.00              
ATOM    515  CB  ASN A  34      23.694  25.265  -9.892  1.00  0.00              
ATOM    516  CG  ASN A  34      23.017  26.105 -10.939  1.00  0.00              
ATOM    517  OD1 ASN A  34      21.784  26.164 -11.014  1.00  0.00              
ATOM    518  ND2 ASN A  34      23.813  26.688 -11.797  1.00  0.00              
ATOM    519  H   ASN A  34      23.203  27.029  -8.066  1.00  0.00              
ATOM    520  HA  ASN A  34      21.884  24.608  -9.013  1.00  0.00              
ATOM    521 1HB  ASN A  34      24.731  25.587  -9.791  1.00  0.00              
ATOM    522 2HB  ASN A  34      23.667  24.222 -10.207  1.00  0.00              
ATOM    523 1HD2 ASN A  34      23.432  27.263 -12.522  1.00  0.00              
ATOM    524 2HD2 ASN A  34      24.802  26.560 -11.729  1.00  0.00              
ATOM    525  N   LEU A  35      24.253  24.393  -6.816  1.00  0.00              
ATOM    526  CA  LEU A  35      24.848  23.475  -5.863  1.00  0.00              
ATOM    527  C   LEU A  35      23.923  23.182  -4.684  1.00  0.00              
ATOM    528  O   LEU A  35      24.079  22.167  -4.009  1.00  0.00              
ATOM    529  CB  LEU A  35      26.183  24.041  -5.363  1.00  0.00              
ATOM    530  CG  LEU A  35      27.305  24.088  -6.407  1.00  0.00              
ATOM    531  CD1 LEU A  35      28.514  24.821  -5.842  1.00  0.00              
ATOM    532  CD2 LEU A  35      27.677  22.671  -6.817  1.00  0.00              
ATOM    533  H   LEU A  35      24.440  25.382  -6.729  1.00  0.00              
ATOM    534  HA  LEU A  35      25.025  22.514  -6.345  1.00  0.00              
ATOM    535 1HB  LEU A  35      25.863  25.052  -5.112  1.00  0.00              
ATOM    536 2HB  LEU A  35      26.523  23.534  -4.460  1.00  0.00              
ATOM    537  HG  LEU A  35      26.908  24.596  -7.286  1.00  0.00              
ATOM    538 1HD1 LEU A  35      29.306  24.849  -6.591  1.00  0.00              
ATOM    539 2HD1 LEU A  35      28.230  25.840  -5.577  1.00  0.00              
ATOM    540 3HD1 LEU A  35      28.873  24.301  -4.955  1.00  0.00              
ATOM    541 1HD2 LEU A  35      28.475  22.705  -7.560  1.00  0.00              
ATOM    542 2HD2 LEU A  35      28.019  22.116  -5.943  1.00  0.00              
ATOM    543 3HD2 LEU A  35      26.806  22.174  -7.244  1.00  0.00              
ATOM    544  N   GLN A  36      22.950  24.054  -4.445  1.00  0.00              
ATOM    545  CA  GLN A  36      21.958  23.782  -3.412  1.00  0.00              
ATOM    546  C   GLN A  36      21.127  22.565  -3.795  1.00  0.00              
ATOM    547  O   GLN A  36      20.242  22.640  -4.643  1.00  0.00              
ATOM    548  CB  GLN A  36      21.046  24.993  -3.201  1.00  0.00              
ATOM    549  CG  GLN A  36      21.739  26.193  -2.576  1.00  0.00              
ATOM    550  CD  GLN A  36      20.805  27.376  -2.406  1.00  0.00              
ATOM    551  OE1 GLN A  36      19.607  27.286  -2.688  1.00  0.00              
ATOM    552  NE2 GLN A  36      21.350  28.497  -1.947  1.00  0.00              
ATOM    553  H   GLN A  36      22.887  24.912  -4.974  1.00  0.00              
ATOM    554  HA  GLN A  36      22.462  23.548  -2.475  1.00  0.00              
ATOM    555 1HB  GLN A  36      20.651  25.264  -4.180  1.00  0.00              
ATOM    556 2HB  GLN A  36      20.230  24.664  -2.558  1.00  0.00              
ATOM    557 1HG  GLN A  36      22.351  26.118  -1.678  1.00  0.00              
ATOM    558 2HG  GLN A  36      22.381  26.380  -3.437  1.00  0.00              
ATOM    559 1HE2 GLN A  36      20.784  29.312  -1.815  1.00  0.00              
ATOM    560 2HE2 GLN A  36      22.327  28.528  -1.732  1.00  0.00              
ATOM    561  N   ASN A  37      21.391  21.454  -3.122  1.00  0.00              
ATOM    562  CA  ASN A  37      20.706  20.196  -3.387  1.00  0.00              
ATOM    563  C   ASN A  37      21.012  19.291  -2.211  1.00  0.00              
ATOM    564  O   ASN A  37      22.039  19.448  -1.553  1.00  0.00              
ATOM    565  CB  ASN A  37      21.124  19.560  -4.700  1.00  0.00              
ATOM    566  CG  ASN A  37      20.198  18.471  -5.166  1.00  0.00              
ATOM    567  OD1 ASN A  37      19.025  18.714  -5.473  1.00  0.00              
ATOM    568  ND2 ASN A  37      20.694  17.260  -5.142  1.00  0.00              
ATOM    569  H   ASN A  37      22.095  21.487  -2.400  1.00  0.00              
ATOM    570  HA  ASN A  37      19.630  20.367  -3.448  1.00  0.00              
ATOM    571 1HB  ASN A  37      21.409  20.177  -5.554  1.00  0.00              
ATOM    572 2HB  ASN A  37      22.015  19.103  -4.269  1.00  0.00              
ATOM    573 1HD2 ASN A  37      20.135  16.485  -5.438  1.00  0.00              
ATOM    574 2HD2 ASN A  37      21.631  17.109  -4.828  1.00  0.00              
ATOM    575  N   VAL A  38      20.150  18.321  -1.957  1.00  0.00              
ATOM    576  CA  VAL A  38      20.320  17.508  -0.771  1.00  0.00              
ATOM    577  C   VAL A  38      21.657  16.756  -0.829  1.00  0.00              
ATOM    578  O   VAL A  38      22.319  16.552   0.200  1.00  0.00              
ATOM    579  CB  VAL A  38      19.167  16.501  -0.608  1.00  0.00              
ATOM    580  CG1 VAL A  38      17.860  17.228  -0.330  1.00  0.00              
ATOM    581  CG2 VAL A  38      19.038  15.632  -1.850  1.00  0.00              
ATOM    582  H   VAL A  38      19.372  18.135  -2.574  1.00  0.00              
ATOM    583  HA  VAL A  38      20.376  18.123   0.127  1.00  0.00              
ATOM    584  HB  VAL A  38      19.395  15.833   0.223  1.00  0.00              
ATOM    585 1HG1 VAL A  38      17.055  16.501  -0.217  1.00  0.00              
ATOM    586 2HG1 VAL A  38      17.954  17.809   0.587  1.00  0.00              
ATOM    587 3HG1 VAL A  38      17.631  17.895  -1.161  1.00  0.00              
ATOM    588 1HG2 VAL A  38      18.219  14.926  -1.717  1.00  0.00              
ATOM    589 2HG2 VAL A  38      18.836  16.264  -2.715  1.00  0.00              
ATOM    590 3HG2 VAL A  38      19.966  15.084  -2.009  1.00  0.00              
ATOM    591  N   THR A  39      22.065  16.380  -2.039  1.00  0.00              
ATOM    592  CA  THR A  39      23.363  15.743  -2.268  1.00  0.00              
ATOM    593  C   THR A  39      24.537  16.568  -1.727  1.00  0.00              
ATOM    594  O   THR A  39      25.340  16.095  -0.900  1.00  0.00              
ATOM    595  CB  THR A  39      23.593  15.484  -3.769  1.00  0.00              
ATOM    596  OG1 THR A  39      23.479  16.716  -4.492  1.00  0.00              
ATOM    597  CG2 THR A  39      22.571  14.491  -4.301  1.00  0.00              
ATOM    598  H   THR A  39      21.451  16.544  -2.825  1.00  0.00              
ATOM    599  HA  THR A  39      23.407  14.794  -1.734  1.00  0.00              
ATOM    600  HB  THR A  39      24.596  15.082  -3.909  1.00  0.00              
ATOM    601  HG1 THR A  39      24.068  16.697  -5.250  1.00  0.00              
ATOM    602 1HG2 THR A  39      22.750  14.320  -5.363  1.00  0.00              
ATOM    603 2HG2 THR A  39      22.663  13.549  -3.760  1.00  0.00              
ATOM    604 3HG2 THR A  39      21.568  14.893  -4.162  1.00  0.00              
ATOM    605  N   ASN A  40      24.629  17.809  -2.192  1.00  0.00              
ATOM    606  CA  ASN A  40      25.713  18.691  -1.793  1.00  0.00              
ATOM    607  C   ASN A  40      25.540  19.159  -0.354  1.00  0.00              
ATOM    608  O   ASN A  40      26.485  19.626   0.277  1.00  0.00              
ATOM    609  CB  ASN A  40      25.828  19.884  -2.725  1.00  0.00              
ATOM    610  CG  ASN A  40      26.383  19.542  -4.080  1.00  0.00              
ATOM    611  OD1 ASN A  40      27.217  18.641  -4.223  1.00  0.00              
ATOM    612  ND2 ASN A  40      25.985  20.310  -5.062  1.00  0.00              
ATOM    613  H   ASN A  40      23.931  18.150  -2.838  1.00  0.00              
ATOM    614  HA  ASN A  40      26.661  18.152  -1.831  1.00  0.00              
ATOM    615 1HB  ASN A  40      24.998  20.582  -2.843  1.00  0.00              
ATOM    616 2HB  ASN A  40      26.614  20.352  -2.132  1.00  0.00              
ATOM    617 1HD2 ASN A  40      26.313  20.141  -5.992  1.00  0.00              
ATOM    618 2HD2 ASN A  40      25.354  21.064  -4.883  1.00  0.00              
ATOM    619  N   TYR A  41      24.324  19.023   0.160  1.00  0.00              
ATOM    620  CA  TYR A  41      24.069  19.246   1.573  1.00  0.00              
ATOM    621  C   TYR A  41      24.712  18.130   2.385  1.00  0.00              
ATOM    622  O   TYR A  41      25.121  18.323   3.548  1.00  0.00              
ATOM    623  CB  TYR A  41      22.566  19.318   1.853  1.00  0.00              
ATOM    624  CG  TYR A  41      21.894  20.547   1.283  1.00  0.00              
ATOM    625  CD1 TYR A  41      22.642  21.635   0.857  1.00  0.00              
ATOM    626  CD2 TYR A  41      20.513  20.615   1.170  1.00  0.00              
ATOM    627  CE1 TYR A  41      22.033  22.761   0.336  1.00  0.00              
ATOM    628  CE2 TYR A  41      19.894  21.735   0.650  1.00  0.00              
ATOM    629  CZ  TYR A  41      20.658  22.806   0.234  1.00  0.00              
ATOM    630  OH  TYR A  41      20.046  23.924  -0.286  1.00  0.00              
ATOM    631  H   TYR A  41      23.558  18.758  -0.443  1.00  0.00              
ATOM    632  HA  TYR A  41      24.522  20.187   1.887  1.00  0.00              
ATOM    633 1HB  TYR A  41      22.114  18.424   1.421  1.00  0.00              
ATOM    634 2HB  TYR A  41      22.439  19.303   2.935  1.00  0.00              
ATOM    635  HD1 TYR A  41      23.728  21.592   0.940  1.00  0.00              
ATOM    636  HD2 TYR A  41      19.916  19.766   1.501  1.00  0.00              
ATOM    637  HE1 TYR A  41      22.633  23.608   0.005  1.00  0.00              
ATOM    638  HE2 TYR A  41      18.807  21.769   0.571  1.00  0.00              
ATOM    639  HH  TYR A  41      19.089  23.850  -0.312  1.00  0.00              
ATOM    640  N   PHE A  42      24.812  16.958   1.769  1.00  0.00              
ATOM    641  CA  PHE A  42      25.427  15.822   2.445  1.00  0.00              
ATOM    642  C   PHE A  42      26.947  15.974   2.423  1.00  0.00              
ATOM    643  O   PHE A  42      27.635  15.565   3.367  1.00  0.00              
ATOM    644  CB  PHE A  42      25.008  14.506   1.787  1.00  0.00              
ATOM    645  CG  PHE A  42      23.560  14.162   1.989  1.00  0.00              
ATOM    646  CD1 PHE A  42      22.986  14.225   3.250  1.00  0.00              
ATOM    647  CD2 PHE A  42      22.769  13.774   0.918  1.00  0.00              
ATOM    648  CE1 PHE A  42      21.653  13.909   3.436  1.00  0.00              
ATOM    649  CE2 PHE A  42      21.436  13.458   1.101  1.00  0.00              
ATOM    650  CZ  PHE A  42      20.879  13.526   2.362  1.00  0.00              
ATOM    651  H   PHE A  42      24.464  16.841   0.829  1.00  0.00              
ATOM    652  HA  PHE A  42      25.115  15.800   3.490  1.00  0.00              
ATOM    653 1HB  PHE A  42      25.170  14.556   0.711  1.00  0.00              
ATOM    654 2HB  PHE A  42      25.585  13.680   2.202  1.00  0.00              
ATOM    655  HD1 PHE A  42      23.599  14.529   4.099  1.00  0.00              
ATOM    656  HD2 PHE A  42      23.209  13.720  -0.078  1.00  0.00              
ATOM    657  HE1 PHE A  42      21.215  13.963   4.432  1.00  0.00              
ATOM    658  HE2 PHE A  42      20.825  13.156   0.251  1.00  0.00              
ATOM    659  HZ  PHE A  42      19.829  13.275   2.508  1.00  0.00              
ATOM    660  N   VAL A  43      27.469  16.580   1.357  1.00  0.00              
ATOM    661  CA  VAL A  43      28.908  16.842   1.286  1.00  0.00              
ATOM    662  C   VAL A  43      29.326  18.087   2.089  1.00  0.00              
ATOM    663  O   VAL A  43      30.504  18.267   2.440  1.00  0.00              
ATOM    664  CB  VAL A  43      29.364  17.016  -0.175  1.00  0.00              
ATOM    665  CG1 VAL A  43      28.603  16.067  -1.088  1.00  0.00              
ATOM    666  CG2 VAL A  43      29.171  18.456  -0.626  1.00  0.00              
ATOM    667  H   VAL A  43      26.878  16.864   0.589  1.00  0.00              
ATOM    668  HA  VAL A  43      29.482  16.033   1.741  1.00  0.00              
ATOM    669  HB  VAL A  43      30.432  16.805  -0.241  1.00  0.00              
ATOM    670 1HG1 VAL A  43      28.938  16.204  -2.117  1.00  0.00              
ATOM    671 2HG1 VAL A  43      28.789  15.038  -0.780  1.00  0.00              
ATOM    672 3HG1 VAL A  43      27.535  16.279  -1.024  1.00  0.00              
ATOM    673 1HG2 VAL A  43      29.499  18.562  -1.659  1.00  0.00              
ATOM    674 2HG2 VAL A  43      28.116  18.721  -0.550  1.00  0.00              
ATOM    675 3HG2 VAL A  43      29.758  19.119   0.010  1.00  0.00              
ATOM    676  N   VAL A  44      28.346  18.931   2.394  1.00  0.00              
ATOM    677  CA  VAL A  44      28.514  19.967   3.404  1.00  0.00              
ATOM    678  C   VAL A  44      28.624  19.326   4.784  1.00  0.00              
ATOM    679  O   VAL A  44      29.431  19.752   5.617  1.00  0.00              
ATOM    680  CB  VAL A  44      27.349  20.974   3.394  1.00  0.00              
ATOM    681  CG1 VAL A  44      27.349  21.801   4.671  1.00  0.00              
ATOM    682  CG2 VAL A  44      27.436  21.878   2.174  1.00  0.00              
ATOM    683  H   VAL A  44      27.461  18.853   1.913  1.00  0.00              
ATOM    684  HA  VAL A  44      29.445  20.516   3.257  1.00  0.00              
ATOM    685  HB  VAL A  44      26.409  20.427   3.316  1.00  0.00              
ATOM    686 1HG1 VAL A  44      26.519  22.507   4.647  1.00  0.00              
ATOM    687 2HG1 VAL A  44      27.240  21.142   5.532  1.00  0.00              
ATOM    688 3HG1 VAL A  44      28.288  22.349   4.749  1.00  0.00              
ATOM    689 1HG2 VAL A  44      26.605  22.583   2.183  1.00  0.00              
ATOM    690 2HG2 VAL A  44      28.378  22.427   2.196  1.00  0.00              
ATOM    691 3HG2 VAL A  44      27.389  21.274   1.268  1.00  0.00              
ATOM    692  N   SER A  45      27.818  18.295   5.026  1.00  0.00              
ATOM    693  CA  SER A  45      27.992  17.521   6.250  1.00  0.00              
ATOM    694  C   SER A  45      29.386  16.889   6.295  1.00  0.00              
ATOM    695  O   SER A  45      30.060  16.894   7.337  1.00  0.00              
ATOM    696  CB  SER A  45      26.919  16.455   6.353  1.00  0.00              
ATOM    697  OG  SER A  45      27.110  15.620   7.461  1.00  0.00              
ATOM    698  H   SER A  45      27.086  18.035   4.380  1.00  0.00              
ATOM    699  HA  SER A  45      27.810  18.098   7.157  1.00  0.00              
ATOM    700 1HB  SER A  45      25.949  16.944   6.440  1.00  0.00              
ATOM    701 2HB  SER A  45      26.939  15.851   5.446  1.00  0.00              
ATOM    702  HG  SER A  45      27.414  14.758   7.164  1.00  0.00              
ATOM    703  N   LEU A  46      29.823  16.357   5.155  1.00  0.00              
ATOM    704  CA  LEU A  46      31.194  15.877   5.034  1.00  0.00              
ATOM    705  C   LEU A  46      32.191  16.989   5.310  1.00  0.00              
ATOM    706  O   LEU A  46      33.185  16.774   6.005  1.00  0.00              
ATOM    707  CB  LEU A  46      31.430  15.286   3.638  1.00  0.00              
ATOM    708  CG  LEU A  46      30.800  13.908   3.398  1.00  0.00              
ATOM    709  CD1 LEU A  46      30.884  13.545   1.922  1.00  0.00              
ATOM    710  CD2 LEU A  46      31.512  12.868   4.250  1.00  0.00              
ATOM    711  H   LEU A  46      29.203  16.281   4.361  1.00  0.00              
ATOM    712  HA  LEU A  46      31.378  15.104   5.779  1.00  0.00              
ATOM    713 1HB  LEU A  46      30.921  16.039   3.039  1.00  0.00              
ATOM    714 2HB  LEU A  46      32.488  15.271   3.380  1.00  0.00              
ATOM    715  HG  LEU A  46      29.764  13.962   3.735  1.00  0.00              
ATOM    716 1HD1 LEU A  46      30.434  12.566   1.761  1.00  0.00              
ATOM    717 2HD1 LEU A  46      30.348  14.290   1.333  1.00  0.00              
ATOM    718 3HD1 LEU A  46      31.928  13.520   1.612  1.00  0.00              
ATOM    719 1HD2 LEU A  46      31.063  11.889   4.079  1.00  0.00              
ATOM    720 2HD2 LEU A  46      32.568  12.836   3.979  1.00  0.00              
ATOM    721 3HD2 LEU A  46      31.416  13.131   5.303  1.00  0.00              
ATOM    722  N   ALA A  47      31.921  18.180   4.780  1.00  0.00              
ATOM    723  CA  ALA A  47      32.851  19.292   4.963  1.00  0.00              
ATOM    724  C   ALA A  47      32.939  19.687   6.439  1.00  0.00              
ATOM    725  O   ALA A  47      34.013  20.027   6.934  1.00  0.00              
ATOM    726  CB  ALA A  47      32.432  20.482   4.112  1.00  0.00              
ATOM    727  H   ALA A  47      31.075  18.328   4.248  1.00  0.00              
ATOM    728  HA  ALA A  47      33.844  18.973   4.647  1.00  0.00              
ATOM    729 1HB  ALA A  47      33.135  21.301   4.263  1.00  0.00              
ATOM    730 2HB  ALA A  47      32.430  20.195   3.060  1.00  0.00              
ATOM    731 3HB  ALA A  47      31.433  20.803   4.403  1.00  0.00              
ATOM    732  N   ALA A  48      31.808  19.631   7.138  1.00  0.00              
ATOM    733  CA  ALA A  48      31.789  19.897   8.576  1.00  0.00              
ATOM    734  C   ALA A  48      32.560  18.848   9.369  1.00  0.00              
ATOM    735  O   ALA A  48      33.277  19.173  10.326  1.00  0.00              
ATOM    736  CB  ALA A  48      30.354  19.980   9.074  1.00  0.00              
ATOM    737  H   ALA A  48      30.944  19.400   6.669  1.00  0.00              
ATOM    738  HA  ALA A  48      32.280  20.852   8.762  1.00  0.00              
ATOM    739 1HB  ALA A  48      30.352  20.186  10.144  1.00  0.00              
ATOM    740 2HB  ALA A  48      29.833  20.782   8.550  1.00  0.00              
ATOM    741 3HB  ALA A  48      29.848  19.034   8.886  1.00  0.00              
ATOM    742  N   ALA A  49      32.404  17.587   8.983  1.00  0.00              
ATOM    743  CA  ALA A  49      33.148  16.531   9.650  1.00  0.00              
ATOM    744  C   ALA A  49      34.632  16.720   9.360  1.00  0.00              
ATOM    745  O   ALA A  49      35.477  16.489  10.225  1.00  0.00              
ATOM    746  CB  ALA A  49      32.669  15.158   9.202  1.00  0.00              
ATOM    747  H   ALA A  49      31.774  17.346   8.230  1.00  0.00              
ATOM    748  HA  ALA A  49      32.986  16.616  10.725  1.00  0.00              
ATOM    749 1HB  ALA A  49      33.256  14.388   9.703  1.00  0.00              
ATOM    750 2HB  ALA A  49      31.617  15.037   9.459  1.00  0.00              
ATOM    751 3HB  ALA A  49      32.793  15.064   8.124  1.00  0.00              
ATOM    752  N   ASP A  50      34.938  17.175   8.147  1.00  0.00              
ATOM    753  CA  ASP A  50      36.317  17.453   7.751  1.00  0.00              
ATOM    754  C   ASP A  50      36.973  18.542   8.588  1.00  0.00              
ATOM    755  O   ASP A  50      38.113  18.396   9.024  1.00  0.00              
ATOM    756  CB  ASP A  50      36.368  17.844   6.272  1.00  0.00              
ATOM    757  CG  ASP A  50      36.087  16.699   5.309  1.00  0.00              
ATOM    758  OD1 ASP A  50      36.062  15.573   5.746  1.00  0.00              
ATOM    759  OD2 ASP A  50      35.746  16.968   4.182  1.00  0.00              
ATOM    760  H   ASP A  50      34.195  17.332   7.482  1.00  0.00              
ATOM    761  HA  ASP A  50      36.931  16.565   7.903  1.00  0.00              
ATOM    762 1HB  ASP A  50      35.728  18.692   6.025  1.00  0.00              
ATOM    763 2HB  ASP A  50      37.414  18.141   6.189  1.00  0.00              
ATOM    764  N   ILE A  51      36.258  19.641   8.800  1.00  0.00              
ATOM    765  CA  ILE A  51      36.747  20.689   9.684  1.00  0.00              
ATOM    766  C   ILE A  51      36.861  20.182  11.117  1.00  0.00              
ATOM    767  O   ILE A  51      37.839  20.468  11.810  1.00  0.00              
ATOM    768  CB  ILE A  51      35.831  21.927   9.654  1.00  0.00              
ATOM    769  CG1 ILE A  51      35.871  22.587   8.274  1.00  0.00              
ATOM    770  CG2 ILE A  51      36.241  22.917  10.734  1.00  0.00              
ATOM    771  CD1 ILE A  51      34.770  23.599   8.049  1.00  0.00              
ATOM    772  H   ILE A  51      35.364  19.759   8.345  1.00  0.00              
ATOM    773  HA  ILE A  51      37.760  20.982   9.409  1.00  0.00              
ATOM    774  HB  ILE A  51      34.802  21.611   9.822  1.00  0.00              
ATOM    775 1HG1 ILE A  51      36.839  23.077   8.176  1.00  0.00              
ATOM    776 2HG1 ILE A  51      35.790  21.792   7.532  1.00  0.00              
ATOM    777 1HG2 ILE A  51      35.584  23.786  10.698  1.00  0.00              
ATOM    778 2HG2 ILE A  51      36.163  22.443  11.711  1.00  0.00              
ATOM    779 3HG2 ILE A  51      37.270  23.234  10.565  1.00  0.00              
ATOM    780 1HD1 ILE A  51      34.863  24.023   7.049  1.00  0.00              
ATOM    781 2HD1 ILE A  51      33.800  23.109   8.146  1.00  0.00              
ATOM    782 3HD1 ILE A  51      34.849  24.394   8.788  1.00  0.00              
ATOM    783  N   ALA A  52      35.873  19.409  11.556  1.00  0.00              
ATOM    784  CA  ALA A  52      35.885  18.904  12.924  1.00  0.00              
ATOM    785  C   ALA A  52      37.159  18.089  13.186  1.00  0.00              
ATOM    786  O   ALA A  52      37.889  18.351  14.138  1.00  0.00              
ATOM    787  CB  ALA A  52      34.643  18.066  13.192  1.00  0.00              
ATOM    788  H   ALA A  52      35.105  19.163  10.948  1.00  0.00              
ATOM    789  HA  ALA A  52      35.887  19.751  13.610  1.00  0.00              
ATOM    790 1HB  ALA A  52      34.669  17.697  14.217  1.00  0.00              
ATOM    791 2HB  ALA A  52      33.753  18.679  13.050  1.00  0.00              
ATOM    792 3HB  ALA A  52      34.617  17.223  12.504  1.00  0.00              
ATOM    793  N   VAL A  53      37.440  17.128  12.311  1.00  0.00              
ATOM    794  CA  VAL A  53      38.629  16.291  12.450  1.00  0.00              
ATOM    795  C   VAL A  53      39.923  17.085  12.250  1.00  0.00              
ATOM    796  O   VAL A  53      40.978  16.699  12.753  1.00  0.00              
ATOM    797  CB  VAL A  53      38.605  15.119  11.451  1.00  0.00              
ATOM    798  CG1 VAL A  53      37.375  14.252  11.676  1.00  0.00              
ATOM    799  CG2 VAL A  53      38.634  15.637  10.021  1.00  0.00              
ATOM    800  H   VAL A  53      36.816  16.972  11.533  1.00  0.00              
ATOM    801  HA  VAL A  53      38.716  15.889  13.460  1.00  0.00              
ATOM    802  HB  VAL A  53      39.503  14.517  11.588  1.00  0.00              
ATOM    803 1HG1 VAL A  53      37.373  13.429  10.962  1.00  0.00              
ATOM    804 2HG1 VAL A  53      37.393  13.852  12.690  1.00  0.00              
ATOM    805 3HG1 VAL A  53      36.476  14.853  11.538  1.00  0.00              
ATOM    806 1HG2 VAL A  53      38.617  14.796   9.328  1.00  0.00              
ATOM    807 2HG2 VAL A  53      37.764  16.270   9.846  1.00  0.00              
ATOM    808 3HG2 VAL A  53      39.543  16.218   9.863  1.00  0.00              
ATOM    809  N   GLY A  54      39.838  18.199  11.528  1.00  0.00              
ATOM    810  CA  GLY A  54      40.944  19.141  11.442  1.00  0.00              
ATOM    811  C   GLY A  54      41.305  19.828  12.751  1.00  0.00              
ATOM    812  O   GLY A  54      42.442  20.264  12.947  1.00  0.00              
ATOM    813  H   GLY A  54      38.984  18.395  11.027  1.00  0.00              
ATOM    814 1HA  GLY A  54      41.835  18.614  11.099  1.00  0.00              
ATOM    815 2HA  GLY A  54      40.689  19.924  10.728  1.00  0.00              
ATOM    816  N   VAL A  55      40.327  19.941  13.642  1.00  0.00              
ATOM    817  CA  VAL A  55      40.526  20.612  14.922  1.00  0.00              
ATOM    818  C   VAL A  55      40.358  19.654  16.107  1.00  0.00              
ATOM    819  O   VAL A  55      40.616  20.022  17.251  1.00  0.00              
ATOM    820  CB  VAL A  55      39.549  21.792  15.089  1.00  0.00              
ATOM    821  CG1 VAL A  55      39.774  22.828  13.997  1.00  0.00              
ATOM    822  CG2 VAL A  55      38.110  21.300  15.066  1.00  0.00              
ATOM    823  H   VAL A  55      39.420  19.551  13.427  1.00  0.00              
ATOM    824  HA  VAL A  55      41.546  20.985  15.020  1.00  0.00              
ATOM    825  HB  VAL A  55      39.711  22.251  16.064  1.00  0.00              
ATOM    826 1HG1 VAL A  55      39.076  23.654  14.131  1.00  0.00              
ATOM    827 2HG1 VAL A  55      40.795  23.203  14.057  1.00  0.00              
ATOM    828 3HG1 VAL A  55      39.611  22.370  13.022  1.00  0.00              
ATOM    829 1HG2 VAL A  55      37.434  22.146  15.185  1.00  0.00              
ATOM    830 2HG2 VAL A  55      37.910  20.806  14.114  1.00  0.00              
ATOM    831 3HG2 VAL A  55      37.954  20.593  15.881  1.00  0.00              
ATOM    832  N   LEU A  56      39.948  18.419  15.829  1.00  0.00              
ATOM    833  CA  LEU A  56      39.833  17.407  16.875  1.00  0.00              
ATOM    834  C   LEU A  56      40.625  16.135  16.569  1.00  0.00              
ATOM    835  O   LEU A  56      41.681  15.903  17.151  1.00  0.00              
ATOM    836  CB  LEU A  56      38.355  17.062  17.097  1.00  0.00              
ATOM    837  CG  LEU A  56      37.495  18.205  17.651  1.00  0.00              
ATOM    838  CD1 LEU A  56      36.031  17.787  17.684  1.00  0.00              
ATOM    839  CD2 LEU A  56      37.980  18.578  19.044  1.00  0.00              
ATOM    840  H   LEU A  56      39.712  18.173  14.878  1.00  0.00              
ATOM    841  HA  LEU A  56      40.255  17.791  17.803  1.00  0.00              
ATOM    842 1HB  LEU A  56      38.068  16.843  16.070  1.00  0.00              
ATOM    843 2HB  LEU A  56      38.236  16.167  17.706  1.00  0.00              
ATOM    844  HG  LEU A  56      37.646  19.068  17.003  1.00  0.00              
ATOM    845 1HD1 LEU A  56      35.427  18.605  18.079  1.00  0.00              
ATOM    846 2HD1 LEU A  56      35.698  17.547  16.674  1.00  0.00              
ATOM    847 3HD1 LEU A  56      35.916  16.912  18.322  1.00  0.00              
ATOM    848 1HD2 LEU A  56      37.368  19.391  19.436  1.00  0.00              
ATOM    849 2HD2 LEU A  56      37.901  17.713  19.702  1.00  0.00              
ATOM    850 3HD2 LEU A  56      39.020  18.900  18.993  1.00  0.00              
ATOM    851  N   ALA A  57      40.111  15.318  15.655  1.00  0.00              
ATOM    852  CA  ALA A  57      40.626  13.966  15.457  1.00  0.00              
ATOM    853  C   ALA A  57      42.101  13.930  15.058  1.00  0.00              
ATOM    854  O   ALA A  57      42.876  13.136  15.595  1.00  0.00              
ATOM    855  CB  ALA A  57      39.787  13.245  14.412  1.00  0.00              
ATOM    856  H   ALA A  57      39.344  15.641  15.081  1.00  0.00              
ATOM    857  HA  ALA A  57      40.558  13.424  16.400  1.00  0.00              
ATOM    858 1HB  ALA A  57      40.163  12.230  14.282  1.00  0.00              
ATOM    859 2HB  ALA A  57      38.749  13.208  14.741  1.00  0.00              
ATOM    860 3HB  ALA A  57      39.849  13.778  13.465  1.00  0.00              
ATOM    861  N   ILE A  58      42.486  14.792  14.120  1.00  0.00              
ATOM    862  CA  ILE A  58      43.837  14.757  13.565  1.00  0.00              
ATOM    863  C   ILE A  58      44.853  15.205  14.611  1.00  0.00              
ATOM    864  O   ILE A  58      45.849  14.523  14.872  1.00  0.00              
ATOM    865  CB  ILE A  58      43.965  15.650  12.317  1.00  0.00              
ATOM    866  CG1 ILE A  58      43.208  15.032  11.139  1.00  0.00              
ATOM    867  CG2 ILE A  58      45.429  15.860  11.961  1.00  0.00              
ATOM    868  CD1 ILE A  58      43.035  15.969   9.965  1.00  0.00              
ATOM    869  H   ILE A  58      41.833  15.485  13.782  1.00  0.00              
ATOM    870  HA  ILE A  58      44.122  13.737  13.309  1.00  0.00              
ATOM    871  HB  ILE A  58      43.498  16.613  12.520  1.00  0.00              
ATOM    872 1HG1 ILE A  58      43.765  14.151  10.821  1.00  0.00              
ATOM    873 2HG1 ILE A  58      42.228  14.727  11.508  1.00  0.00              
ATOM    874 1HG2 ILE A  58      45.502  16.493  11.077  1.00  0.00              
ATOM    875 2HG2 ILE A  58      45.940  16.342  12.794  1.00  0.00              
ATOM    876 3HG2 ILE A  58      45.897  14.897  11.757  1.00  0.00              
ATOM    877 1HD1 ILE A  58      42.489  15.460   9.170  1.00  0.00              
ATOM    878 2HD1 ILE A  58      42.476  16.850  10.282  1.00  0.00              
ATOM    879 3HD1 ILE A  58      44.012  16.273   9.594  1.00  0.00              
ATOM    880  N   PRO A  59      44.570  16.340  15.236  1.00  0.00              
ATOM    881  CA  PRO A  59      45.307  16.766  16.414  1.00  0.00              
ATOM    882  C   PRO A  59      45.500  15.642  17.419  1.00  0.00              
ATOM    883  O   PRO A  59      46.590  15.477  17.955  1.00  0.00              
ATOM    884  CB  PRO A  59      44.453  17.902  16.987  1.00  0.00              
ATOM    885  CG  PRO A  59      43.791  18.506  15.796  1.00  0.00              
ATOM    886  CD  PRO A  59      43.448  17.347  14.899  1.00  0.00              
ATOM    887  HA  PRO A  59      46.330  17.095  16.180  1.00  0.00              
ATOM    888 1HB  PRO A  59      43.711  17.524  17.707  1.00  0.00              
ATOM    889 2HB  PRO A  59      45.070  18.641  17.518  1.00  0.00              
ATOM    890 1HG  PRO A  59      42.888  19.064  16.084  1.00  0.00              
ATOM    891 2HG  PRO A  59      44.460  19.216  15.287  1.00  0.00              
ATOM    892 1HD  PRO A  59      42.453  16.933  15.116  1.00  0.00              
ATOM    893 2HD  PRO A  59      43.454  17.628  13.836  1.00  0.00              
ATOM    894  N   PHE A  60      44.439  14.882  17.687  1.00  0.00              
ATOM    895  CA  PHE A  60      44.511  13.787  18.656  1.00  0.00              
ATOM    896  C   PHE A  60      45.507  12.725  18.205  1.00  0.00              
ATOM    897  O   PHE A  60      46.332  12.246  18.992  1.00  0.00              
ATOM    898  CB  PHE A  60      43.131  13.159  18.863  1.00  0.00              
ATOM    899  CG  PHE A  60      42.114  14.106  19.433  1.00  0.00              
ATOM    900  CD1 PHE A  60      42.513  15.254  20.102  1.00  0.00              
ATOM    901  CD2 PHE A  60      40.757  13.851  19.304  1.00  0.00              
ATOM    902  CE1 PHE A  60      41.578  16.126  20.627  1.00  0.00              
ATOM    903  CE2 PHE A  60      39.821  14.721  19.827  1.00  0.00              
ATOM    904  CZ  PHE A  60      40.232  15.860  20.490  1.00  0.00              
ATOM    905  H   PHE A  60      43.566  15.062  17.213  1.00  0.00              
ATOM    906  HA  PHE A  60      44.868  14.164  19.615  1.00  0.00              
ATOM    907 1HB  PHE A  60      42.732  12.809  17.912  1.00  0.00              
ATOM    908 2HB  PHE A  60      43.201  12.322  19.557  1.00  0.00              
ATOM    909  HD1 PHE A  60      43.577  15.465  20.210  1.00  0.00              
ATOM    910  HD2 PHE A  60      40.433  12.951  18.780  1.00  0.00              
ATOM    911  HE1 PHE A  60      41.905  17.025  21.150  1.00  0.00              
ATOM    912  HE2 PHE A  60      38.757  14.509  19.717  1.00  0.00              
ATOM    913  HZ  PHE A  60      39.495  16.546  20.904  1.00  0.00              
ATOM    914  N   ALA A  61      45.423  12.372  16.927  1.00  0.00              
ATOM    915  CA  ALA A  61      46.329  11.407  16.324  1.00  0.00              
ATOM    916  C   ALA A  61      47.768  11.878  16.495  1.00  0.00              
ATOM    917  O   ALA A  61      48.670  11.080  16.763  1.00  0.00              
ATOM    918  CB  ALA A  61      45.995  11.201  14.854  1.00  0.00              
ATOM    919  H   ALA A  61      44.701  12.792  16.358  1.00  0.00              
ATOM    920  HA  ALA A  61      46.218  10.453  16.840  1.00  0.00              
ATOM    921 1HB  ALA A  61      46.693  10.484  14.421  1.00  0.00              
ATOM    922 2HB  ALA A  61      44.978  10.819  14.761  1.00  0.00              
ATOM    923 3HB  ALA A  61      46.076  12.149  14.326  1.00  0.00              
ATOM    924  N   ILE A  62      47.974  13.182  16.340  1.00  0.00              
ATOM    925  CA  ILE A  62      49.297  13.763  16.514  1.00  0.00              
ATOM    926  C   ILE A  62      49.785  13.545  17.946  1.00  0.00              
ATOM    927  O   ILE A  62      50.873  13.006  18.174  1.00  0.00              
ATOM    928  CB  ILE A  62      49.303  15.268  16.192  1.00  0.00              
ATOM    929  CG1 ILE A  62      49.094  15.495  14.693  1.00  0.00              
ATOM    930  CG2 ILE A  62      50.605  15.905  16.653  1.00  0.00              
ATOM    931  CD1 ILE A  62      48.810  16.933  14.326  1.00  0.00              
ATOM    932  H   ILE A  62      47.200  13.784  16.097  1.00  0.00              
ATOM    933  HA  ILE A  62      50.025  13.256  15.883  1.00  0.00              
ATOM    934  HB  ILE A  62      48.466  15.744  16.701  1.00  0.00              
ATOM    935 1HG1 ILE A  62      50.000  15.163  14.185  1.00  0.00              
ATOM    936 2HG1 ILE A  62      48.256  14.869  14.384  1.00  0.00              
ATOM    937 1HG2 ILE A  62      50.594  16.969  16.418  1.00  0.00              
ATOM    938 2HG2 ILE A  62      50.714  15.774  17.729  1.00  0.00              
ATOM    939 3HG2 ILE A  62      51.444  15.430  16.144  1.00  0.00              
ATOM    940 1HD1 ILE A  62      48.673  17.015  13.247  1.00  0.00              
ATOM    941 2HD1 ILE A  62      47.903  17.266  14.832  1.00  0.00              
ATOM    942 3HD1 ILE A  62      49.646  17.560  14.632  1.00  0.00              
ATOM    943  N   THR A  63      48.968  13.964  18.905  1.00  0.00              
ATOM    944  CA  THR A  63      49.328  13.933  20.318  1.00  0.00              
ATOM    945  C   THR A  63      49.621  12.515  20.794  1.00  0.00              
ATOM    946  O   THR A  63      50.488  12.295  21.651  1.00  0.00              
ATOM    947  CB  THR A  63      48.214  14.534  21.194  1.00  0.00              
ATOM    948  OG1 THR A  63      46.983  13.842  20.949  1.00  0.00              
ATOM    949  CG2 THR A  63      48.030  16.012  20.884  1.00  0.00              
ATOM    950  H   THR A  63      48.060  14.317  18.637  1.00  0.00              
ATOM    951  HA  THR A  63      50.245  14.500  20.477  1.00  0.00              
ATOM    952  HB  THR A  63      48.485  14.415  22.243  1.00  0.00              
ATOM    953  HG1 THR A  63      46.290  14.218  21.497  1.00  0.00              
ATOM    954 1HG2 THR A  63      47.239  16.419  21.513  1.00  0.00              
ATOM    955 2HG2 THR A  63      48.962  16.543  21.081  1.00  0.00              
ATOM    956 3HG2 THR A  63      47.759  16.131  19.836  1.00  0.00              
ATOM    957  N   ILE A  64      48.899  11.551  20.225  1.00  0.00              
ATOM    958  CA  ILE A  64      49.126  10.143  20.528  1.00  0.00              
ATOM    959  C   ILE A  64      50.498   9.722  20.018  1.00  0.00              
ATOM    960  O   ILE A  64      51.313   9.189  20.771  1.00  0.00              
ATOM    961  CB  ILE A  64      48.046   9.240  19.905  1.00  0.00              
ATOM    962  CG1 ILE A  64      46.702   9.453  20.606  1.00  0.00              
ATOM    963  CG2 ILE A  64      48.465   7.780  19.983  1.00  0.00              
ATOM    964  CD1 ILE A  64      45.531   8.826  19.884  1.00  0.00              
ATOM    965  H   ILE A  64      48.176  11.803  19.567  1.00  0.00              
ATOM    966  HA  ILE A  64      49.155   9.982  21.605  1.00  0.00              
ATOM    967  HB  ILE A  64      47.905   9.522  18.863  1.00  0.00              
ATOM    968 1HG1 ILE A  64      46.784   9.025  21.604  1.00  0.00              
ATOM    969 2HG1 ILE A  64      46.545  10.529  20.685  1.00  0.00              
ATOM    970 1HG2 ILE A  64      47.690   7.155  19.539  1.00  0.00              
ATOM    971 2HG2 ILE A  64      49.399   7.639  19.441  1.00  0.00              
ATOM    972 3HG2 ILE A  64      48.605   7.496  21.027  1.00  0.00              
ATOM    973 1HD1 ILE A  64      44.613   9.020  20.440  1.00  0.00              
ATOM    974 2HD1 ILE A  64      45.446   9.255  18.885  1.00  0.00              
ATOM    975 3HD1 ILE A  64      45.685   7.751  19.805  1.00  0.00              
ATOM    976  N   SER A  65      50.747   9.964  18.736  1.00  0.00              
ATOM    977  CA  SER A  65      51.958   9.480  18.086  1.00  0.00              
ATOM    978  C   SER A  65      53.201  10.209  18.580  1.00  0.00              
ATOM    979  O   SER A  65      54.320   9.715  18.437  1.00  0.00              
ATOM    980  CB  SER A  65      51.830   9.623  16.582  1.00  0.00              
ATOM    981  OG  SER A  65      51.631  10.955  16.195  1.00  0.00              
ATOM    982  H   SER A  65      50.079  10.498  18.198  1.00  0.00              
ATOM    983  HA  SER A  65      52.104   8.403  18.189  1.00  0.00              
ATOM    984 1HB  SER A  65      52.743   9.252  16.118  1.00  0.00              
ATOM    985 2HB  SER A  65      50.984   9.026  16.245  1.00  0.00              
ATOM    986  HG  SER A  65      51.429  10.989  15.257  1.00  0.00              
ATOM    987  N   THR A  66      52.998  11.386  19.161  1.00  0.00              
ATOM    988  CA  THR A  66      54.093  12.151  19.746  1.00  0.00              
ATOM    989  C   THR A  66      54.411  11.622  21.139  1.00  0.00              
ATOM    990  O   THR A  66      55.445  11.954  21.718  1.00  0.00              
ATOM    991  CB  THR A  66      53.762  13.652  19.833  1.00  0.00              
ATOM    992  OG1 THR A  66      52.503  13.829  20.495  1.00  0.00              
ATOM    993  CG2 THR A  66      53.690  14.264  18.443  1.00  0.00              
ATOM    994  H   THR A  66      52.061  11.762  19.198  1.00  0.00              
ATOM    995  HA  THR A  66      54.993  12.026  19.144  1.00  0.00              
ATOM    996  HB  THR A  66      54.539  14.153  20.410  1.00  0.00              
ATOM    997  HG1 THR A  66      52.327  14.767  20.602  1.00  0.00              
ATOM    998 1HG2 THR A  66      53.456  15.325  18.525  1.00  0.00              
ATOM    999 2HG2 THR A  66      54.650  14.141  17.942  1.00  0.00              
ATOM   1000 3HG2 THR A  66      52.913  13.764  17.866  1.00  0.00              
ATOM   1001  N   GLY A  67      53.517  10.796  21.671  1.00  0.00              
ATOM   1002  CA  GLY A  67      53.751  10.134  22.949  1.00  0.00              
ATOM   1003  C   GLY A  67      53.208  10.950  24.115  1.00  0.00              
ATOM   1004  O   GLY A  67      53.725  10.878  25.230  1.00  0.00              
ATOM   1005  H   GLY A  67      52.652  10.623  21.179  1.00  0.00              
ATOM   1006 1HA  GLY A  67      53.257   9.162  22.942  1.00  0.00              
ATOM   1007 2HA  GLY A  67      54.822   9.995  23.087  1.00  0.00              
ATOM   1008  N   PHE A  68      52.162  11.727  23.851  1.00  0.00              
ATOM   1009  CA  PHE A  68      51.533  12.541  24.883  1.00  0.00              
ATOM   1010  C   PHE A  68      50.294  11.839  25.424  1.00  0.00              
ATOM   1011  O   PHE A  68      49.357  11.551  24.679  1.00  0.00              
ATOM   1012  CB  PHE A  68      51.167  13.922  24.336  1.00  0.00              
ATOM   1013  CG  PHE A  68      50.452  14.796  25.326  1.00  0.00              
ATOM   1014  CD1 PHE A  68      51.144  15.402  26.364  1.00  0.00              
ATOM   1015  CD2 PHE A  68      49.087  15.015  25.222  1.00  0.00              
ATOM   1016  CE1 PHE A  68      50.487  16.207  27.276  1.00  0.00              
ATOM   1017  CE2 PHE A  68      48.428  15.820  26.131  1.00  0.00              
ATOM   1018  CZ  PHE A  68      49.130  16.416  27.160  1.00  0.00              
ATOM   1019  H   PHE A  68      51.794  11.753  22.911  1.00  0.00              
ATOM   1020  HA  PHE A  68      52.218  12.670  25.722  1.00  0.00              
ATOM   1021 1HB  PHE A  68      52.067  14.458  24.038  1.00  0.00              
ATOM   1022 2HB  PHE A  68      50.505  13.820  23.476  1.00  0.00              
ATOM   1023  HD1 PHE A  68      52.218  15.237  26.456  1.00  0.00              
ATOM   1024  HD2 PHE A  68      48.532  14.544  24.410  1.00  0.00              
ATOM   1025  HE1 PHE A  68      51.044  16.676  28.087  1.00  0.00              
ATOM   1026  HE2 PHE A  68      47.355  15.984  26.038  1.00  0.00              
ATOM   1027  HZ  PHE A  68      48.611  17.049  27.878  1.00  0.00              
ATOM   1028  N   CYS A  69      50.294  11.567  26.725  1.00  0.00              
ATOM   1029  CA  CYS A  69      49.100  11.082  27.407  1.00  0.00              
ATOM   1030  C   CYS A  69      48.318  12.229  28.034  1.00  0.00              
ATOM   1031  O   CYS A  69      48.819  12.927  28.915  1.00  0.00              
ATOM   1032  CB  CYS A  69      49.677  10.170  28.489  1.00  0.00              
ATOM   1033  SG  CYS A  69      48.464   9.576  29.693  1.00  0.00              
ATOM   1034  H   CYS A  69      51.144  11.700  27.255  1.00  0.00              
ATOM   1035  HA  CYS A  69      48.445  10.492  26.766  1.00  0.00              
ATOM   1036 1HB  CYS A  69      50.116   9.279  28.038  1.00  0.00              
ATOM   1037 2HB  CYS A  69      50.437  10.699  29.063  1.00  0.00              
ATOM   1038  N   ALA A  70      47.085  12.418  27.575  1.00  0.00              
ATOM   1039  CA  ALA A  70      46.226  13.473  28.099  1.00  0.00              
ATOM   1040  C   ALA A  70      45.493  13.007  29.350  1.00  0.00              
ATOM   1041  O   ALA A  70      45.667  11.873  29.797  1.00  0.00              
ATOM   1042  CB  ALA A  70      45.237  13.927  27.035  1.00  0.00              
ATOM   1043  H   ALA A  70      46.735  11.815  26.844  1.00  0.00              
ATOM   1044  HA  ALA A  70      46.848  14.322  28.381  1.00  0.00              
ATOM   1045 1HB  ALA A  70      44.603  14.715  27.443  1.00  0.00              
ATOM   1046 2HB  ALA A  70      45.780  14.310  26.172  1.00  0.00              
ATOM   1047 3HB  ALA A  70      44.617  13.085  26.731  1.00  0.00              
ATOM   1048  N   ALA A  71      44.677  13.921  30.027  1.00  0.00              
ATOM   1049  CA  ALA A  71      43.855  13.532  31.167  1.00  0.00              
ATOM   1050  C   ALA A  71      42.777  12.543  30.744  1.00  0.00              
ATOM   1051  O   ALA A  71      42.313  12.565  29.604  1.00  0.00              
ATOM   1052  CB  ALA A  71      43.230  14.757  31.818  1.00  0.00              
ATOM   1053  H   ALA A  71      44.630  14.871  29.688  1.00  0.00              
ATOM   1054  HA  ALA A  71      44.486  13.031  31.902  1.00  0.00              
ATOM   1055 1HB  ALA A  71      42.616  14.445  32.663  1.00  0.00              
ATOM   1056 2HB  ALA A  71      44.017  15.425  32.169  1.00  0.00              
ATOM   1057 3HB  ALA A  71      42.609  15.278  31.092  1.00  0.00              
ATOM   1058  N   CYS A  72      42.381  11.675  31.670  1.00  0.00              
ATOM   1059  CA  CYS A  72      41.502  10.558  31.346  1.00  0.00              
ATOM   1060  C   CYS A  72      40.315  11.022  30.512  1.00  0.00              
ATOM   1061  O   CYS A  72      40.066  10.499  29.425  1.00  0.00              
ATOM   1062  CB  CYS A  72      41.038  10.080  32.723  1.00  0.00              
ATOM   1063  SG  CYS A  72      41.623   8.430  33.179  1.00  0.00              
ATOM   1064  H   CYS A  72      42.697  11.793  32.622  1.00  0.00              
ATOM   1065  HA  CYS A  72      42.011   9.735  30.845  1.00  0.00              
ATOM   1066 1HB  CYS A  72      41.401  10.755  33.498  1.00  0.00              
ATOM   1067 2HB  CYS A  72      39.950  10.036  32.759  1.00  0.00              
ATOM   1068  N   HIS A  73      39.586  12.006  31.025  1.00  0.00              
ATOM   1069  CA  HIS A  73      38.407  12.523  30.327  1.00  0.00              
ATOM   1070  C   HIS A  73      38.732  13.094  28.944  1.00  0.00              
ATOM   1071  O   HIS A  73      37.866  13.139  28.068  1.00  0.00              
ATOM   1072  CB  HIS A  73      37.720  13.597  31.176  1.00  0.00              
ATOM   1073  CG  HIS A  73      38.514  14.859  31.309  1.00  0.00              
ATOM   1074  ND1 HIS A  73      39.564  14.986  32.194  1.00  0.00              
ATOM   1075  CD2 HIS A  73      38.412  16.048  30.671  1.00  0.00              
ATOM   1076  CE1 HIS A  73      40.075  16.202  32.093  1.00  0.00              
ATOM   1077  NE2 HIS A  73      39.393  16.865  31.177  1.00  0.00              
ATOM   1078  H   HIS A  73      39.846  12.409  31.914  1.00  0.00              
ATOM   1079  HA  HIS A  73      37.704  11.711  30.145  1.00  0.00              
ATOM   1080 1HB  HIS A  73      36.765  13.876  30.728  1.00  0.00              
ATOM   1081 2HB  HIS A  73      37.552  13.225  32.186  1.00  0.00              
ATOM   1082  HD2 HIS A  73      37.739  16.418  29.897  1.00  0.00              
ATOM   1083  HE1 HIS A  73      40.919  16.502  32.713  1.00  0.00              
ATOM   1084  HE2 HIS A  73      39.560  17.818  30.888  1.00  0.00              
ATOM   1085  N   GLY A  74      39.968  13.545  28.754  1.00  0.00              
ATOM   1086  CA  GLY A  74      40.373  14.090  27.466  1.00  0.00              
ATOM   1087  C   GLY A  74      40.531  12.941  26.483  1.00  0.00              
ATOM   1088  O   GLY A  74      40.098  13.014  25.337  1.00  0.00              
ATOM   1089  H   GLY A  74      40.640  13.514  29.508  1.00  0.00              
ATOM   1090 1HA  GLY A  74      39.609  14.785  27.117  1.00  0.00              
ATOM   1091 2HA  GLY A  74      41.317  14.620  27.583  1.00  0.00              
ATOM   1092  N   CYS A  75      41.154  11.876  26.970  1.00  0.00              
ATOM   1093  CA  CYS A  75      41.429  10.651  26.217  1.00  0.00              
ATOM   1094  C   CYS A  75      40.117   9.953  25.838  1.00  0.00              
ATOM   1095  O   CYS A  75      40.013   9.363  24.755  1.00  0.00              
ATOM   1096  CB  CYS A  75      42.226   9.808  27.213  1.00  0.00              
ATOM   1097  SG  CYS A  75      43.744  10.589  27.810  1.00  0.00              
ATOM   1098  H   CYS A  75      41.451  11.937  27.933  1.00  0.00              
ATOM   1099  HA  CYS A  75      42.044  10.816  25.332  1.00  0.00              
ATOM   1100 1HB  CYS A  75      41.624   9.601  28.098  1.00  0.00              
ATOM   1101 2HB  CYS A  75      42.531   8.869  26.752  1.00  0.00              
ATOM   1102  N   LEU A  76      39.140  10.021  26.734  1.00  0.00              
ATOM   1103  CA  LEU A  76      37.791   9.567  26.436  1.00  0.00              
ATOM   1104  C   LEU A  76      37.146  10.423  25.345  1.00  0.00              
ATOM   1105  O   LEU A  76      36.508   9.897  24.433  1.00  0.00              
ATOM   1106  CB  LEU A  76      36.935   9.588  27.709  1.00  0.00              
ATOM   1107  CG  LEU A  76      37.315   8.544  28.767  1.00  0.00              
ATOM   1108  CD1 LEU A  76      36.514   8.776  30.041  1.00  0.00              
ATOM   1109  CD2 LEU A  76      37.061   7.148  28.218  1.00  0.00              
ATOM   1110  H   LEU A  76      39.340  10.400  27.649  1.00  0.00              
ATOM   1111  HA  LEU A  76      37.825   8.550  26.048  1.00  0.00              
ATOM   1112 1HB  LEU A  76      37.175  10.587  28.068  1.00  0.00              
ATOM   1113 2HB  LEU A  76      35.871   9.529  27.481  1.00  0.00              
ATOM   1114  HG  LEU A  76      38.386   8.641  28.949  1.00  0.00              
ATOM   1115 1HD1 LEU A  76      36.790   8.031  30.787  1.00  0.00              
ATOM   1116 2HD1 LEU A  76      36.729   9.772  30.429  1.00  0.00              
ATOM   1117 3HD1 LEU A  76      35.450   8.693  29.822  1.00  0.00              
ATOM   1118 1HD2 LEU A  76      37.332   6.407  28.971  1.00  0.00              
ATOM   1119 2HD2 LEU A  76      36.006   7.041  27.966  1.00  0.00              
ATOM   1120 3HD2 LEU A  76      37.665   6.993  27.324  1.00  0.00              
ATOM   1121  N   PHE A  77      37.326  11.738  25.435  1.00  0.00              
ATOM   1122  CA  PHE A  77      36.878  12.645  24.378  1.00  0.00              
ATOM   1123  C   PHE A  77      37.571  12.372  23.044  1.00  0.00              
ATOM   1124  O   PHE A  77      36.985  12.573  21.977  1.00  0.00              
ATOM   1125  CB  PHE A  77      37.113  14.098  24.796  1.00  0.00              
ATOM   1126  CG  PHE A  77      36.264  14.540  25.954  1.00  0.00              
ATOM   1127  CD1 PHE A  77      35.164  13.793  26.351  1.00  0.00              
ATOM   1128  CD2 PHE A  77      36.562  15.703  26.648  1.00  0.00              
ATOM   1129  CE1 PHE A  77      34.383  14.199  27.417  1.00  0.00              
ATOM   1130  CE2 PHE A  77      35.783  16.110  27.714  1.00  0.00              
ATOM   1131  CZ  PHE A  77      34.692  15.357  28.098  1.00  0.00              
ATOM   1132  H   PHE A  77      37.783  12.121  26.251  1.00  0.00              
ATOM   1133  HA  PHE A  77      35.813  12.500  24.193  1.00  0.00              
ATOM   1134 1HB  PHE A  77      38.150  14.238  25.098  1.00  0.00              
ATOM   1135 2HB  PHE A  77      36.883  14.767  23.968  1.00  0.00              
ATOM   1136  HD1 PHE A  77      34.921  12.877  25.813  1.00  0.00              
ATOM   1137  HD2 PHE A  77      37.424  16.298  26.344  1.00  0.00              
ATOM   1138  HE1 PHE A  77      33.522  13.603  27.718  1.00  0.00              
ATOM   1139  HE2 PHE A  77      36.029  17.026  28.251  1.00  0.00              
ATOM   1140  HZ  PHE A  77      34.076  15.678  28.937  1.00  0.00              
ATOM   1141  N   ILE A  78      38.817  11.914  23.106  1.00  0.00              
ATOM   1142  CA  ILE A  78      39.534  11.536  21.898  1.00  0.00              
ATOM   1143  C   ILE A  78      38.839  10.356  21.235  1.00  0.00              
ATOM   1144  O   ILE A  78      38.469  10.420  20.052  1.00  0.00              
ATOM   1145  CB  ILE A  78      41.001  11.170  22.192  1.00  0.00              
ATOM   1146  CG1 ILE A  78      41.791  12.418  22.597  1.00  0.00              
ATOM   1147  CG2 ILE A  78      41.636  10.504  20.981  1.00  0.00              
ATOM   1148  CD1 ILE A  78      43.201  12.125  23.056  1.00  0.00              
ATOM   1149  H   ILE A  78      39.278  11.824  24.001  1.00  0.00              
ATOM   1150  HA  ILE A  78      39.505  12.342  21.167  1.00  0.00              
ATOM   1151  HB  ILE A  78      41.034  10.488  23.041  1.00  0.00              
ATOM   1152 1HG1 ILE A  78      41.820  13.078  21.732  1.00  0.00              
ATOM   1153 2HG1 ILE A  78      41.240  12.902  23.404  1.00  0.00              
ATOM   1154 1HG2 ILE A  78      42.672  10.253  21.205  1.00  0.00              
ATOM   1155 2HG2 ILE A  78      41.087   9.596  20.736  1.00  0.00              
ATOM   1156 3HG2 ILE A  78      41.604  11.187  20.131  1.00  0.00              
ATOM   1157 1HD1 ILE A  78      43.698  13.057  23.327  1.00  0.00              
ATOM   1158 2HD1 ILE A  78      43.173  11.464  23.924  1.00  0.00              
ATOM   1159 3HD1 ILE A  78      43.753  11.642  22.251  1.00  0.00              
ATOM   1160  N   ALA A  79      38.635   9.286  21.999  1.00  0.00              
ATOM   1161  CA  ALA A  79      37.995   8.111  21.425  1.00  0.00              
ATOM   1162  C   ALA A  79      36.630   8.466  20.843  1.00  0.00              
ATOM   1163  O   ALA A  79      36.305   8.079  19.724  1.00  0.00              
ATOM   1164  CB  ALA A  79      37.865   7.013  22.471  1.00  0.00              
ATOM   1165  H   ALA A  79      38.913   9.270  22.969  1.00  0.00              
ATOM   1166  HA  ALA A  79      38.614   7.740  20.608  1.00  0.00              
ATOM   1167 1HB  ALA A  79      37.384   6.142  22.025  1.00  0.00              
ATOM   1168 2HB  ALA A  79      38.855   6.734  22.832  1.00  0.00              
ATOM   1169 3HB  ALA A  79      37.262   7.373  23.303  1.00  0.00              
ATOM   1170  N   CYS A  80      35.844   9.216  21.607  1.00  0.00              
ATOM   1171  CA  CYS A  80      34.478   9.555  21.220  1.00  0.00              
ATOM   1172  C   CYS A  80      34.427  10.450  19.989  1.00  0.00              
ATOM   1173  O   CYS A  80      33.680  10.179  19.051  1.00  0.00              
ATOM   1174  CB  CYS A  80      33.964  10.310  22.447  1.00  0.00              
ATOM   1175  SG  CYS A  80      33.731   9.281  23.916  1.00  0.00              
ATOM   1176  H   CYS A  80      36.207   9.562  22.484  1.00  0.00              
ATOM   1177  HA  CYS A  80      33.845   8.683  21.054  1.00  0.00              
ATOM   1178 1HB  CYS A  80      34.670  11.090  22.733  1.00  0.00              
ATOM   1179 2HB  CYS A  80      32.993  10.757  22.235  1.00  0.00              
ATOM   1180  HG  CYS A  80      33.458  10.283  24.746  1.00  0.00              
ATOM   1181  N   PHE A  81      35.215  11.518  19.993  1.00  0.00              
ATOM   1182  CA  PHE A  81      35.150  12.494  18.919  1.00  0.00              
ATOM   1183  C   PHE A  81      35.599  11.833  17.620  1.00  0.00              
ATOM   1184  O   PHE A  81      34.938  11.961  16.582  1.00  0.00              
ATOM   1185  CB  PHE A  81      36.016  13.715  19.235  1.00  0.00              
ATOM   1186  CG  PHE A  81      35.513  14.533  20.390  1.00  0.00              
ATOM   1187  CD1 PHE A  81      34.292  14.245  20.982  1.00  0.00              
ATOM   1188  CD2 PHE A  81      36.258  15.592  20.885  1.00  0.00              
ATOM   1189  CE1 PHE A  81      33.828  14.998  22.044  1.00  0.00              
ATOM   1190  CE2 PHE A  81      35.797  16.345  21.948  1.00  0.00              
ATOM   1191  CZ  PHE A  81      34.580  16.047  22.527  1.00  0.00              
ATOM   1192  H   PHE A  81      35.870  11.662  20.748  1.00  0.00              
ATOM   1193  HA  PHE A  81      34.120  12.829  18.786  1.00  0.00              
ATOM   1194 1HB  PHE A  81      37.027  13.401  19.493  1.00  0.00              
ATOM   1195 2HB  PHE A  81      36.052  14.381  18.374  1.00  0.00              
ATOM   1196  HD1 PHE A  81      33.698  13.415  20.601  1.00  0.00              
ATOM   1197  HD2 PHE A  81      37.219  15.828  20.427  1.00  0.00              
ATOM   1198  HE1 PHE A  81      32.867  14.761  22.500  1.00  0.00              
ATOM   1199  HE2 PHE A  81      36.392  17.175  22.328  1.00  0.00              
ATOM   1200  HZ  PHE A  81      34.214  16.641  23.364  1.00  0.00              
ATOM   1201  N   VAL A  82      36.707  11.103  17.690  1.00  0.00              
ATOM   1202  CA  VAL A  82      37.217  10.378  16.527  1.00  0.00              
ATOM   1203  C   VAL A  82      36.220   9.393  15.887  1.00  0.00              
ATOM   1204  O   VAL A  82      36.020   9.403  14.666  1.00  0.00              
ATOM   1205  CB  VAL A  82      38.493   9.600  16.902  1.00  0.00              
ATOM   1206  CG1 VAL A  82      38.888   8.653  15.779  1.00  0.00              
ATOM   1207  CG2 VAL A  82      39.630  10.560  17.213  1.00  0.00              
ATOM   1208  H   VAL A  82      37.209  11.046  18.564  1.00  0.00              
ATOM   1209  HA  VAL A  82      37.438  11.056  15.702  1.00  0.00              
ATOM   1210  HB  VAL A  82      38.305   9.028  17.811  1.00  0.00              
ATOM   1211 1HG1 VAL A  82      39.792   8.111  16.061  1.00  0.00              
ATOM   1212 2HG1 VAL A  82      38.081   7.943  15.600  1.00  0.00              
ATOM   1213 3HG1 VAL A  82      39.078   9.225  14.871  1.00  0.00              
ATOM   1214 1HG2 VAL A  82      40.524   9.994  17.476  1.00  0.00              
ATOM   1215 2HG2 VAL A  82      39.835  11.176  16.336  1.00  0.00              
ATOM   1216 3HG2 VAL A  82      39.348  11.201  18.048  1.00  0.00              
ATOM   1217  N   LEU A  83      35.610   8.541  16.710  1.00  0.00              
ATOM   1218  CA  LEU A  83      34.619   7.579  16.236  1.00  0.00              
ATOM   1219  C   LEU A  83      33.370   8.249  15.683  1.00  0.00              
ATOM   1220  O   LEU A  83      32.863   7.847  14.643  1.00  0.00              
ATOM   1221  CB  LEU A  83      34.240   6.620  17.372  1.00  0.00              
ATOM   1222  CG  LEU A  83      35.341   5.640  17.794  1.00  0.00              
ATOM   1223  CD1 LEU A  83      34.920   4.891  19.051  1.00  0.00              
ATOM   1224  CD2 LEU A  83      35.623   4.670  16.657  1.00  0.00              
ATOM   1225  H   LEU A  83      35.843   8.564  17.693  1.00  0.00              
ATOM   1226  HA  LEU A  83      35.035   7.005  15.409  1.00  0.00              
ATOM   1227 1HB  LEU A  83      34.061   7.346  18.164  1.00  0.00              
ATOM   1228 2HB  LEU A  83      33.316   6.084  17.155  1.00  0.00              
ATOM   1229  HG  LEU A  83      36.246   6.224  17.966  1.00  0.00              
ATOM   1230 1HD1 LEU A  83      35.708   4.198  19.344  1.00  0.00              
ATOM   1231 2HD1 LEU A  83      34.746   5.603  19.858  1.00  0.00              
ATOM   1232 3HD1 LEU A  83      34.004   4.336  18.853  1.00  0.00              
ATOM   1233 1HD2 LEU A  83      36.407   3.974  16.959  1.00  0.00              
ATOM   1234 2HD2 LEU A  83      34.715   4.114  16.419  1.00  0.00              
ATOM   1235 3HD2 LEU A  83      35.949   5.224  15.777  1.00  0.00              
ATOM   1236  N   VAL A  84      32.859   9.255  16.382  1.00  0.00              
ATOM   1237  CA  VAL A  84      31.613   9.872  15.953  1.00  0.00              
ATOM   1238  C   VAL A  84      31.866  10.536  14.612  1.00  0.00              
ATOM   1239  O   VAL A  84      31.109  10.333  13.660  1.00  0.00              
ATOM   1240  CB  VAL A  84      31.089  10.909  16.963  1.00  0.00              
ATOM   1241  CG1 VAL A  84      29.934  11.699  16.366  1.00  0.00              
ATOM   1242  CG2 VAL A  84      30.656  10.226  18.252  1.00  0.00              
ATOM   1243  H   VAL A  84      33.320   9.603  17.210  1.00  0.00              
ATOM   1244  HA  VAL A  84      30.833   9.125  15.800  1.00  0.00              
ATOM   1245  HB  VAL A  84      31.899  11.591  17.224  1.00  0.00              
ATOM   1246 1HG1 VAL A  84      29.576  12.427  17.093  1.00  0.00              
ATOM   1247 2HG1 VAL A  84      30.274  12.218  15.470  1.00  0.00              
ATOM   1248 3HG1 VAL A  84      29.124  11.018  16.107  1.00  0.00              
ATOM   1249 1HG2 VAL A  84      30.289  10.974  18.955  1.00  0.00              
ATOM   1250 2HG2 VAL A  84      29.862   9.512  18.034  1.00  0.00              
ATOM   1251 3HG2 VAL A  84      31.505   9.703  18.690  1.00  0.00              
ATOM   1252  N   LEU A  85      32.955  11.298  14.534  1.00  0.00              
ATOM   1253  CA  LEU A  85      33.270  12.076  13.338  1.00  0.00              
ATOM   1254  C   LEU A  85      33.547  11.224  12.097  1.00  0.00              
ATOM   1255  O   LEU A  85      33.062  11.537  11.009  1.00  0.00              
ATOM   1256  CB  LEU A  85      34.474  12.983  13.623  1.00  0.00              
ATOM   1257  CG  LEU A  85      34.207  14.133  14.603  1.00  0.00              
ATOM   1258  CD1 LEU A  85      35.504  14.871  14.906  1.00  0.00              
ATOM   1259  CD2 LEU A  85      33.174  15.079  14.008  1.00  0.00              
ATOM   1260  H   LEU A  85      33.581  11.339  15.326  1.00  0.00              
ATOM   1261  HA  LEU A  85      32.412  12.690  13.066  1.00  0.00              
ATOM   1262 1HB  LEU A  85      35.141  12.252  14.077  1.00  0.00              
ATOM   1263 2HB  LEU A  85      34.921  13.362  12.704  1.00  0.00              
ATOM   1264  HG  LEU A  85      33.779  13.697  15.506  1.00  0.00              
ATOM   1265 1HD1 LEU A  85      35.305  15.686  15.602  1.00  0.00              
ATOM   1266 2HD1 LEU A  85      36.220  14.181  15.352  1.00  0.00              
ATOM   1267 3HD1 LEU A  85      35.916  15.276  13.983  1.00  0.00              
ATOM   1268 1HD2 LEU A  85      32.985  15.895  14.706  1.00  0.00              
ATOM   1269 2HD2 LEU A  85      33.549  15.483  13.068  1.00  0.00              
ATOM   1270 3HD2 LEU A  85      32.246  14.537  13.825  1.00  0.00              
ATOM   1271  N   THR A  86      34.303  10.141  12.262  1.00  0.00              
ATOM   1272  CA  THR A  86      34.585   9.238  11.147  1.00  0.00              
ATOM   1273  C   THR A  86      33.302   8.560  10.659  1.00  0.00              
ATOM   1274  O   THR A  86      33.030   8.472   9.454  1.00  0.00              
ATOM   1275  CB  THR A  86      35.612   8.159  11.538  1.00  0.00              
ATOM   1276  OG1 THR A  86      36.850   8.783  11.903  1.00  0.00              
ATOM   1277  CG2 THR A  86      35.853   7.207  10.376  1.00  0.00              
ATOM   1278  H   THR A  86      34.689   9.935  13.173  1.00  0.00              
ATOM   1279  HA  THR A  86      34.980   9.805  10.304  1.00  0.00              
ATOM   1280  HB  THR A  86      35.231   7.599  12.392  1.00  0.00              
ATOM   1281  HG1 THR A  86      37.488   8.108  12.147  1.00  0.00              
ATOM   1282 1HG2 THR A  86      36.581   6.451  10.671  1.00  0.00              
ATOM   1283 2HG2 THR A  86      34.916   6.722  10.103  1.00  0.00              
ATOM   1284 3HG2 THR A  86      36.235   7.765   9.522  1.00  0.00              
ATOM   1285  N   GLN A  87      32.508   8.090  11.614  1.00  0.00              
ATOM   1286  CA  GLN A  87      31.271   7.390  11.315  1.00  0.00              
ATOM   1287  C   GLN A  87      30.285   8.359  10.683  1.00  0.00              
ATOM   1288  O   GLN A  87      29.495   7.993   9.816  1.00  0.00              
ATOM   1289  CB  GLN A  87      30.670   6.773  12.581  1.00  0.00              
ATOM   1290  CG  GLN A  87      29.466   5.883  12.328  1.00  0.00              
ATOM   1291  CD  GLN A  87      29.022   5.142  13.575  1.00  0.00              
ATOM   1292  OE1 GLN A  87      29.383   5.512  14.696  1.00  0.00              
ATOM   1293  NE2 GLN A  87      28.239   4.086  13.388  1.00  0.00              
ATOM   1294  H   GLN A  87      32.776   8.225  12.578  1.00  0.00              
ATOM   1295  HA  GLN A  87      31.466   6.598  10.592  1.00  0.00              
ATOM   1296 1HB  GLN A  87      31.463   6.196  13.057  1.00  0.00              
ATOM   1297 2HB  GLN A  87      30.386   7.602  13.230  1.00  0.00              
ATOM   1298 1HG  GLN A  87      28.572   6.232  11.811  1.00  0.00              
ATOM   1299 2HG  GLN A  87      30.006   5.186  11.687  1.00  0.00              
ATOM   1300 1HE2 GLN A  87      27.915   3.557  14.173  1.00  0.00              
ATOM   1301 2HE2 GLN A  87      27.972   3.819  12.462  1.00  0.00              
ATOM   1302  N   SER A  88      30.360   9.611  11.114  1.00  0.00              
ATOM   1303  CA  SER A  88      29.506  10.655  10.576  1.00  0.00              
ATOM   1304  C   SER A  88      29.780  10.841   9.092  1.00  0.00              
ATOM   1305  O   SER A  88      28.851  10.868   8.291  1.00  0.00              
ATOM   1306  CB  SER A  88      29.722  11.954  11.328  1.00  0.00              
ATOM   1307  OG  SER A  88      29.225  11.893  12.637  1.00  0.00              
ATOM   1308  H   SER A  88      31.027   9.844  11.835  1.00  0.00              
ATOM   1309  HA  SER A  88      28.444  10.480  10.753  1.00  0.00              
ATOM   1310 1HB  SER A  88      30.791  12.162  11.364  1.00  0.00              
ATOM   1311 2HB  SER A  88      29.214  12.756  10.793  1.00  0.00              
ATOM   1312  HG  SER A  88      28.621  11.151  12.715  1.00  0.00              
ATOM   1313  N   SER A  89      31.056  10.972   8.735  1.00  0.00              
ATOM   1314  CA  SER A  89      31.478  11.075   7.336  1.00  0.00              
ATOM   1315  C   SER A  89      31.049   9.852   6.513  1.00  0.00              
ATOM   1316  O   SER A  89      30.589   9.978   5.365  1.00  0.00              
ATOM   1317  CB  SER A  89      32.982  11.254   7.265  1.00  0.00              
ATOM   1318  OG  SER A  89      33.397  12.461   7.843  1.00  0.00              
ATOM   1319  H   SER A  89      31.754  11.001   9.464  1.00  0.00              
ATOM   1320  HA  SER A  89      31.126  11.983   6.843  1.00  0.00              
ATOM   1321 1HB  SER A  89      33.456  10.427   7.793  1.00  0.00              
ATOM   1322 2HB  SER A  89      33.287  11.238   6.220  1.00  0.00              
ATOM   1323  HG  SER A  89      34.352  12.536   7.777  1.00  0.00              
ATOM   1324  N   ILE A  90      31.182   8.670   7.104  1.00  0.00              
ATOM   1325  CA  ILE A  90      30.731   7.460   6.422  1.00  0.00              
ATOM   1326  C   ILE A  90      29.221   7.509   6.170  1.00  0.00              
ATOM   1327  O   ILE A  90      28.760   7.205   5.071  1.00  0.00              
ATOM   1328  CB  ILE A  90      31.071   6.195   7.230  1.00  0.00              
ATOM   1329  CG1 ILE A  90      32.588   5.993   7.293  1.00  0.00              
ATOM   1330  CG2 ILE A  90      30.395   4.976   6.621  1.00  0.00              
ATOM   1331  CD1 ILE A  90      33.027   4.985   8.330  1.00  0.00              
ATOM   1332  H   ILE A  90      31.593   8.592   8.023  1.00  0.00              
ATOM   1333  HA  ILE A  90      31.178   7.389   5.431  1.00  0.00              
ATOM   1334  HB  ILE A  90      30.729   6.325   8.256  1.00  0.00              
ATOM   1335 1HG1 ILE A  90      32.913   5.665   6.307  1.00  0.00              
ATOM   1336 2HG1 ILE A  90      33.034   6.963   7.518  1.00  0.00              
ATOM   1337 1HG2 ILE A  90      30.646   4.091   7.203  1.00  0.00              
ATOM   1338 2HG2 ILE A  90      29.315   5.119   6.626  1.00  0.00              
ATOM   1339 3HG2 ILE A  90      30.738   4.845   5.594  1.00  0.00              
ATOM   1340 1HD1 ILE A  90      34.114   4.897   8.316  1.00  0.00              
ATOM   1341 2HD1 ILE A  90      32.703   5.313   9.319  1.00  0.00              
ATOM   1342 3HD1 ILE A  90      32.583   4.016   8.107  1.00  0.00              
ATOM   1343  N   PHE A  91      28.458   7.915   7.183  1.00  0.00              
ATOM   1344  CA  PHE A  91      27.002   7.986   7.065  1.00  0.00              
ATOM   1345  C   PHE A  91      26.579   9.108   6.123  1.00  0.00              
ATOM   1346  O   PHE A  91      25.535   9.034   5.490  1.00  0.00              
ATOM   1347  CB  PHE A  91      26.363   8.187   8.440  1.00  0.00              
ATOM   1348  CG  PHE A  91      26.283   6.931   9.260  1.00  0.00              
ATOM   1349  CD1 PHE A  91      26.431   5.687   8.665  1.00  0.00              
ATOM   1350  CD2 PHE A  91      26.060   6.990  10.627  1.00  0.00              
ATOM   1351  CE1 PHE A  91      26.357   4.530   9.419  1.00  0.00              
ATOM   1352  CE2 PHE A  91      25.987   5.836  11.383  1.00  0.00              
ATOM   1353  CZ  PHE A  91      26.136   4.605  10.777  1.00  0.00              
ATOM   1354  H   PHE A  91      28.894   8.179   8.055  1.00  0.00              
ATOM   1355  HA  PHE A  91      26.620   7.060   6.635  1.00  0.00              
ATOM   1356 1HB  PHE A  91      26.942   8.903   9.022  1.00  0.00              
ATOM   1357 2HB  PHE A  91      25.343   8.551   8.329  1.00  0.00              
ATOM   1358  HD1 PHE A  91      26.607   5.628   7.591  1.00  0.00              
ATOM   1359  HD2 PHE A  91      25.942   7.963  11.106  1.00  0.00              
ATOM   1360  HE1 PHE A  91      26.475   3.559   8.938  1.00  0.00              
ATOM   1361  HE2 PHE A  91      25.812   5.897  12.457  1.00  0.00              
ATOM   1362  HZ  PHE A  91      26.077   3.694  11.372  1.00  0.00              
ATOM   1363  N   SER A  92      27.398  10.149   6.031  1.00  0.00              
ATOM   1364  CA  SER A  92      27.114  11.254   5.126  1.00  0.00              
ATOM   1365  C   SER A  92      27.145  10.776   3.678  1.00  0.00              
ATOM   1366  O   SER A  92      26.236  11.081   2.900  1.00  0.00              
ATOM   1367  CB  SER A  92      28.109  12.378   5.339  1.00  0.00              
ATOM   1368  OG  SER A  92      27.965  12.977   6.598  1.00  0.00              
ATOM   1369  H   SER A  92      28.234  10.179   6.597  1.00  0.00              
ATOM   1370  HA  SER A  92      26.171  11.758   5.341  1.00  0.00              
ATOM   1371 1HB  SER A  92      29.117  11.972   5.254  1.00  0.00              
ATOM   1372 2HB  SER A  92      27.956  13.131   4.568  1.00  0.00              
ATOM   1373  HG  SER A  92      28.063  12.311   7.282  1.00  0.00              
ATOM   1374  N   LEU A  93      28.186  10.026   3.317  1.00  0.00              
ATOM   1375  CA  LEU A  93      28.251   9.437   1.981  1.00  0.00              
ATOM   1376  C   LEU A  93      27.169   8.384   1.751  1.00  0.00              
ATOM   1377  O   LEU A  93      26.594   8.290   0.660  1.00  0.00              
ATOM   1378  CB  LEU A  93      29.637   8.823   1.750  1.00  0.00              
ATOM   1379  CG  LEU A  93      29.823   8.121   0.399  1.00  0.00              
ATOM   1380  CD1 LEU A  93      29.505   9.083  -0.738  1.00  0.00              
ATOM   1381  CD2 LEU A  93      31.251   7.606   0.285  1.00  0.00              
ATOM   1382  H   LEU A  93      28.941   9.857   3.966  1.00  0.00              
ATOM   1383  HA  LEU A  93      28.073  10.208   1.233  1.00  0.00              
ATOM   1384 1HB  LEU A  93      30.240   9.729   1.786  1.00  0.00              
ATOM   1385 2HB  LEU A  93      29.927   8.161   2.566  1.00  0.00              
ATOM   1386  HG  LEU A  93      29.156   7.259   0.387  1.00  0.00              
ATOM   1387 1HD1 LEU A  93      29.639   8.576  -1.693  1.00  0.00              
ATOM   1388 2HD1 LEU A  93      28.472   9.421  -0.650  1.00  0.00              
ATOM   1389 3HD1 LEU A  93      30.173   9.942  -0.686  1.00  0.00              
ATOM   1390 1HD2 LEU A  93      31.381   7.107  -0.675  1.00  0.00              
ATOM   1391 2HD2 LEU A  93      31.946   8.443   0.358  1.00  0.00              
ATOM   1392 3HD2 LEU A  93      31.448   6.899   1.091  1.00  0.00              
ATOM   1393  N   LEU A  94      26.892   7.595   2.784  1.00  0.00              
ATOM   1394  CA  LEU A  94      25.802   6.625   2.730  1.00  0.00              
ATOM   1395  C   LEU A  94      24.476   7.332   2.477  1.00  0.00              
ATOM   1396  O   LEU A  94      23.628   6.831   1.733  1.00  0.00              
ATOM   1397  CB  LEU A  94      25.740   5.813   4.029  1.00  0.00              
ATOM   1398  CG  LEU A  94      24.680   4.704   4.057  1.00  0.00              
ATOM   1399  CD1 LEU A  94      24.945   3.700   2.944  1.00  0.00              
ATOM   1400  CD2 LEU A  94      24.695   4.020   5.416  1.00  0.00              
ATOM   1401  H   LEU A  94      27.445   7.667   3.626  1.00  0.00              
ATOM   1402  HA  LEU A  94      25.963   5.941   1.897  1.00  0.00              
ATOM   1403 1HB  LEU A  94      26.737   5.376   4.013  1.00  0.00              
ATOM   1404 2HB  LEU A  94      25.640   6.456   4.903  1.00  0.00              
ATOM   1405  HG  LEU A  94      23.708   5.183   3.935  1.00  0.00              
ATOM   1406 1HD1 LEU A  94      24.188   2.917   2.971  1.00  0.00              
ATOM   1407 2HD1 LEU A  94      24.907   4.207   1.980  1.00  0.00              
ATOM   1408 3HD1 LEU A  94      25.931   3.256   3.082  1.00  0.00              
ATOM   1409 1HD2 LEU A  94      23.940   3.233   5.434  1.00  0.00              
ATOM   1410 2HD2 LEU A  94      25.679   3.585   5.594  1.00  0.00              
ATOM   1411 3HD2 LEU A  94      24.475   4.751   6.194  1.00  0.00              
ATOM   1412  N   ALA A  95      24.320   8.510   3.077  1.00  0.00              
ATOM   1413  CA  ALA A  95      23.116   9.314   2.923  1.00  0.00              
ATOM   1414  C   ALA A  95      22.993   9.763   1.481  1.00  0.00              
ATOM   1415  O   ALA A  95      21.904   9.743   0.905  1.00  0.00              
ATOM   1416  CB  ALA A  95      23.136  10.510   3.864  1.00  0.00              
ATOM   1417  H   ALA A  95      25.069   8.853   3.661  1.00  0.00              
ATOM   1418  HA  ALA A  95      22.251   8.699   3.169  1.00  0.00              
ATOM   1419 1HB  ALA A  95      22.233  11.103   3.715  1.00  0.00              
ATOM   1420 2HB  ALA A  95      23.174  10.161   4.896  1.00  0.00              
ATOM   1421 3HB  ALA A  95      24.011  11.123   3.655  1.00  0.00              
ATOM   1422  N   ILE A  96      24.120  10.170   0.904  1.00  0.00              
ATOM   1423  CA  ILE A  96      24.173  10.518  -0.507  1.00  0.00              
ATOM   1424  C   ILE A  96      23.675   9.369  -1.398  1.00  0.00              
ATOM   1425  O   ILE A  96      22.814   9.574  -2.276  1.00  0.00              
ATOM   1426  CB  ILE A  96      25.603  10.904  -0.930  1.00  0.00              
ATOM   1427  CG1 ILE A  96      26.023  12.215  -0.260  1.00  0.00              
ATOM   1428  CG2 ILE A  96      25.696  11.021  -2.443  1.00  0.00              
ATOM   1429  CD1 ILE A  96      27.488  12.545  -0.430  1.00  0.00              
ATOM   1430  H   ILE A  96      24.961  10.238   1.460  1.00  0.00              
ATOM   1431  HA  ILE A  96      23.493  11.340  -0.726  1.00  0.00              
ATOM   1432  HB  ILE A  96      26.295  10.138  -0.581  1.00  0.00              
ATOM   1433 1HG1 ILE A  96      25.418  13.010  -0.696  1.00  0.00              
ATOM   1434 2HG1 ILE A  96      25.792  12.124   0.802  1.00  0.00              
ATOM   1435 1HG2 ILE A  96      26.713  11.295  -2.725  1.00  0.00              
ATOM   1436 2HG2 ILE A  96      25.439  10.066  -2.899  1.00  0.00              
ATOM   1437 3HG2 ILE A  96      25.005  11.789  -2.792  1.00  0.00              
ATOM   1438 1HD1 ILE A  96      27.710  13.488   0.072  1.00  0.00              
ATOM   1439 2HD1 ILE A  96      28.094  11.751   0.007  1.00  0.00              
ATOM   1440 3HD1 ILE A  96      27.721  12.637  -1.490  1.00  0.00              
ATOM   1441  N   ALA A  97      24.194   8.164  -1.166  1.00  0.00              
ATOM   1442  CA  ALA A  97      23.797   7.012  -1.978  1.00  0.00              
ATOM   1443  C   ALA A  97      22.312   6.706  -1.856  1.00  0.00              
ATOM   1444  O   ALA A  97      21.610   6.517  -2.855  1.00  0.00              
ATOM   1445  CB  ALA A  97      24.617   5.789  -1.594  1.00  0.00              
ATOM   1446  H   ALA A  97      24.868   8.034  -0.425  1.00  0.00              
ATOM   1447  HA  ALA A  97      23.985   7.242  -3.027  1.00  0.00              
ATOM   1448 1HB  ALA A  97      24.315   4.942  -2.209  1.00  0.00              
ATOM   1449 2HB  ALA A  97      25.675   5.995  -1.755  1.00  0.00              
ATOM   1450 3HB  ALA A  97      24.448   5.554  -0.544  1.00  0.00              
ATOM   1451  N   ILE A  98      21.843   6.660  -0.616  1.00  0.00              
ATOM   1452  CA  ILE A  98      20.470   6.279  -0.337  1.00  0.00              
ATOM   1453  C   ILE A  98      19.496   7.270  -0.945  1.00  0.00              
ATOM   1454  O   ILE A  98      18.545   6.878  -1.615  1.00  0.00              
ATOM   1455  CB  ILE A  98      20.208   6.177   1.177  1.00  0.00              
ATOM   1456  CG1 ILE A  98      20.976   4.994   1.773  1.00  0.00              
ATOM   1457  CG2 ILE A  98      18.719   6.042   1.451  1.00  0.00              
ATOM   1458  CD1 ILE A  98      21.000   4.982   3.285  1.00  0.00              
ATOM   1459  H   ILE A  98      22.454   6.896   0.152  1.00  0.00              
ATOM   1460  HA  ILE A  98      20.232   5.328  -0.810  1.00  0.00              
ATOM   1461  HB  ILE A  98      20.588   7.075   1.664  1.00  0.00              
ATOM   1462 1HG1 ILE A  98      20.502   4.084   1.410  1.00  0.00              
ATOM   1463 2HG1 ILE A  98      21.997   5.047   1.395  1.00  0.00              
ATOM   1464 1HG2 ILE A  98      18.551   5.970   2.525  1.00  0.00              
ATOM   1465 2HG2 ILE A  98      18.196   6.914   1.060  1.00  0.00              
ATOM   1466 3HG2 ILE A  98      18.339   5.143   0.965  1.00  0.00              
ATOM   1467 1HD1 ILE A  98      21.562   4.115   3.633  1.00  0.00              
ATOM   1468 2HD1 ILE A  98      21.476   5.892   3.650  1.00  0.00              
ATOM   1469 3HD1 ILE A  98      19.981   4.928   3.665  1.00  0.00              
ATOM   1470  N   ASP A  99      19.737   8.555  -0.706  1.00  0.00              
ATOM   1471  CA  ASP A  99      18.804   9.585  -1.144  1.00  0.00              
ATOM   1472  C   ASP A  99      18.882   9.776  -2.653  1.00  0.00              
ATOM   1473  O   ASP A  99      17.871  10.067  -3.302  1.00  0.00              
ATOM   1474  CB  ASP A  99      19.087  10.908  -0.429  1.00  0.00              
ATOM   1475  CG  ASP A  99      18.701  10.922   1.044  1.00  0.00              
ATOM   1476  OD1 ASP A  99      19.321  10.220   1.808  1.00  0.00              
ATOM   1477  OD2 ASP A  99      17.900  11.744   1.420  1.00  0.00              
ATOM   1478  H   ASP A  99      20.576   8.828  -0.214  1.00  0.00              
ATOM   1479  HA  ASP A  99      17.783   9.279  -0.917  1.00  0.00              
ATOM   1480 1HB  ASP A  99      20.117  11.249  -0.536  1.00  0.00              
ATOM   1481 2HB  ASP A  99      18.424  11.572  -0.984  1.00  0.00              
ATOM   1482  N   ARG A 100      20.079   9.616  -3.214  1.00  0.00              
ATOM   1483  CA  ARG A 100      20.217   9.657  -4.672  1.00  0.00              
ATOM   1484  C   ARG A 100      19.452   8.514  -5.358  1.00  0.00              
ATOM   1485  O   ARG A 100      18.796   8.712  -6.393  1.00  0.00              
ATOM   1486  CB  ARG A 100      21.677   9.680  -5.100  1.00  0.00              
ATOM   1487  CG  ARG A 100      21.901   9.743  -6.603  1.00  0.00              
ATOM   1488  CD  ARG A 100      21.706  11.091  -7.196  1.00  0.00              
ATOM   1489  NE  ARG A 100      20.341  11.375  -7.610  1.00  0.00              
ATOM   1490  CZ  ARG A 100      19.952  12.499  -8.243  1.00  0.00              
ATOM   1491  NH1 ARG A 100      20.809  13.461  -8.504  1.00  0.00              
ATOM   1492  NH2 ARG A 100      18.679  12.619  -8.575  1.00  0.00              
ATOM   1493  H   ARG A 100      20.901   9.466  -2.646  1.00  0.00              
ATOM   1494  HA  ARG A 100      19.784  10.580  -5.058  1.00  0.00              
ATOM   1495 1HB  ARG A 100      22.132  10.552  -4.632  1.00  0.00              
ATOM   1496 2HB  ARG A 100      22.138   8.775  -4.707  1.00  0.00              
ATOM   1497 1HG  ARG A 100      22.923   9.428  -6.815  1.00  0.00              
ATOM   1498 2HG  ARG A 100      21.203   9.058  -7.086  1.00  0.00              
ATOM   1499 1HD  ARG A 100      21.987  11.845  -6.461  1.00  0.00              
ATOM   1500 2HD  ARG A 100      22.341  11.186  -8.076  1.00  0.00              
ATOM   1501  HE  ARG A 100      19.505  10.816  -7.502  1.00  0.00              
ATOM   1502 1HH1 ARG A 100      21.776  13.361  -8.227  1.00  0.00              
ATOM   1503 2HH1 ARG A 100      20.498  14.295  -8.979  1.00  0.00              
ATOM   1504 1HH2 ARG A 100      18.029  11.877  -8.352  1.00  0.00              
ATOM   1505 2HH2 ARG A 100      18.360  13.451  -9.050  1.00  0.00              
ATOM   1506  N   TYR A 101      19.519   7.324  -4.767  1.00  0.00              
ATOM   1507  CA  TYR A 101      18.778   6.184  -5.291  1.00  0.00              
ATOM   1508  C   TYR A 101      17.283   6.445  -5.234  1.00  0.00              
ATOM   1509  O   TYR A 101      16.564   6.149  -6.181  1.00  0.00              
ATOM   1510  CB  TYR A 101      19.122   4.912  -4.511  1.00  0.00              
ATOM   1511  CG  TYR A 101      18.222   3.738  -4.826  1.00  0.00              
ATOM   1512  CD1 TYR A 101      18.258   3.126  -6.070  1.00  0.00              
ATOM   1513  CD2 TYR A 101      17.340   3.244  -3.877  1.00  0.00              
ATOM   1514  CE1 TYR A 101      17.438   2.054  -6.364  1.00  0.00              
ATOM   1515  CE2 TYR A 101      16.516   2.171  -4.159  1.00  0.00              
ATOM   1516  CZ  TYR A 101      16.568   1.579  -5.404  1.00  0.00              
ATOM   1517  OH  TYR A 101      15.750   0.510  -5.689  1.00  0.00              
ATOM   1518  H   TYR A 101      20.089   7.203  -3.943  1.00  0.00              
ATOM   1519  HA  TYR A 101      19.034   6.026  -6.339  1.00  0.00              
ATOM   1520 1HB  TYR A 101      20.154   4.654  -4.752  1.00  0.00              
ATOM   1521 2HB  TYR A 101      19.045   5.154  -3.451  1.00  0.00              
ATOM   1522  HD1 TYR A 101      18.948   3.507  -6.824  1.00  0.00              
ATOM   1523  HD2 TYR A 101      17.303   3.716  -2.895  1.00  0.00              
ATOM   1524  HE1 TYR A 101      17.478   1.583  -7.346  1.00  0.00              
ATOM   1525  HE2 TYR A 101      15.828   1.798  -3.399  1.00  0.00              
ATOM   1526  HH  TYR A 101      15.644   0.360  -6.632  1.00  0.00              
ATOM   1527  N   ILE A 102      16.821   7.011  -4.126  1.00  0.00              
ATOM   1528  CA  ILE A 102      15.407   7.347  -3.973  1.00  0.00              
ATOM   1529  C   ILE A 102      14.962   8.358  -5.025  1.00  0.00              
ATOM   1530  O   ILE A 102      13.925   8.199  -5.662  1.00  0.00              
ATOM   1531  CB  ILE A 102      15.108   7.913  -2.572  1.00  0.00              
ATOM   1532  CG1 ILE A 102      15.301   6.830  -1.507  1.00  0.00              
ATOM   1533  CG2 ILE A 102      13.696   8.474  -2.516  1.00  0.00              
ATOM   1534  CD1 ILE A 102      15.326   7.363  -0.093  1.00  0.00              
ATOM   1535  H   ILE A 102      17.460   7.215  -3.370  1.00  0.00              
ATOM   1536  HA  ILE A 102      14.783   6.472  -4.150  1.00  0.00              
ATOM   1537  HB  ILE A 102      15.823   8.704  -2.349  1.00  0.00              
ATOM   1538 1HG1 ILE A 102      14.481   6.120  -1.613  1.00  0.00              
ATOM   1539 2HG1 ILE A 102      16.245   6.328  -1.722  1.00  0.00              
ATOM   1540 1HG2 ILE A 102      13.501   8.869  -1.519  1.00  0.00              
ATOM   1541 2HG2 ILE A 102      13.592   9.273  -3.249  1.00  0.00              
ATOM   1542 3HG2 ILE A 102      12.980   7.682  -2.738  1.00  0.00              
ATOM   1543 1HD1 ILE A 102      15.466   6.538   0.606  1.00  0.00              
ATOM   1544 2HD1 ILE A 102      16.147   8.073   0.015  1.00  0.00              
ATOM   1545 3HD1 ILE A 102      14.384   7.864   0.125  1.00  0.00              
ATOM   1546  N   ALA A 103      15.784   9.381  -5.225  1.00  0.00              
ATOM   1547  CA  ALA A 103      15.512  10.410  -6.216  1.00  0.00              
ATOM   1548  C   ALA A 103      15.375   9.761  -7.596  1.00  0.00              
ATOM   1549  O   ALA A 103      14.434  10.052  -8.335  1.00  0.00              
ATOM   1550  CB  ALA A 103      16.607  11.467  -6.213  1.00  0.00              
ATOM   1551  H   ALA A 103      16.626   9.443  -4.670  1.00  0.00              
ATOM   1552  HA  ALA A 103      14.567  10.894  -5.968  1.00  0.00              
ATOM   1553 1HB  ALA A 103      16.388  12.219  -6.970  1.00  0.00              
ATOM   1554 2HB  ALA A 103      16.653  11.941  -5.233  1.00  0.00              
ATOM   1555 3HB  ALA A 103      17.565  10.998  -6.435  1.00  0.00              
ATOM   1556  N   ILE A 104      16.287   8.839  -7.922  1.00  0.00              
ATOM   1557  CA  ILE A 104      16.207   8.125  -9.212  1.00  0.00              
ATOM   1558  C   ILE A 104      14.973   7.221  -9.325  1.00  0.00              
ATOM   1559  O   ILE A 104      14.294   7.210 -10.353  1.00  0.00              
ATOM   1560  CB  ILE A 104      17.464   7.268  -9.451  1.00  0.00              
ATOM   1561  CG1 ILE A 104      18.695   8.162  -9.620  1.00  0.00              
ATOM   1562  CG2 ILE A 104      17.277   6.379 -10.671  1.00  0.00              
ATOM   1563  CD1 ILE A 104      20.004   7.407  -9.605  1.00  0.00              
ATOM   1564  H   ILE A 104      17.041   8.623  -7.286  1.00  0.00              
ATOM   1565  HA  ILE A 104      16.082   8.830 -10.034  1.00  0.00              
ATOM   1566  HB  ILE A 104      17.643   6.649  -8.573  1.00  0.00              
ATOM   1567 1HG1 ILE A 104      18.588   8.686 -10.569  1.00  0.00              
ATOM   1568 2HG1 ILE A 104      18.685   8.885  -8.804  1.00  0.00              
ATOM   1569 1HG2 ILE A 104      18.174   5.780 -10.825  1.00  0.00              
ATOM   1570 2HG2 ILE A 104      16.425   5.719 -10.513  1.00  0.00              
ATOM   1571 3HG2 ILE A 104      17.098   6.998 -11.550  1.00  0.00              
ATOM   1572 1HD1 ILE A 104      20.831   8.107  -9.729  1.00  0.00              
ATOM   1573 2HD1 ILE A 104      20.113   6.883  -8.655  1.00  0.00              
ATOM   1574 3HD1 ILE A 104      20.018   6.685 -10.421  1.00  0.00              
ATOM   1575  N   ARG A 105      14.690   6.458  -8.271  1.00  0.00              
ATOM   1576  CA  ARG A 105      13.608   5.472  -8.303  1.00  0.00              
ATOM   1577  C   ARG A 105      12.200   6.058  -8.458  1.00  0.00              
ATOM   1578  O   ARG A 105      11.443   5.633  -9.332  1.00  0.00              
ATOM   1579  CB  ARG A 105      13.673   4.556  -7.090  1.00  0.00              
ATOM   1580  CG  ARG A 105      12.639   3.442  -7.074  1.00  0.00              
ATOM   1581  CD  ARG A 105      12.872   2.404  -6.037  1.00  0.00              
ATOM   1582  NE  ARG A 105      11.828   1.396  -5.947  1.00  0.00              
ATOM   1583  CZ  ARG A 105      11.970   0.199  -5.345  1.00  0.00              
ATOM   1584  NH1 ARG A 105      13.117  -0.160  -4.814  1.00  0.00              
ATOM   1585  NH2 ARG A 105      10.929  -0.616  -5.324  1.00  0.00              
ATOM   1586  H   ARG A 105      15.236   6.563  -7.428  1.00  0.00              
ATOM   1587  HA  ARG A 105      13.724   4.826  -9.173  1.00  0.00              
ATOM   1588 1HB  ARG A 105      14.671   4.120  -7.073  1.00  0.00              
ATOM   1589 2HB  ARG A 105      13.536   5.184  -6.209  1.00  0.00              
ATOM   1590 1HG  ARG A 105      11.657   3.882  -6.893  1.00  0.00              
ATOM   1591 2HG  ARG A 105      12.643   2.952  -8.048  1.00  0.00              
ATOM   1592 1HD  ARG A 105      13.806   1.887  -6.258  1.00  0.00              
ATOM   1593 2HD  ARG A 105      12.946   2.886  -5.063  1.00  0.00              
ATOM   1594  HE  ARG A 105      10.879   1.419  -6.296  1.00  0.00              
ATOM   1595 1HH1 ARG A 105      13.908   0.467  -4.854  1.00  0.00              
ATOM   1596 2HH1 ARG A 105      13.203  -1.062  -4.368  1.00  0.00              
ATOM   1597 1HH2 ARG A 105      10.060  -0.331  -5.753  1.00  0.00              
ATOM   1598 2HH2 ARG A 105      11.009  -1.519  -4.881  1.00  0.00              
ATOM   1599  N   ILE A 106      11.852   7.025  -7.615  1.00  0.00              
ATOM   1600  CA  ILE A 106      10.591   7.744  -7.778  1.00  0.00              
ATOM   1601  C   ILE A 106      10.798   9.256  -7.757  1.00  0.00              
ATOM   1602  O   ILE A 106      10.606   9.904  -6.727  1.00  0.00              
ATOM   1603  CB  ILE A 106       9.580   7.361  -6.682  1.00  0.00              
ATOM   1604  CG1 ILE A 106       9.465   5.838  -6.571  1.00  0.00              
ATOM   1605  CG2 ILE A 106       8.222   7.981  -6.972  1.00  0.00              
ATOM   1606  CD1 ILE A 106       8.525   5.375  -5.481  1.00  0.00              
ATOM   1607  H   ILE A 106      12.463   7.271  -6.850  1.00  0.00              
ATOM   1608  HA  ILE A 106      10.159   7.544  -8.758  1.00  0.00              
ATOM   1609  HB  ILE A 106       9.946   7.719  -5.721  1.00  0.00              
ATOM   1610 1HG1 ILE A 106       9.115   5.468  -7.534  1.00  0.00              
ATOM   1611 2HG1 ILE A 106      10.465   5.451  -6.376  1.00  0.00              
ATOM   1612 1HG2 ILE A 106       7.519   7.699  -6.188  1.00  0.00              
ATOM   1613 2HG2 ILE A 106       8.316   9.065  -7.002  1.00  0.00              
ATOM   1614 3HG2 ILE A 106       7.855   7.622  -7.933  1.00  0.00              
ATOM   1615 1HD1 ILE A 106       8.496   4.285  -5.464  1.00  0.00              
ATOM   1616 2HD1 ILE A 106       8.875   5.744  -4.517  1.00  0.00              
ATOM   1617 3HD1 ILE A 106       7.525   5.760  -5.675  1.00  0.00              
ATOM   1618  N   PRO A 107      11.199   9.822  -8.908  1.00  0.00              
ATOM   1619  CA  PRO A 107      11.372  11.269  -9.078  1.00  0.00              
ATOM   1620  C   PRO A 107      10.116  12.078  -8.754  1.00  0.00              
ATOM   1621  O   PRO A 107      10.220  13.246  -8.385  1.00  0.00              
ATOM   1622  CB  PRO A 107      11.769  11.412 -10.551  1.00  0.00              
ATOM   1623  CG  PRO A 107      12.333  10.081 -10.915  1.00  0.00              
ATOM   1624  CD  PRO A 107      11.520   9.078 -10.141  1.00  0.00              
ATOM   1625  HA  PRO A 107      12.130  11.690  -8.401  1.00  0.00              
ATOM   1626 1HB  PRO A 107      10.901  11.662 -11.180  1.00  0.00              
ATOM   1627 2HB  PRO A 107      12.511  12.211 -10.693  1.00  0.00              
ATOM   1628 1HG  PRO A 107      12.258   9.899 -11.997  1.00  0.00              
ATOM   1629 2HG  PRO A 107      13.398  10.015 -10.650  1.00  0.00              
ATOM   1630 1HD  PRO A 107      10.610   8.775 -10.680  1.00  0.00              
ATOM   1631 2HD  PRO A 107      12.086   8.160  -9.926  1.00  0.00              
ATOM   1632  N   LEU A 108       8.950  11.450  -8.864  1.00  0.00              
ATOM   1633  CA  LEU A 108       7.673  12.130  -8.672  1.00  0.00              
ATOM   1634  C   LEU A 108       7.337  12.313  -7.206  1.00  0.00              
ATOM   1635  O   LEU A 108       6.377  12.992  -6.858  1.00  0.00              
ATOM   1636  CB  LEU A 108       6.552  11.352  -9.374  1.00  0.00              
ATOM   1637  CG  LEU A 108       6.687  11.246 -10.898  1.00  0.00              
ATOM   1638  CD1 LEU A 108       5.572  10.375 -11.461  1.00  0.00              
ATOM   1639  CD2 LEU A 108       6.646  12.638 -11.511  1.00  0.00              
ATOM   1640  H   LEU A 108       8.953  10.466  -9.089  1.00  0.00              
ATOM   1641  HA  LEU A 108       7.726  13.133  -9.094  1.00  0.00              
ATOM   1642 1HB  LEU A 108       6.701  10.376  -8.916  1.00  0.00              
ATOM   1643 2HB  LEU A 108       5.567  11.733  -9.105  1.00  0.00              
ATOM   1644  HG  LEU A 108       7.668  10.819 -11.108  1.00  0.00              
ATOM   1645 1HD1 LEU A 108       5.676  10.305 -12.544  1.00  0.00              
ATOM   1646 2HD1 LEU A 108       5.635   9.377 -11.027  1.00  0.00              
ATOM   1647 3HD1 LEU A 108       4.607  10.817 -11.218  1.00  0.00              
ATOM   1648 1HD2 LEU A 108       6.742  12.561 -12.594  1.00  0.00              
ATOM   1649 2HD2 LEU A 108       5.698  13.117 -11.264  1.00  0.00              
ATOM   1650 3HD2 LEU A 108       7.468  13.235 -11.116  1.00  0.00              
ATOM   1651  N   ARG A 109       8.136  11.684  -6.356  1.00  0.00              
ATOM   1652  CA  ARG A 109       7.966  11.783  -4.915  1.00  0.00              
ATOM   1653  C   ARG A 109       9.139  12.477  -4.233  1.00  0.00              
ATOM   1654  O   ARG A 109       8.956  13.207  -3.258  1.00  0.00              
ATOM   1655  CB  ARG A 109       7.691  10.424  -4.287  1.00  0.00              
ATOM   1656  CG  ARG A 109       6.328   9.834  -4.610  1.00  0.00              
ATOM   1657  CD  ARG A 109       6.042   8.545  -3.930  1.00  0.00              
ATOM   1658  NE  ARG A 109       4.777   7.934  -4.306  1.00  0.00              
ATOM   1659  CZ  ARG A 109       4.305   6.779  -3.797  1.00  0.00              
ATOM   1660  NH1 ARG A 109       5.002   6.089  -2.922  1.00  0.00              
ATOM   1661  NH2 ARG A 109       3.130   6.345  -4.219  1.00  0.00              
ATOM   1662  H   ARG A 109       8.887  11.118  -6.724  1.00  0.00              
ATOM   1663  HA  ARG A 109       7.091  12.393  -4.687  1.00  0.00              
ATOM   1664 1HB  ARG A 109       8.468   9.748  -4.640  1.00  0.00              
ATOM   1665 2HB  ARG A 109       7.781  10.549  -3.208  1.00  0.00              
ATOM   1666 1HG  ARG A 109       5.561  10.549  -4.311  1.00  0.00              
ATOM   1667 2HG  ARG A 109       6.269   9.668  -5.686  1.00  0.00              
ATOM   1668 1HD  ARG A 109       6.832   7.835  -4.171  1.00  0.00              
ATOM   1669 2HD  ARG A 109       6.018   8.710  -2.854  1.00  0.00              
ATOM   1670  HE  ARG A 109       4.080   8.248  -4.968  1.00  0.00              
ATOM   1671 1HH1 ARG A 109       5.907   6.425  -2.623  1.00  0.00              
ATOM   1672 2HH1 ARG A 109       4.631   5.225  -2.553  1.00  0.00              
ATOM   1673 1HH2 ARG A 109       2.614   6.879  -4.905  1.00  0.00              
ATOM   1674 2HH2 ARG A 109       2.753   5.483  -3.855  1.00  0.00              
ATOM   1675  N   TYR A 110      10.338  12.251  -4.761  1.00  0.00              
ATOM   1676  CA  TYR A 110      11.556  12.853  -4.226  1.00  0.00              
ATOM   1677  C   TYR A 110      12.157  13.931  -5.136  1.00  0.00              
ATOM   1678  O   TYR A 110      12.058  15.127  -4.851  1.00  0.00              
ATOM   1679  CB  TYR A 110      12.598  11.763  -3.965  1.00  0.00              
ATOM   1680  CG  TYR A 110      13.732  12.202  -3.065  1.00  0.00              
ATOM   1681  CD1 TYR A 110      13.713  11.921  -1.707  1.00  0.00              
ATOM   1682  CD2 TYR A 110      14.819  12.894  -3.577  1.00  0.00              
ATOM   1683  CE1 TYR A 110      14.745  12.320  -0.880  1.00  0.00              
ATOM   1684  CE2 TYR A 110      15.858  13.297  -2.760  1.00  0.00              
ATOM   1685  CZ  TYR A 110      15.817  13.008  -1.411  1.00  0.00              
ATOM   1686  OH  TYR A 110      16.849  13.406  -0.593  1.00  0.00              
ATOM   1687  H   TYR A 110      10.403  11.640  -5.562  1.00  0.00              
ATOM   1688  HA  TYR A 110      11.335  13.365  -3.289  1.00  0.00              
ATOM   1689 1HB  TYR A 110      12.076  10.921  -3.508  1.00  0.00              
ATOM   1690 2HB  TYR A 110      12.998  11.462  -4.933  1.00  0.00              
ATOM   1691  HD1 TYR A 110      12.863  11.377  -1.294  1.00  0.00              
ATOM   1692  HD2 TYR A 110      14.845  13.119  -4.643  1.00  0.00              
ATOM   1693  HE1 TYR A 110      14.717  12.092   0.186  1.00  0.00              
ATOM   1694  HE2 TYR A 110      16.703  13.841  -3.182  1.00  0.00              
ATOM   1695  HH  TYR A 110      17.043  12.773   0.102  1.00  0.00              
ATOM   1696  N   ASN A 111      12.790  13.499  -6.221  1.00  0.00              
ATOM   1697  CA  ASN A 111      13.573  14.403  -7.057  1.00  0.00              
ATOM   1698  C   ASN A 111      12.844  15.716  -7.324  1.00  0.00              
ATOM   1699  O   ASN A 111      13.344  16.786  -6.996  1.00  0.00              
ATOM   1700  CB  ASN A 111      13.952  13.744  -8.370  1.00  0.00              
ATOM   1701  CG  ASN A 111      14.997  14.497  -9.146  1.00  0.00              
ATOM   1702  OD1 ASN A 111      15.219  15.693  -8.927  1.00  0.00              
ATOM   1703  ND2 ASN A 111      15.581  13.826 -10.105  1.00  0.00              
ATOM   1704  H   ASN A 111      12.729  12.523  -6.475  1.00  0.00              
ATOM   1705  HA  ASN A 111      14.497  14.674  -6.544  1.00  0.00              
ATOM   1706 1HB  ASN A 111      14.173  12.676  -8.416  1.00  0.00              
ATOM   1707 2HB  ASN A 111      12.977  13.932  -8.820  1.00  0.00              
ATOM   1708 1HD2 ASN A 111      16.288  14.263 -10.663  1.00  0.00              
ATOM   1709 2HD2 ASN A 111      15.323  12.876 -10.281  1.00  0.00              
ATOM   1710  N   GLY A 112      11.655  15.620  -7.912  1.00  0.00              
ATOM   1711  CA  GLY A 112      10.841  16.796  -8.232  1.00  0.00              
ATOM   1712  C   GLY A 112      10.350  17.581  -7.013  1.00  0.00              
ATOM   1713  O   GLY A 112       9.906  18.725  -7.137  1.00  0.00              
ATOM   1714  H   GLY A 112      11.306  14.701  -8.143  1.00  0.00              
ATOM   1715 1HA  GLY A 112      11.428  17.480  -8.843  1.00  0.00              
ATOM   1716 2HA  GLY A 112       9.960  16.478  -8.789  1.00  0.00              
ATOM   1717  N   LEU A 113      10.389  16.951  -5.849  1.00  0.00              
ATOM   1718  CA  LEU A 113       9.977  17.603  -4.612  1.00  0.00              
ATOM   1719  C   LEU A 113      11.159  17.697  -3.655  1.00  0.00              
ATOM   1720  O   LEU A 113      10.986  17.927  -2.458  1.00  0.00              
ATOM   1721  CB  LEU A 113       8.814  16.842  -3.963  1.00  0.00              
ATOM   1722  CG  LEU A 113       7.544  16.739  -4.816  1.00  0.00              
ATOM   1723  CD1 LEU A 113       6.533  15.823  -4.140  1.00  0.00              
ATOM   1724  CD2 LEU A 113       6.958  18.128  -5.025  1.00  0.00              
ATOM   1725  H   LEU A 113      10.711  15.994  -5.817  1.00  0.00              
ATOM   1726  HA  LEU A 113       9.653  18.620  -4.826  1.00  0.00              
ATOM   1727 1HB  LEU A 113       9.278  15.861  -3.863  1.00  0.00              
ATOM   1728 2HB  LEU A 113       8.578  17.233  -2.973  1.00  0.00              
ATOM   1729  HG  LEU A 113       7.839  16.352  -5.791  1.00  0.00              
ATOM   1730 1HD1 LEU A 113       5.634  15.756  -4.753  1.00  0.00              
ATOM   1731 2HD1 LEU A 113       6.965  14.829  -4.021  1.00  0.00              
ATOM   1732 3HD1 LEU A 113       6.275  16.226  -3.161  1.00  0.00              
ATOM   1733 1HD2 LEU A 113       6.055  18.053  -5.632  1.00  0.00              
ATOM   1734 2HD2 LEU A 113       6.711  18.568  -4.058  1.00  0.00              
ATOM   1735 3HD2 LEU A 113       7.687  18.758  -5.535  1.00  0.00              
ATOM   1736  N   VAL A 114      12.362  17.517  -4.191  1.00  0.00              
ATOM   1737  CA  VAL A 114      13.578  17.621  -3.393  1.00  0.00              
ATOM   1738  C   VAL A 114      13.656  18.949  -2.652  1.00  0.00              
ATOM   1739  O   VAL A 114      13.336  20.000  -3.208  1.00  0.00              
ATOM   1740  CB  VAL A 114      14.837  17.461  -4.267  1.00  0.00              
ATOM   1741  CG1 VAL A 114      14.999  18.659  -5.191  1.00  0.00              
ATOM   1742  CG2 VAL A 114      16.072  17.293  -3.395  1.00  0.00              
ATOM   1743  H   VAL A 114      12.436  17.303  -5.175  1.00  0.00              
ATOM   1744  HA  VAL A 114      13.602  16.867  -2.606  1.00  0.00              
ATOM   1745  HB  VAL A 114      14.743  16.553  -4.861  1.00  0.00              
ATOM   1746 1HG1 VAL A 114      15.893  18.529  -5.801  1.00  0.00              
ATOM   1747 2HG1 VAL A 114      14.126  18.738  -5.840  1.00  0.00              
ATOM   1748 3HG1 VAL A 114      15.094  19.567  -4.597  1.00  0.00              
ATOM   1749 1HG2 VAL A 114      16.952  17.181  -4.028  1.00  0.00              
ATOM   1750 2HG2 VAL A 114      16.191  18.171  -2.760  1.00  0.00              
ATOM   1751 3HG2 VAL A 114      15.960  16.406  -2.772  1.00  0.00              
ATOM   1752  N   THR A 115      14.130  18.990  -1.194  1.00  0.00              
ATOM   1753  CA  THR A 115      14.246  20.222  -0.423  1.00  0.00              
ATOM   1754  C   THR A 115      15.241  20.034   0.715  1.00  0.00              
ATOM   1755  O   THR A 115      15.580  18.908   1.077  1.00  0.00              
ATOM   1756  CB  THR A 115      12.889  20.666   0.154  1.00  0.00              
ATOM   1757  OG1 THR A 115      13.043  21.921   0.830  1.00  0.00              
ATOM   1758  CG2 THR A 115      12.359  19.629   1.132  1.00  0.00              
ATOM   1759  H   THR A 115      14.342  18.108  -0.748  1.00  0.00              
ATOM   1760  HA  THR A 115      14.630  21.020  -1.058  1.00  0.00              
ATOM   1761  HB  THR A 115      12.179  20.789  -0.664  1.00  0.00              
ATOM   1762  HG1 THR A 115      12.506  22.587   0.394  1.00  0.00              
ATOM   1763 1HG2 THR A 115      11.400  19.961   1.529  1.00  0.00              
ATOM   1764 2HG2 THR A 115      12.231  18.677   0.618  1.00  0.00              
ATOM   1765 3HG2 THR A 115      13.068  19.507   1.950  1.00  0.00              
ATOM   1766  N   GLY A 116      15.707  21.146   1.277  1.00  0.00              
ATOM   1767  CA  GLY A 116      16.741  21.110   2.304  1.00  0.00              
ATOM   1768  C   GLY A 116      16.291  20.337   3.537  1.00  0.00              
ATOM   1769  O   GLY A 116      17.111  19.765   4.255  1.00  0.00              
ATOM   1770  H   GLY A 116      15.335  22.038   0.984  1.00  0.00              
ATOM   1771 1HA  GLY A 116      17.631  20.630   1.897  1.00  0.00              
ATOM   1772 2HA  GLY A 116      16.983  22.130   2.601  1.00  0.00              
ATOM   1773  N   THR A 117      14.985  20.325   3.777  1.00  0.00              
ATOM   1774  CA  THR A 117      14.429  19.589   4.909  1.00  0.00              
ATOM   1775  C   THR A 117      14.811  18.118   4.838  1.00  0.00              
ATOM   1776  O   THR A 117      15.045  17.463   5.861  1.00  0.00              
ATOM   1777  CB  THR A 117      12.895  19.709   4.967  1.00  0.00              
ATOM   1778  OG1 THR A 117      12.526  21.085   5.127  1.00  0.00              
ATOM   1779  CG2 THR A 117      12.341  18.901   6.130  1.00  0.00              
ATOM   1780  H   THR A 117      14.361  20.833   3.167  1.00  0.00              
ATOM   1781  HA  THR A 117      14.844  19.976   5.840  1.00  0.00              
ATOM   1782  HB  THR A 117      12.474  19.336   4.034  1.00  0.00              
ATOM   1783  HG1 THR A 117      11.569  21.157   5.162  1.00  0.00              
ATOM   1784 1HG2 THR A 117      11.255  18.997   6.155  1.00  0.00              
ATOM   1785 2HG2 THR A 117      12.610  17.852   6.005  1.00  0.00              
ATOM   1786 3HG2 THR A 117      12.760  19.274   7.064  1.00  0.00              
ATOM   1787  N   ARG A 118      14.852  17.604   3.614  1.00  0.00              
ATOM   1788  CA  ARG A 118      15.148  16.203   3.376  1.00  0.00              
ATOM   1789  C   ARG A 118      16.558  15.896   3.879  1.00  0.00              
ATOM   1790  O   ARG A 118      16.764  14.955   4.658  1.00  0.00              
ATOM   1791  CB  ARG A 118      14.958  15.803   1.920  1.00  0.00              
ATOM   1792  CG  ARG A 118      13.537  15.942   1.399  1.00  0.00              
ATOM   1793  CD  ARG A 118      13.381  15.633  -0.045  1.00  0.00              
ATOM   1794  NE  ARG A 118      12.097  16.018  -0.609  1.00  0.00              
ATOM   1795  CZ  ARG A 118      10.955  15.318  -0.461  1.00  0.00              
ATOM   1796  NH1 ARG A 118      10.939  14.181   0.198  1.00  0.00              
ATOM   1797  NH2 ARG A 118       9.855  15.794  -1.017  1.00  0.00              
ATOM   1798  H   ARG A 118      14.670  18.209   2.827  1.00  0.00              
ATOM   1799  HA  ARG A 118      14.452  15.578   3.936  1.00  0.00              
ATOM   1800 1HB  ARG A 118      15.621  16.433   1.328  1.00  0.00              
ATOM   1801 2HB  ARG A 118      15.272  14.763   1.833  1.00  0.00              
ATOM   1802 1HG  ARG A 118      12.894  15.262   1.959  1.00  0.00              
ATOM   1803 2HG  ARG A 118      13.208  16.969   1.561  1.00  0.00              
ATOM   1804 1HD  ARG A 118      14.154  16.159  -0.605  1.00  0.00              
ATOM   1805 2HD  ARG A 118      13.493  14.560  -0.192  1.00  0.00              
ATOM   1806  HE  ARG A 118      11.855  16.824  -1.171  1.00  0.00              
ATOM   1807 1HH1 ARG A 118      11.793  13.822   0.601  1.00  0.00              
ATOM   1808 2HH1 ARG A 118      10.073  13.671   0.297  1.00  0.00              
ATOM   1809 1HH2 ARG A 118       9.888  16.661  -1.535  1.00  0.00              
ATOM   1810 2HH2 ARG A 118       8.986  15.289  -0.922  1.00  0.00              
ATOM   1811  N   ALA A 119      17.516  16.721   3.458  1.00  0.00              
ATOM   1812  CA  ALA A 119      18.913  16.546   3.853  1.00  0.00              
ATOM   1813  C   ALA A 119      19.096  16.774   5.354  1.00  0.00              
ATOM   1814  O   ALA A 119      19.902  16.098   6.003  1.00  0.00              
ATOM   1815  CB  ALA A 119      19.809  17.484   3.057  1.00  0.00              
ATOM   1816  H   ALA A 119      17.270  17.488   2.848  1.00  0.00              
ATOM   1817  HA  ALA A 119      19.210  15.518   3.642  1.00  0.00              
ATOM   1818 1HB  ALA A 119      20.846  17.340   3.362  1.00  0.00              
ATOM   1819 2HB  ALA A 119      19.711  17.266   1.994  1.00  0.00              
ATOM   1820 3HB  ALA A 119      19.515  18.515   3.246  1.00  0.00              
ATOM   1821  N   LYS A 120      18.351  17.729   5.901  1.00  0.00              
ATOM   1822  CA  LYS A 120      18.443  18.040   7.314  1.00  0.00              
ATOM   1823  C   LYS A 120      18.039  16.854   8.166  1.00  0.00              
ATOM   1824  O   LYS A 120      18.715  16.506   9.138  1.00  0.00              
ATOM   1825  CB  LYS A 120      17.573  19.251   7.654  1.00  0.00              
ATOM   1826  CG  LYS A 120      18.117  20.579   7.145  1.00  0.00              
ATOM   1827  CD  LYS A 120      17.146  21.717   7.422  1.00  0.00              
ATOM   1828  CE  LYS A 120      17.651  23.030   6.841  1.00  0.00              
ATOM   1829  NZ  LYS A 120      16.687  24.142   7.058  1.00  0.00              
ATOM   1830  H   LYS A 120      17.708  18.250   5.323  1.00  0.00              
ATOM   1831  HA  LYS A 120      19.477  18.270   7.575  1.00  0.00              
ATOM   1832 1HB  LYS A 120      16.590  19.070   7.216  1.00  0.00              
ATOM   1833 2HB  LYS A 120      17.484  19.287   8.740  1.00  0.00              
ATOM   1834 1HG  LYS A 120      19.065  20.779   7.646  1.00  0.00              
ATOM   1835 2HG  LYS A 120      18.285  20.497   6.072  1.00  0.00              
ATOM   1836 1HD  LYS A 120      16.183  21.468   6.976  1.00  0.00              
ATOM   1837 2HD  LYS A 120      17.030  21.820   8.501  1.00  0.00              
ATOM   1838 1HE  LYS A 120      18.599  23.273   7.318  1.00  0.00              
ATOM   1839 2HE  LYS A 120      17.809  22.891   5.771  1.00  0.00              
ATOM   1840 1HZ  LYS A 120      17.058  24.992   6.659  1.00  0.00              
ATOM   1841 2HZ  LYS A 120      15.807  23.917   6.615  1.00  0.00              
ATOM   1842 3HZ  LYS A 120      16.541  24.272   8.049  1.00  0.00              
ATOM   1843  N   GLY A 121      16.934  16.220   7.785  1.00  0.00              
ATOM   1844  CA  GLY A 121      16.430  15.078   8.535  1.00  0.00              
ATOM   1845  C   GLY A 121      17.406  13.921   8.462  1.00  0.00              
ATOM   1846  O   GLY A 121      17.762  13.330   9.479  1.00  0.00              
ATOM   1847  H   GLY A 121      16.432  16.529   6.965  1.00  0.00              
ATOM   1848 1HA  GLY A 121      16.292  15.369   9.577  1.00  0.00              
ATOM   1849 2HA  GLY A 121      15.473  14.770   8.116  1.00  0.00              
ATOM   1850  N   ILE A 122      17.845  13.602   7.252  1.00  0.00              
ATOM   1851  CA  ILE A 122      18.732  12.466   7.059  1.00  0.00              
ATOM   1852  C   ILE A 122      20.085  12.688   7.742  1.00  0.00              
ATOM   1853  O   ILE A 122      20.605  11.790   8.412  1.00  0.00              
ATOM   1854  CB  ILE A 122      18.961  12.183   5.563  1.00  0.00              
ATOM   1855  CG1 ILE A 122      17.646  11.780   4.889  1.00  0.00              
ATOM   1856  CG2 ILE A 122      20.010  11.097   5.381  1.00  0.00              
ATOM   1857  CD1 ILE A 122      17.029  10.523   5.458  1.00  0.00              
ATOM   1858  H   ILE A 122      17.564  14.149   6.451  1.00  0.00              
ATOM   1859  HA  ILE A 122      18.328  11.577   7.541  1.00  0.00              
ATOM   1860  HB  ILE A 122      19.296  13.098   5.076  1.00  0.00              
ATOM   1861 1HG1 ILE A 122      16.953  12.612   5.008  1.00  0.00              
ATOM   1862 2HG1 ILE A 122      17.857  11.633   3.830  1.00  0.00              
ATOM   1863 1HG2 ILE A 122      20.159  10.909   4.318  1.00  0.00              
ATOM   1864 2HG2 ILE A 122      20.950  11.422   5.827  1.00  0.00              
ATOM   1865 3HG2 ILE A 122      19.675  10.181   5.868  1.00  0.00              
ATOM   1866 1HD1 ILE A 122      16.101  10.301   4.930  1.00  0.00              
ATOM   1867 2HD1 ILE A 122      17.722   9.690   5.338  1.00  0.00              
ATOM   1868 3HD1 ILE A 122      16.816  10.668   6.516  1.00  0.00              
ATOM   1869  N   ILE A 123      20.638  13.888   7.605  1.00  0.00              
ATOM   1870  CA  ILE A 123      21.886  14.224   8.288  1.00  0.00              
ATOM   1871  C   ILE A 123      21.771  14.110   9.814  1.00  0.00              
ATOM   1872  O   ILE A 123      22.657  13.552  10.478  1.00  0.00              
ATOM   1873  CB  ILE A 123      22.347  15.648   7.929  1.00  0.00              
ATOM   1874  CG1 ILE A 123      22.805  15.708   6.469  1.00  0.00              
ATOM   1875  CG2 ILE A 123      23.464  16.096   8.859  1.00  0.00              
ATOM   1876  CD1 ILE A 123      22.994  17.114   5.946  1.00  0.00              
ATOM   1877  H   ILE A 123      20.194  14.583   7.022  1.00  0.00              
ATOM   1878  HA  ILE A 123      22.667  13.509   8.033  1.00  0.00              
ATOM   1879  HB  ILE A 123      21.502  16.329   8.021  1.00  0.00              
ATOM   1880 1HG1 ILE A 123      23.747  15.165   6.402  1.00  0.00              
ATOM   1881 2HG1 ILE A 123      22.049  15.198   5.872  1.00  0.00              
ATOM   1882 1HG2 ILE A 123      23.779  17.104   8.591  1.00  0.00              
ATOM   1883 2HG2 ILE A 123      23.106  16.090   9.887  1.00  0.00              
ATOM   1884 3HG2 ILE A 123      24.311  15.415   8.766  1.00  0.00              
ATOM   1885 1HD1 ILE A 123      23.318  17.076   4.906  1.00  0.00              
ATOM   1886 2HD1 ILE A 123      22.051  17.658   6.012  1.00  0.00              
ATOM   1887 3HD1 ILE A 123      23.750  17.625   6.541  1.00  0.00              
ATOM   1888  N   ALA A 124      20.680  14.639  10.361  1.00  0.00              
ATOM   1889  CA  ALA A 124      20.412  14.522  11.785  1.00  0.00              
ATOM   1890  C   ALA A 124      20.424  13.073  12.235  1.00  0.00              
ATOM   1891  O   ALA A 124      21.023  12.729  13.260  1.00  0.00              
ATOM   1892  CB  ALA A 124      19.081  15.174  12.127  1.00  0.00              
ATOM   1893  H   ALA A 124      20.022  15.133   9.776  1.00  0.00              
ATOM   1894  HA  ALA A 124      21.203  15.036  12.332  1.00  0.00              
ATOM   1895 1HB  ALA A 124      18.895  15.081  13.197  1.00  0.00              
ATOM   1896 2HB  ALA A 124      19.111  16.229  11.855  1.00  0.00              
ATOM   1897 3HB  ALA A 124      18.282  14.680  11.576  1.00  0.00              
ATOM   1898  N   ILE A 125      19.761  12.218  11.464  1.00  0.00              
ATOM   1899  CA  ILE A 125      19.709  10.795  11.774  1.00  0.00              
ATOM   1900  C   ILE A 125      21.114  10.192  11.789  1.00  0.00              
ATOM   1901  O   ILE A 125      21.470   9.448  12.706  1.00  0.00              
ATOM   1902  CB  ILE A 125      18.836  10.028  10.764  1.00  0.00              
ATOM   1903  CG1 ILE A 125      17.366  10.427  10.918  1.00  0.00              
ATOM   1904  CG2 ILE A 125      19.005   8.527  10.947  1.00  0.00              
ATOM   1905  CD1 ILE A 125      16.484   9.957   9.783  1.00  0.00              
ATOM   1906  H   ILE A 125      19.281  12.560  10.644  1.00  0.00              
ATOM   1907  HA  ILE A 125      19.324  10.635  12.780  1.00  0.00              
ATOM   1908  HB  ILE A 125      19.133  10.307   9.754  1.00  0.00              
ATOM   1909 1HG1 ILE A 125      17.010  10.001  11.855  1.00  0.00              
ATOM   1910 2HG1 ILE A 125      17.330  11.515  10.978  1.00  0.00              
ATOM   1911 1HG2 ILE A 125      18.381   8.000  10.226  1.00  0.00              
ATOM   1912 2HG2 ILE A 125      20.048   8.257  10.789  1.00  0.00              
ATOM   1913 3HG2 ILE A 125      18.707   8.248  11.958  1.00  0.00              
ATOM   1914 1HD1 ILE A 125      15.457  10.278   9.962  1.00  0.00              
ATOM   1915 2HD1 ILE A 125      16.838  10.384   8.845  1.00  0.00              
ATOM   1916 3HD1 ILE A 125      16.517   8.870   9.722  1.00  0.00              
ATOM   1917  N   CYS A 126      21.905  10.516  10.767  1.00  0.00              
ATOM   1918  CA  CYS A 126      23.255   9.970  10.637  1.00  0.00              
ATOM   1919  C   CYS A 126      24.150  10.369  11.813  1.00  0.00              
ATOM   1920  O   CYS A 126      24.875   9.534  12.366  1.00  0.00              
ATOM   1921  CB  CYS A 126      23.751  10.616   9.343  1.00  0.00              
ATOM   1922  SG  CYS A 126      22.982   9.967   7.840  1.00  0.00              
ATOM   1923  H   CYS A 126      21.563  11.155  10.063  1.00  0.00              
ATOM   1924  HA  CYS A 126      23.275   8.887  10.519  1.00  0.00              
ATOM   1925 1HB  CYS A 126      23.543  11.686   9.352  1.00  0.00              
ATOM   1926 2HB  CYS A 126      24.822  10.454   9.228  1.00  0.00              
ATOM   1927  HG  CYS A 126      23.567  10.821   7.006  1.00  0.00              
ATOM   1928  N   TRP A 127      24.113  11.645  12.189  1.00  0.00              
ATOM   1929  CA  TRP A 127      25.002  12.111  13.253  1.00  0.00              
ATOM   1930  C   TRP A 127      24.563  11.539  14.596  1.00  0.00              
ATOM   1931  O   TRP A 127      25.400  11.168  15.417  1.00  0.00              
ATOM   1932  CB  TRP A 127      25.022  13.640  13.310  1.00  0.00              
ATOM   1933  CG  TRP A 127      25.964  14.263  12.325  1.00  0.00              
ATOM   1934  CD1 TRP A 127      25.701  14.563  11.022  1.00  0.00              
ATOM   1935  CD2 TRP A 127      27.319  14.664  12.564  1.00  0.00              
ATOM   1936  NE1 TRP A 127      26.807  15.124  10.433  1.00  0.00              
ATOM   1937  CE2 TRP A 127      27.814  15.198  11.361  1.00  0.00              
ATOM   1938  CE3 TRP A 127      28.161  14.622  13.682  1.00  0.00              
ATOM   1939  CZ2 TRP A 127      29.107  15.683  11.240  1.00  0.00              
ATOM   1940  CZ3 TRP A 127      29.457  15.110  13.561  1.00  0.00              
ATOM   1941  CH2 TRP A 127      29.916  15.626  12.375  1.00  0.00              
ATOM   1942  H   TRP A 127      23.481  12.302  11.753  1.00  0.00              
ATOM   1943  HA  TRP A 127      26.016  11.759  13.068  1.00  0.00              
ATOM   1944 1HB  TRP A 127      24.031  14.039  13.090  1.00  0.00              
ATOM   1945 2HB  TRP A 127      25.336  13.975  14.298  1.00  0.00              
ATOM   1946  HD1 TRP A 127      24.704  14.327  10.654  1.00  0.00              
ATOM   1947  HE1 TRP A 127      26.869  15.431   9.473  1.00  0.00              
ATOM   1948  HE3 TRP A 127      27.847  14.226  14.647  1.00  0.00              
ATOM   1949  HZ2 TRP A 127      29.430  16.084  10.279  1.00  0.00              
ATOM   1950  HZ3 TRP A 127      30.103  15.072  14.438  1.00  0.00              
ATOM   1951  HH2 TRP A 127      30.939  15.999  12.322  1.00  0.00              
ATOM   1952  N   VAL A 128      23.254  11.457  14.816  1.00  0.00              
ATOM   1953  CA  VAL A 128      22.751  10.833  16.036  1.00  0.00              
ATOM   1954  C   VAL A 128      23.195   9.371  16.145  1.00  0.00              
ATOM   1955  O   VAL A 128      23.585   8.920  17.226  1.00  0.00              
ATOM   1956  CB  VAL A 128      21.214  10.900  16.107  1.00  0.00              
ATOM   1957  CG1 VAL A 128      20.693  10.003  17.220  1.00  0.00              
ATOM   1958  CG2 VAL A 128      20.752  12.333  16.319  1.00  0.00              
ATOM   1959  H   VAL A 128      22.595  11.823  14.143  1.00  0.00              
ATOM   1960  HA  VAL A 128      23.163  11.312  16.925  1.00  0.00              
ATOM   1961  HB  VAL A 128      20.801  10.572  15.153  1.00  0.00              
ATOM   1962 1HG1 VAL A 128      19.605  10.062  17.256  1.00  0.00              
ATOM   1963 2HG1 VAL A 128      20.994   8.973  17.029  1.00  0.00              
ATOM   1964 3HG1 VAL A 128      21.104  10.331  18.174  1.00  0.00              
ATOM   1965 1HG2 VAL A 128      19.663  12.362  16.366  1.00  0.00              
ATOM   1966 2HG2 VAL A 128      21.166  12.713  17.253  1.00  0.00              
ATOM   1967 3HG2 VAL A 128      21.095  12.953  15.491  1.00  0.00              
ATOM   1968  N   LEU A 129      23.143   8.639  15.033  1.00  0.00              
ATOM   1969  CA  LEU A 129      23.649   7.267  15.005  1.00  0.00              
ATOM   1970  C   LEU A 129      25.161   7.209  15.218  1.00  0.00              
ATOM   1971  O   LEU A 129      25.664   6.277  15.846  1.00  0.00              
ATOM   1972  CB  LEU A 129      23.276   6.598  13.677  1.00  0.00              
ATOM   1973  CG  LEU A 129      21.780   6.319  13.483  1.00  0.00              
ATOM   1974  CD1 LEU A 129      21.518   5.836  12.063  1.00  0.00              
ATOM   1975  CD2 LEU A 129      21.320   5.284  14.498  1.00  0.00              
ATOM   1976  H   LEU A 129      22.749   9.035  14.191  1.00  0.00              
ATOM   1977  HA  LEU A 129      23.209   6.700  15.825  1.00  0.00              
ATOM   1978 1HB  LEU A 129      23.603   7.376  12.989  1.00  0.00              
ATOM   1979 2HB  LEU A 129      23.857   5.692  13.504  1.00  0.00              
ATOM   1980  HG  LEU A 129      21.248   7.248  13.690  1.00  0.00              
ATOM   1981 1HD1 LEU A 129      20.453   5.641  11.935  1.00  0.00              
ATOM   1982 2HD1 LEU A 129      21.833   6.602  11.354  1.00  0.00              
ATOM   1983 3HD1 LEU A 129      22.079   4.920  11.882  1.00  0.00              
ATOM   1984 1HD2 LEU A 129      20.256   5.087  14.360  1.00  0.00              
ATOM   1985 2HD2 LEU A 129      21.881   4.360  14.357  1.00  0.00              
ATOM   1986 3HD2 LEU A 129      21.490   5.661  15.507  1.00  0.00              
ATOM   1987  N   SER A 130      25.874   8.208  14.701  1.00  0.00              
ATOM   1988  CA  SER A 130      27.322   8.301  14.885  1.00  0.00              
ATOM   1989  C   SER A 130      27.662   8.381  16.369  1.00  0.00              
ATOM   1990  O   SER A 130      28.654   7.808  16.840  1.00  0.00              
ATOM   1991  CB  SER A 130      27.874   9.505  14.147  1.00  0.00              
ATOM   1992  OG  SER A 130      27.708   9.394  12.760  1.00  0.00              
ATOM   1993  H   SER A 130      25.398   8.922  14.167  1.00  0.00              
ATOM   1994  HA  SER A 130      27.872   7.488  14.409  1.00  0.00              
ATOM   1995 1HB  SER A 130      27.354  10.396  14.496  1.00  0.00              
ATOM   1996 2HB  SER A 130      28.936   9.595  14.370  1.00  0.00              
ATOM   1997  HG  SER A 130      26.773   9.311  12.556  1.00  0.00              
ATOM   1998  N   PHE A 131      26.814   9.097  17.097  1.00  0.00              
ATOM   1999  CA  PHE A 131      26.918   9.208  18.541  1.00  0.00              
ATOM   2000  C   PHE A 131      26.562   7.894  19.233  1.00  0.00              
ATOM   2001  O   PHE A 131      27.301   7.421  20.100  1.00  0.00              
ATOM   2002  CB  PHE A 131      26.015  10.334  19.048  1.00  0.00              
ATOM   2003  CG  PHE A 131      26.584  11.708  18.839  1.00  0.00              
ATOM   2004  CD1 PHE A 131      25.963  12.609  17.988  1.00  0.00              
ATOM   2005  CD2 PHE A 131      27.741  12.103  19.493  1.00  0.00              
ATOM   2006  CE1 PHE A 131      26.485  13.874  17.794  1.00  0.00              
ATOM   2007  CE2 PHE A 131      28.265  13.366  19.303  1.00  0.00              
ATOM   2008  CZ  PHE A 131      27.636  14.253  18.452  1.00  0.00              
ATOM   2009  H   PHE A 131      26.069   9.581  16.619  1.00  0.00              
ATOM   2010  HA  PHE A 131      27.948   9.431  18.822  1.00  0.00              
ATOM   2011 1HB  PHE A 131      25.057  10.310  18.529  1.00  0.00              
ATOM   2012 2HB  PHE A 131      25.848  10.226  20.119  1.00  0.00              
ATOM   2013  HD1 PHE A 131      25.052  12.310  17.468  1.00  0.00              
ATOM   2014  HD2 PHE A 131      28.238  11.402  20.165  1.00  0.00              
ATOM   2015  HE1 PHE A 131      25.987  14.572  17.122  1.00  0.00              
ATOM   2016  HE2 PHE A 131      29.176  13.664  19.823  1.00  0.00              
ATOM   2017  HZ  PHE A 131      28.050  15.249  18.299  1.00  0.00              
ATOM   2018  N   ALA A 132      25.443   7.300  18.834  1.00  0.00              
ATOM   2019  CA  ALA A 132      24.987   6.053  19.432  1.00  0.00              
ATOM   2020  C   ALA A 132      26.042   4.950  19.374  1.00  0.00              
ATOM   2021  O   ALA A 132      26.215   4.197  20.334  1.00  0.00              
ATOM   2022  CB  ALA A 132      23.707   5.591  18.751  1.00  0.00              
ATOM   2023  H   ALA A 132      24.894   7.721  18.098  1.00  0.00              
ATOM   2024  HA  ALA A 132      24.782   6.226  20.488  1.00  0.00              
ATOM   2025 1HB  ALA A 132      23.363   4.666  19.214  1.00  0.00              
ATOM   2026 2HB  ALA A 132      22.940   6.358  18.860  1.00  0.00              
ATOM   2027 3HB  ALA A 132      23.899   5.418  17.694  1.00  0.00              
ATOM   2028  N   ILE A 133      26.747   4.848  18.254  1.00  0.00              
ATOM   2029  CA  ILE A 133      27.734   3.786  18.096  1.00  0.00              
ATOM   2030  C   ILE A 133      29.143   4.275  18.432  1.00  0.00              
ATOM   2031  O   ILE A 133      29.914   3.580  19.092  1.00  0.00              
ATOM   2032  CB  ILE A 133      27.725   3.219  16.665  1.00  0.00              
ATOM   2033  CG1 ILE A 133      26.334   2.686  16.310  1.00  0.00              
ATOM   2034  CG2 ILE A 133      28.771   2.125  16.519  1.00  0.00              
ATOM   2035  CD1 ILE A 133      25.842   1.600  17.239  1.00  0.00              
ATOM   2036  H   ILE A 133      26.608   5.506  17.500  1.00  0.00              
ATOM   2037  HA  ILE A 133      27.549   2.981  18.807  1.00  0.00              
ATOM   2038  HB  ILE A 133      27.941   4.024  15.963  1.00  0.00              
ATOM   2039 1HG1 ILE A 133      25.646   3.530  16.341  1.00  0.00              
ATOM   2040 2HG1 ILE A 133      26.386   2.298  15.293  1.00  0.00              
ATOM   2041 1HG2 ILE A 133      28.751   1.735  15.502  1.00  0.00              
ATOM   2042 2HG2 ILE A 133      29.758   2.535  16.731  1.00  0.00              
ATOM   2043 3HG2 ILE A 133      28.555   1.319  17.220  1.00  0.00              
ATOM   2044 1HD1 ILE A 133      24.851   1.272  16.924  1.00  0.00              
ATOM   2045 2HD1 ILE A 133      26.530   0.754  17.208  1.00  0.00              
ATOM   2046 3HD1 ILE A 133      25.788   1.986  18.256  1.00  0.00              
ATOM   2047  N   GLY A 134      29.461   5.497  18.016  1.00  0.00              
ATOM   2048  CA  GLY A 134      30.791   6.039  18.280  1.00  0.00              
ATOM   2049  C   GLY A 134      31.000   6.502  19.716  1.00  0.00              
ATOM   2050  O   GLY A 134      31.975   6.119  20.363  1.00  0.00              
ATOM   2051  H   GLY A 134      28.790   6.061  17.516  1.00  0.00              
ATOM   2052 1HA  GLY A 134      31.536   5.271  18.070  1.00  0.00              
ATOM   2053 2HA  GLY A 134      30.961   6.896  17.630  1.00  0.00              
ATOM   2054  N   LEU A 135      30.079   7.326  20.210  1.00  0.00              
ATOM   2055  CA  LEU A 135      30.192   7.903  21.548  1.00  0.00              
ATOM   2056  C   LEU A 135      29.771   6.974  22.695  1.00  0.00              
ATOM   2057  O   LEU A 135      30.551   6.752  23.622  1.00  0.00              
ATOM   2058  CB  LEU A 135      29.365   9.194  21.606  1.00  0.00              
ATOM   2059  CG  LEU A 135      29.165   9.779  23.010  1.00  0.00              
ATOM   2060  CD1 LEU A 135      30.511  10.150  23.617  1.00  0.00              
ATOM   2061  CD2 LEU A 135      28.256  10.996  22.929  1.00  0.00              
ATOM   2062  H   LEU A 135      29.279   7.559  19.639  1.00  0.00              
ATOM   2063  HA  LEU A 135      31.236   8.130  21.762  1.00  0.00              
ATOM   2064 1HB  LEU A 135      30.011   9.844  21.019  1.00  0.00              
ATOM   2065 2HB  LEU A 135      28.406   9.082  21.100  1.00  0.00              
ATOM   2066  HG  LEU A 135      28.656   9.022  23.607  1.00  0.00              
ATOM   2067 1HD1 LEU A 135      30.359  10.565  24.614  1.00  0.00              
ATOM   2068 2HD1 LEU A 135      31.137   9.261  23.687  1.00  0.00              
ATOM   2069 3HD1 LEU A 135      31.002  10.892  22.988  1.00  0.00              
ATOM   2070 1HD2 LEU A 135      28.114  11.410  23.928  1.00  0.00              
ATOM   2071 2HD2 LEU A 135      28.710  11.748  22.285  1.00  0.00              
ATOM   2072 3HD2 LEU A 135      27.290  10.702  22.518  1.00  0.00              
ATOM   2073  N   THR A 136      28.549   6.416  22.636  1.00  0.00              
ATOM   2074  CA  THR A 136      27.985   5.836  23.860  1.00  0.00              
ATOM   2075  C   THR A 136      28.932   4.807  24.479  1.00  0.00              
ATOM   2076  O   THR A 136      29.161   4.817  25.685  1.00  0.00              
ATOM   2077  CB  THR A 136      26.624   5.166  23.592  1.00  0.00              
ATOM   2078  OG1 THR A 136      25.701   6.139  23.086  1.00  0.00              
ATOM   2079  CG2 THR A 136      26.067   4.561  24.871  1.00  0.00              
ATOM   2080  H   THR A 136      28.011   6.384  21.783  1.00  0.00              
ATOM   2081  HA  THR A 136      27.849   6.616  24.609  1.00  0.00              
ATOM   2082  HB  THR A 136      26.756   4.382  22.847  1.00  0.00              
ATOM   2083  HG1 THR A 136      24.854   5.719  22.918  1.00  0.00              
ATOM   2084 1HG2 THR A 136      25.106   4.092  24.662  1.00  0.00              
ATOM   2085 2HG2 THR A 136      26.762   3.813  25.252  1.00  0.00              
ATOM   2086 3HG2 THR A 136      25.934   5.345  25.616  1.00  0.00              
ATOM   2087  N   PRO A 137      29.493   3.937  23.645  1.00  0.00              
ATOM   2088  CA  PRO A 137      30.349   2.866  24.132  1.00  0.00              
ATOM   2089  C   PRO A 137      31.523   3.437  24.913  1.00  0.00              
ATOM   2090  O   PRO A 137      31.958   2.861  25.911  1.00  0.00              
ATOM   2091  CB  PRO A 137      30.796   2.131  22.865  1.00  0.00              
ATOM   2092  CG  PRO A 137      29.696   2.373  21.888  1.00  0.00              
ATOM   2093  CD  PRO A 137      29.237   3.783  22.144  1.00  0.00              
ATOM   2094  HA  PRO A 137      29.832   2.194  24.833  1.00  0.00              
ATOM   2095 1HB  PRO A 137      31.754   2.520  22.490  1.00  0.00              
ATOM   2096 2HB  PRO A 137      30.935   1.056  23.050  1.00  0.00              
ATOM   2097 1HG  PRO A 137      30.050   2.254  20.853  1.00  0.00              
ATOM   2098 2HG  PRO A 137      28.873   1.657  22.031  1.00  0.00              
ATOM   2099 1HD  PRO A 137      29.811   4.520  21.563  1.00  0.00              
ATOM   2100 2HD  PRO A 137      28.177   3.929  21.889  1.00  0.00              
ATOM   2101  N   MET A 138      32.019   4.585  24.465  1.00  0.00              
ATOM   2102  CA  MET A 138      33.201   5.193  25.070  1.00  0.00              
ATOM   2103  C   MET A 138      32.887   6.170  26.207  1.00  0.00              
ATOM   2104  O   MET A 138      33.736   6.439  27.053  1.00  0.00              
ATOM   2105  CB  MET A 138      34.011   5.906  23.990  1.00  0.00              
ATOM   2106  CG  MET A 138      34.643   4.979  22.961  1.00  0.00              
ATOM   2107  SD  MET A 138      35.951   3.953  23.661  1.00  0.00              
ATOM   2108  CE  MET A 138      35.062   2.427  23.957  1.00  0.00              
ATOM   2109  H   MET A 138      31.570   5.048  23.687  1.00  0.00              
ATOM   2110  HA  MET A 138      33.820   4.424  25.531  1.00  0.00              
ATOM   2111 1HB  MET A 138      33.334   6.596  23.489  1.00  0.00              
ATOM   2112 2HB  MET A 138      34.794   6.470  24.500  1.00  0.00              
ATOM   2113 1HG  MET A 138      33.862   4.336  22.558  1.00  0.00              
ATOM   2114 2HG  MET A 138      35.059   5.592  22.162  1.00  0.00              
ATOM   2115 1HE  MET A 138      35.738   1.690  24.391  1.00  0.00              
ATOM   2116 2HE  MET A 138      34.238   2.614  24.647  1.00  0.00              
ATOM   2117 3HE  MET A 138      34.668   2.047  23.014  1.00  0.00              
ATOM   2118  N   LEU A 139      31.670   6.699  26.220  1.00  0.00              
ATOM   2119  CA  LEU A 139      31.235   7.592  27.287  1.00  0.00              
ATOM   2120  C   LEU A 139      31.216   6.877  28.632  1.00  0.00              
ATOM   2121  O   LEU A 139      30.405   5.979  28.857  1.00  0.00              
ATOM   2122  CB  LEU A 139      29.848   8.164  26.967  1.00  0.00              
ATOM   2123  CG  LEU A 139      29.338   9.228  27.947  1.00  0.00              
ATOM   2124  CD1 LEU A 139      30.260  10.440  27.928  1.00  0.00              
ATOM   2125  CD2 LEU A 139      27.918   9.625  27.574  1.00  0.00              
ATOM   2126  H   LEU A 139      31.029   6.476  25.473  1.00  0.00              
ATOM   2127  HA  LEU A 139      31.942   8.416  27.385  1.00  0.00              
ATOM   2128 1HB  LEU A 139      30.062   8.618  26.001  1.00  0.00              
ATOM   2129 2HB  LEU A 139      29.106   7.375  26.842  1.00  0.00              
ATOM   2130  HG  LEU A 139      29.307   8.769  28.936  1.00  0.00              
ATOM   2131 1HD1 LEU A 139      29.891  11.190  28.627  1.00  0.00              
ATOM   2132 2HD1 LEU A 139      31.266  10.136  28.221  1.00  0.00              
ATOM   2133 3HD1 LEU A 139      30.286  10.861  26.924  1.00  0.00              
ATOM   2134 1HD2 LEU A 139      27.557  10.381  28.272  1.00  0.00              
ATOM   2135 2HD2 LEU A 139      27.907  10.030  26.561  1.00  0.00              
ATOM   2136 3HD2 LEU A 139      27.270   8.750  27.621  1.00  0.00              
ATOM   2137  N   GLY A 140      32.115   7.281  29.523  1.00  0.00              
ATOM   2138  CA  GLY A 140      32.222   6.660  30.838  1.00  0.00              
ATOM   2139  C   GLY A 140      32.887   5.291  30.769  1.00  0.00              
ATOM   2140  O   GLY A 140      32.670   4.440  31.631  1.00  0.00              
ATOM   2141  H   GLY A 140      32.740   8.037  29.284  1.00  0.00              
ATOM   2142 1HA  GLY A 140      32.815   7.303  31.489  1.00  0.00              
ATOM   2143 2HA  GLY A 140      31.224   6.541  31.258  1.00  0.00              
ATOM   2144  N   TRP A 141      33.699   5.085  29.737  1.00  0.00              
ATOM   2145  CA  TRP A 141      34.425   3.831  29.572  1.00  0.00              
ATOM   2146  C   TRP A 141      35.342   3.586  30.763  1.00  0.00              
ATOM   2147  O   TRP A 141      35.958   4.514  31.287  1.00  0.00              
ATOM   2148  CB  TRP A 141      35.235   3.845  28.274  1.00  0.00              
ATOM   2149  CG  TRP A 141      35.847   2.520  27.937  1.00  0.00              
ATOM   2150  CD1 TRP A 141      35.312   1.290  28.177  1.00  0.00              
ATOM   2151  CD2 TRP A 141      37.109   2.291  27.298  1.00  0.00              
ATOM   2152  NE1 TRP A 141      36.161   0.308  27.729  1.00  0.00              
ATOM   2153  CE2 TRP A 141      37.272   0.899  27.183  1.00  0.00              
ATOM   2154  CE3 TRP A 141      38.117   3.132  26.810  1.00  0.00              
ATOM   2155  CZ2 TRP A 141      38.396   0.328  26.607  1.00  0.00              
ATOM   2156  CZ3 TRP A 141      39.243   2.559  26.231  1.00  0.00              
ATOM   2157  CH2 TRP A 141      39.378   1.197  26.132  1.00  0.00              
ATOM   2158  H   TRP A 141      33.815   5.815  29.049  1.00  0.00              
ATOM   2159  HA  TRP A 141      33.722   2.999  29.535  1.00  0.00              
ATOM   2160 1HB  TRP A 141      34.596   4.117  27.434  1.00  0.00              
ATOM   2161 2HB  TRP A 141      36.056   4.558  28.352  1.00  0.00              
ATOM   2162  HD1 TRP A 141      34.339   1.263  28.664  1.00  0.00              
ATOM   2163  HE1 TRP A 141      35.996  -0.686  27.791  1.00  0.00              
ATOM   2164  HE3 TRP A 141      38.060   4.219  26.861  1.00  0.00              
ATOM   2165  HZ2 TRP A 141      38.463  -0.758  26.548  1.00  0.00              
ATOM   2166  HZ3 TRP A 141      40.021   3.225  25.856  1.00  0.00              
ATOM   2167  HH2 TRP A 141      40.277   0.788  25.670  1.00  0.00              
ATOM   2168  N   ASN A 142      35.430   2.329  31.187  1.00  0.00              
ATOM   2169  CA  ASN A 142      36.168   1.978  32.394  1.00  0.00              
ATOM   2170  C   ASN A 142      37.603   2.486  32.341  1.00  0.00              
ATOM   2171  O   ASN A 142      38.109   3.047  33.313  1.00  0.00              
ATOM   2172  CB  ASN A 142      36.154   0.479  32.633  1.00  0.00              
ATOM   2173  CG  ASN A 142      34.824  -0.047  33.097  1.00  0.00              
ATOM   2174  OD1 ASN A 142      33.966   0.707  33.569  1.00  0.00              
ATOM   2175  ND2 ASN A 142      34.680  -1.346  33.041  1.00  0.00              
ATOM   2176  H   ASN A 142      34.973   1.599  30.659  1.00  0.00              
ATOM   2177  HA  ASN A 142      35.707   2.453  33.261  1.00  0.00              
ATOM   2178 1HB  ASN A 142      36.573  -0.208  31.896  1.00  0.00              
ATOM   2179 2HB  ASN A 142      36.824   0.545  33.490  1.00  0.00              
ATOM   2180 1HD2 ASN A 142      33.820  -1.767  33.333  1.00  0.00              
ATOM   2181 2HD2 ASN A 142      35.428  -1.918  32.705  1.00  0.00              
ATOM   2182  N   ASN A 143      38.255   2.287  31.201  1.00  0.00              
ATOM   2183  CA  ASN A 143      39.612   2.779  30.997  1.00  0.00              
ATOM   2184  C   ASN A 143      39.631   4.072  30.192  1.00  0.00              
ATOM   2185  O   ASN A 143      38.630   4.449  29.581  1.00  0.00              
ATOM   2186  CB  ASN A 143      40.482   1.734  30.324  1.00  0.00              
ATOM   2187  CG  ASN A 143      41.941   1.850  30.665  1.00  0.00              
ATOM   2188  OD1 ASN A 143      42.310   2.171  31.801  1.00  0.00              
ATOM   2189  ND2 ASN A 143      42.770   1.670  29.669  1.00  0.00              
ATOM   2190  H   ASN A 143      37.798   1.781  30.455  1.00  0.00              
ATOM   2191  HA  ASN A 143      40.068   3.015  31.960  1.00  0.00              
ATOM   2192 1HB  ASN A 143      40.195   0.681  30.330  1.00  0.00              
ATOM   2193 2HB  ASN A 143      40.320   2.148  29.329  1.00  0.00              
ATOM   2194 1HD2 ASN A 143      43.757   1.732  29.823  1.00  0.00              
ATOM   2195 2HD2 ASN A 143      42.418   1.470  28.755  1.00  0.00              
ATOM   2196  N   CYS A 144      40.774   4.748  30.195  1.00  0.00              
ATOM   2197  CA  CYS A 144      40.915   6.019  29.494  1.00  0.00              
ATOM   2198  C   CYS A 144      41.839   5.846  28.296  1.00  0.00              
ATOM   2199  O   CYS A 144      42.275   6.825  27.689  1.00  0.00              
ATOM   2200  CB  CYS A 144      41.547   6.921  30.554  1.00  0.00              
ATOM   2201  SG  CYS A 144      40.522   7.186  32.021  1.00  0.00              
ATOM   2202  H   CYS A 144      41.567   4.372  30.695  1.00  0.00              
ATOM   2203  HA  CYS A 144      39.962   6.454  29.190  1.00  0.00              
ATOM   2204 1HB  CYS A 144      42.481   6.486  30.912  1.00  0.00              
ATOM   2205 2HB  CYS A 144      41.742   7.910  30.140  1.00  0.00              
ATOM   2206  N   GLY A 145      42.134   4.595  27.959  1.00  0.00              
ATOM   2207  CA  GLY A 145      43.024   4.292  26.844  1.00  0.00              
ATOM   2208  C   GLY A 145      42.986   2.799  26.544  1.00  0.00              
ATOM   2209  O   GLY A 145      42.099   2.084  27.011  1.00  0.00              
ATOM   2210  H   GLY A 145      41.732   3.835  28.488  1.00  0.00              
ATOM   2211 1HA  GLY A 145      42.700   4.851  25.967  1.00  0.00              
ATOM   2212 2HA  GLY A 145      44.039   4.588  27.108  1.00  0.00              
ATOM   2213  N   GLN A 146      43.954   2.333  25.763  1.00  0.00              
ATOM   2214  CA  GLN A 146      43.962   0.952  25.293  1.00  0.00              
ATOM   2215  C   GLN A 146      45.046   0.166  26.020  1.00  0.00              
ATOM   2216  O   GLN A 146      45.483  -0.885  25.552  1.00  0.00              
ATOM   2217  CB  GLN A 146      44.193   0.891  23.781  1.00  0.00              
ATOM   2218  CG  GLN A 146      43.150   1.632  22.962  1.00  0.00              
ATOM   2219  CD  GLN A 146      41.743   1.133  23.228  1.00  0.00              
ATOM   2220  OE1 GLN A 146      41.529  -0.056  23.483  1.00  0.00              
ATOM   2221  NE2 GLN A 146      40.773   2.038  23.166  1.00  0.00              
ATOM   2222  H   GLN A 146      44.704   2.951  25.486  1.00  0.00              
ATOM   2223  HA  GLN A 146      43.009   0.481  25.530  1.00  0.00              
ATOM   2224 1HB  GLN A 146      45.179   1.317  23.596  1.00  0.00              
ATOM   2225 2HB  GLN A 146      44.196  -0.163  23.505  1.00  0.00              
ATOM   2226 1HG  GLN A 146      43.113   2.720  22.899  1.00  0.00              
ATOM   2227 2HG  GLN A 146      43.486   1.226  22.007  1.00  0.00              
ATOM   2228 1HE2 GLN A 146      39.824   1.767  23.332  1.00  0.00              
ATOM   2229 2HE2 GLN A 146      40.990   2.991  22.954  1.00  0.00              
ATOM   2230  N   SER A 147      45.477   0.683  27.166  1.00  0.00              
ATOM   2231  CA  SER A 147      46.534   0.047  27.943  1.00  0.00              
ATOM   2232  C   SER A 147      46.597   0.601  29.361  1.00  0.00              
ATOM   2233  O   SER A 147      45.750   1.397  29.765  1.00  0.00              
ATOM   2234  CB  SER A 147      47.869   0.227  27.248  1.00  0.00              
ATOM   2235  OG  SER A 147      48.865  -0.591  27.801  1.00  0.00              
ATOM   2236  H   SER A 147      45.061   1.537  27.507  1.00  0.00              
ATOM   2237  HA  SER A 147      46.452  -1.041  27.977  1.00  0.00              
ATOM   2238 1HB  SER A 147      47.750  -0.024  26.194  1.00  0.00              
ATOM   2239 2HB  SER A 147      48.174   1.268  27.341  1.00  0.00              
ATOM   2240  HG  SER A 147      49.720  -0.337  27.446  1.00  0.00              
ATOM   2241  N   GLN A 148      47.683   0.268  30.105  1.00  0.00              
ATOM   2242  CA  GLN A 148      47.870   0.708  31.483  1.00  0.00              
ATOM   2243  C   GLN A 148      49.293   1.203  31.711  1.00  0.00              
ATOM   2244  O   GLN A 148      50.031   0.647  32.524  1.00  0.00              
ATOM   2245  CB  GLN A 148      47.556  -0.429  32.457  1.00  0.00              
ATOM   2246  CG  GLN A 148      46.112  -0.900  32.420  1.00  0.00              
ATOM   2247  CD  GLN A 148      45.142   0.175  32.874  1.00  0.00              
ATOM   2248  OE1 GLN A 148      45.513   1.099  33.603  1.00  0.00              
ATOM   2249  NE2 GLN A 148      43.889   0.058  32.448  1.00  0.00              
ATOM   2250  H   GLN A 148      48.386  -0.316  29.675  1.00  0.00              
ATOM   2251  HA  GLN A 148      47.212   1.552  31.690  1.00  0.00              
ATOM   2252 1HB  GLN A 148      48.220  -1.256  32.202  1.00  0.00              
ATOM   2253 2HB  GLN A 148      47.798  -0.065  33.455  1.00  0.00              
ATOM   2254 1HG  GLN A 148      45.676  -1.400  31.556  1.00  0.00              
ATOM   2255 2HG  GLN A 148      46.234  -1.619  33.231  1.00  0.00              
ATOM   2256 1HE2 GLN A 148      43.204   0.737  32.715  1.00  0.00              
ATOM   2257 2HE2 GLN A 148      43.630  -0.708  31.859  1.00  0.00              
ATOM   2258  N   GLY A 149      49.672   2.252  30.988  1.00  0.00              
ATOM   2259  CA  GLY A 149      51.058   2.706  30.967  1.00  0.00              
ATOM   2260  C   GLY A 149      51.187   4.035  31.700  1.00  0.00              
ATOM   2261  O   GLY A 149      52.208   4.311  32.330  1.00  0.00              
ATOM   2262  H   GLY A 149      48.984   2.746  30.440  1.00  0.00              
ATOM   2263 1HA  GLY A 149      51.692   1.967  31.456  1.00  0.00              
ATOM   2264 2HA  GLY A 149      51.383   2.836  29.935  1.00  0.00              
ATOM   2265  N   CYS A 150      50.146   4.857  31.614  1.00  0.00              
ATOM   2266  CA  CYS A 150      50.212   6.230  32.098  1.00  0.00              
ATOM   2267  C   CYS A 150      49.257   6.437  33.265  1.00  0.00              
ATOM   2268  O   CYS A 150      48.954   7.571  33.639  1.00  0.00              
ATOM   2269  CB  CYS A 150      49.764   7.044  30.884  1.00  0.00              
ATOM   2270  SG  CYS A 150      49.585   8.817  31.194  1.00  0.00              
ATOM   2271  H   CYS A 150      49.287   4.521  31.202  1.00  0.00              
ATOM   2272  HA  CYS A 150      51.217   6.548  32.378  1.00  0.00              
ATOM   2273 1HB  CYS A 150      50.491   6.950  30.077  1.00  0.00              
ATOM   2274 2HB  CYS A 150      48.790   6.699  30.538  1.00  0.00              
ATOM   2275  N   GLY A 151      48.783   5.336  33.838  1.00  0.00              
ATOM   2276  CA  GLY A 151      47.793   5.393  34.907  1.00  0.00              
ATOM   2277  C   GLY A 151      48.214   4.576  36.121  1.00  0.00              
ATOM   2278  O   GLY A 151      49.399   4.304  36.317  1.00  0.00              
ATOM   2279  H   GLY A 151      49.118   4.436  33.526  1.00  0.00              
ATOM   2280 1HA  GLY A 151      47.663   6.433  35.207  1.00  0.00              
ATOM   2281 2HA  GLY A 151      46.848   5.005  34.528  1.00  0.00              
ATOM   2282  N   GLU A 152      47.238   4.185  36.933  1.00  0.00              
ATOM   2283  CA  GLU A 152      47.516   3.529  38.205  1.00  0.00              
ATOM   2284  C   GLU A 152      47.648   2.025  38.006  1.00  0.00              
ATOM   2285  O   GLU A 152      48.051   1.301  38.916  1.00  0.00              
ATOM   2286  CB  GLU A 152      46.418   3.837  39.225  1.00  0.00              
ATOM   2287  CG  GLU A 152      45.045   3.295  38.854  1.00  0.00              
ATOM   2288  CD  GLU A 152      43.992   3.768  39.816  1.00  0.00              
ATOM   2289  OE1 GLU A 152      44.302   4.582  40.653  1.00  0.00              
ATOM   2290  OE2 GLU A 152      42.853   3.403  39.646  1.00  0.00              
ATOM   2291  H   GLU A 152      46.279   4.348  36.663  1.00  0.00              
ATOM   2292  HA  GLU A 152      48.471   3.873  38.606  1.00  0.00              
ATOM   2293 1HB  GLU A 152      46.734   3.402  40.174  1.00  0.00              
ATOM   2294 2HB  GLU A 152      46.366   4.921  39.321  1.00  0.00              
ATOM   2295 1HG  GLU A 152      44.743   3.541  37.836  1.00  0.00              
ATOM   2296 2HG  GLU A 152      45.162   2.216  38.945  1.00  0.00              
ATOM   2297  N   GLY A 153      47.304   1.559  36.810  1.00  0.00              
ATOM   2298  CA  GLY A 153      47.337   0.134  36.504  1.00  0.00              
ATOM   2299  C   GLY A 153      45.925  -0.398  36.294  1.00  0.00              
ATOM   2300  O   GLY A 153      45.731  -1.438  35.664  1.00  0.00              
ATOM   2301  H   GLY A 153      47.013   2.209  36.094  1.00  0.00              
ATOM   2302 1HA  GLY A 153      47.917  -0.029  35.595  1.00  0.00              
ATOM   2303 2HA  GLY A 153      47.800  -0.404  37.331  1.00  0.00              
ATOM   2304  N   GLN A 154      44.942   0.320  36.826  1.00  0.00              
ATOM   2305  CA  GLN A 154      43.541   0.000  36.582  1.00  0.00              
ATOM   2306  C   GLN A 154      42.929   0.979  35.587  1.00  0.00              
ATOM   2307  O   GLN A 154      42.194   0.581  34.683  1.00  0.00              
ATOM   2308  CB  GLN A 154      42.746   0.025  37.890  1.00  0.00              
ATOM   2309  CG  GLN A 154      43.247  -0.950  38.941  1.00  0.00              
ATOM   2310  CD  GLN A 154      43.177  -2.392  38.474  1.00  0.00              
ATOM   2311  OE1 GLN A 154      42.135  -2.856  38.003  1.00  0.00              
ATOM   2312  NE2 GLN A 154      44.286  -3.110  38.605  1.00  0.00              
ATOM   2313  H   GLN A 154      45.172   1.108  37.415  1.00  0.00              
ATOM   2314  HA  GLN A 154      43.462  -0.989  36.132  1.00  0.00              
ATOM   2315 1HB  GLN A 154      42.804   1.044  38.275  1.00  0.00              
ATOM   2316 2HB  GLN A 154      41.713  -0.208  37.635  1.00  0.00              
ATOM   2317 1HG  GLN A 154      44.191  -0.816  39.469  1.00  0.00              
ATOM   2318 2HG  GLN A 154      42.420  -0.770  39.629  1.00  0.00              
ATOM   2319 1HE2 GLN A 154      44.300  -4.068  38.314  1.00  0.00              
ATOM   2320 2HE2 GLN A 154      45.109  -2.695  38.994  1.00  0.00              
ATOM   2321  N   VAL A 155      43.237   2.260  35.760  1.00  0.00              
ATOM   2322  CA  VAL A 155      42.744   3.294  34.858  1.00  0.00              
ATOM   2323  C   VAL A 155      43.904   4.103  34.293  1.00  0.00              
ATOM   2324  O   VAL A 155      44.675   4.705  35.041  1.00  0.00              
ATOM   2325  CB  VAL A 155      41.757   4.243  35.563  1.00  0.00              
ATOM   2326  CG1 VAL A 155      41.268   5.314  34.599  1.00  0.00              
ATOM   2327  CG2 VAL A 155      40.581   3.463  36.131  1.00  0.00              
ATOM   2328  H   VAL A 155      43.827   2.524  36.535  1.00  0.00              
ATOM   2329  HA  VAL A 155      42.251   2.865  33.984  1.00  0.00              
ATOM   2330  HB  VAL A 155      42.261   4.715  36.406  1.00  0.00              
ATOM   2331 1HG1 VAL A 155      40.571   5.977  35.114  1.00  0.00              
ATOM   2332 2HG1 VAL A 155      42.117   5.893  34.237  1.00  0.00              
ATOM   2333 3HG1 VAL A 155      40.763   4.843  33.756  1.00  0.00              
ATOM   2334 1HG2 VAL A 155      39.894   4.149  36.626  1.00  0.00              
ATOM   2335 2HG2 VAL A 155      40.062   2.949  35.322  1.00  0.00              
ATOM   2336 3HG2 VAL A 155      40.944   2.731  36.852  1.00  0.00              
ATOM   2337  N   ALA A 156      44.023   4.114  32.970  1.00  0.00              
ATOM   2338  CA  ALA A 156      45.147   4.765  32.307  1.00  0.00              
ATOM   2339  C   ALA A 156      44.777   5.223  30.903  1.00  0.00              
ATOM   2340  O   ALA A 156      43.925   4.623  30.248  1.00  0.00              
ATOM   2341  CB  ALA A 156      46.346   3.829  32.265  1.00  0.00              
ATOM   2342  H   ALA A 156      43.317   3.660  32.409  1.00  0.00              
ATOM   2343  HA  ALA A 156      45.419   5.653  32.878  1.00  0.00              
ATOM   2344 1HB  ALA A 156      47.180   4.330  31.771  1.00  0.00              
ATOM   2345 2HB  ALA A 156      46.635   3.561  33.281  1.00  0.00              
ATOM   2346 3HB  ALA A 156      46.085   2.929  31.711  1.00  0.00              
ATOM   2347  N   CYS A 157      45.423   6.290  30.444  1.00  0.00              
ATOM   2348  CA  CYS A 157      45.290   6.730  29.061  1.00  0.00              
ATOM   2349  C   CYS A 157      46.583   6.461  28.302  1.00  0.00              
ATOM   2350  O   CYS A 157      47.567   7.186  28.457  1.00  0.00              
ATOM   2351  CB  CYS A 157      45.045   8.234  29.191  1.00  0.00              
ATOM   2352  SG  CYS A 157      45.147   9.147  27.633  1.00  0.00              
ATOM   2353  H   CYS A 157      46.021   6.810  31.070  1.00  0.00              
ATOM   2354  HA  CYS A 157      44.448   6.284  28.530  1.00  0.00              
ATOM   2355 1HB  CYS A 157      44.046   8.420  29.586  1.00  0.00              
ATOM   2356 2HB  CYS A 157      45.787   8.680  29.852  1.00  0.00              
ATOM   2357  N   LEU A 158      46.576   5.416  27.483  1.00  0.00              
ATOM   2358  CA  LEU A 158      47.675   5.158  26.560  1.00  0.00              
ATOM   2359  C   LEU A 158      47.188   4.594  25.232  1.00  0.00              
ATOM   2360  O   LEU A 158      46.449   3.610  25.198  1.00  0.00              
ATOM   2361  CB  LEU A 158      48.684   4.198  27.203  1.00  0.00              
ATOM   2362  CG  LEU A 158      49.896   3.845  26.330  1.00  0.00              
ATOM   2363  CD1 LEU A 158      50.726   5.093  26.060  1.00  0.00              
ATOM   2364  CD2 LEU A 158      50.732   2.782  27.027  1.00  0.00              
ATOM   2365  H   LEU A 158      45.789   4.783  27.499  1.00  0.00              
ATOM   2366  HA  LEU A 158      48.177   6.097  26.331  1.00  0.00              
ATOM   2367 1HB  LEU A 158      48.997   4.810  28.047  1.00  0.00              
ATOM   2368 2HB  LEU A 158      48.203   3.292  27.570  1.00  0.00              
ATOM   2369  HG  LEU A 158      49.514   3.415  25.404  1.00  0.00              
ATOM   2370 1HD1 LEU A 158      51.584   4.832  25.440  1.00  0.00              
ATOM   2371 2HD1 LEU A 158      50.115   5.831  25.540  1.00  0.00              
ATOM   2372 3HD1 LEU A 158      51.075   5.509  27.004  1.00  0.00              
ATOM   2373 1HD2 LEU A 158      51.592   2.531  26.406  1.00  0.00              
ATOM   2374 2HD2 LEU A 158      51.076   3.162  27.989  1.00  0.00              
ATOM   2375 3HD2 LEU A 158      50.127   1.889  27.186  1.00  0.00              
ATOM   2376  N   PHE A 159      47.606   5.223  24.138  1.00  0.00              
ATOM   2377  CA  PHE A 159      47.199   4.795  22.805  1.00  0.00              
ATOM   2378  C   PHE A 159      48.405   4.438  21.946  1.00  0.00              
ATOM   2379  O   PHE A 159      48.321   3.581  21.066  1.00  0.00              
ATOM   2380  CB  PHE A 159      46.372   5.886  22.124  1.00  0.00              
ATOM   2381  CG  PHE A 159      45.121   6.253  22.870  1.00  0.00              
ATOM   2382  CD1 PHE A 159      45.080   7.387  23.667  1.00  0.00              
ATOM   2383  CD2 PHE A 159      43.984   5.466  22.777  1.00  0.00              
ATOM   2384  CE1 PHE A 159      43.929   7.726  24.354  1.00  0.00              
ATOM   2385  CE2 PHE A 159      42.832   5.802  23.461  1.00  0.00              
ATOM   2386  CZ  PHE A 159      42.806   6.934  24.251  1.00  0.00              
ATOM   2387  H   PHE A 159      48.221   6.018  24.233  1.00  0.00              
ATOM   2388  HA  PHE A 159      46.592   3.891  22.877  1.00  0.00              
ATOM   2389 1HB  PHE A 159      46.959   6.799  22.031  1.00  0.00              
ATOM   2390 2HB  PHE A 159      46.058   5.555  21.134  1.00  0.00              
ATOM   2391  HD1 PHE A 159      45.968   8.015  23.747  1.00  0.00              
ATOM   2392  HD2 PHE A 159      44.005   4.571  22.153  1.00  0.00              
ATOM   2393  HE1 PHE A 159      43.911   8.620  24.977  1.00  0.00              
ATOM   2394  HE2 PHE A 159      41.945   5.175  23.379  1.00  0.00              
ATOM   2395  HZ  PHE A 159      41.899   7.200  24.793  1.00  0.00              
ATOM   2396  N   GLU A 160      49.527   5.102  22.204  1.00  0.00              
ATOM   2397  CA  GLU A 160      50.689   5.014  21.328  1.00  0.00              
ATOM   2398  C   GLU A 160      51.093   3.556  21.153  1.00  0.00              
ATOM   2399  O   GLU A 160      51.663   2.947  22.059  1.00  0.00              
ATOM   2400  CB  GLU A 160      51.857   5.830  21.887  1.00  0.00              
ATOM   2401  CG  GLU A 160      53.058   5.925  20.957  1.00  0.00              
ATOM   2402  CD  GLU A 160      54.107   6.849  21.512  1.00  0.00              
ATOM   2403  OE1 GLU A 160      54.588   6.591  22.589  1.00  0.00              
ATOM   2404  OE2 GLU A 160      54.508   7.748  20.812  1.00  0.00              
ATOM   2405  H   GLU A 160      49.576   5.682  23.030  1.00  0.00              
ATOM   2406  HA  GLU A 160      50.446   5.390  20.333  1.00  0.00              
ATOM   2407 1HB  GLU A 160      51.477   6.831  22.092  1.00  0.00              
ATOM   2408 2HB  GLU A 160      52.158   5.357  22.821  1.00  0.00              
ATOM   2409 1HG  GLU A 160      53.510   4.959  20.731  1.00  0.00              
ATOM   2410 2HG  GLU A 160      52.644   6.353  20.045  1.00  0.00              
ATOM   2411  N   ASP A 161      50.793   3.000  19.984  1.00  0.00              
ATOM   2412  CA  ASP A 161      51.246   1.659  19.635  1.00  0.00              
ATOM   2413  C   ASP A 161      50.823   0.655  20.700  1.00  0.00              
ATOM   2414  O   ASP A 161      51.549  -0.294  20.995  1.00  0.00              
ATOM   2415  CB  ASP A 161      52.766   1.631  19.456  1.00  0.00              
ATOM   2416  CG  ASP A 161      53.276   0.489  18.589  1.00  0.00              
ATOM   2417  OD1 ASP A 161      52.502  -0.050  17.834  1.00  0.00              
ATOM   2418  OD2 ASP A 161      54.464   0.268  18.571  1.00  0.00              
ATOM   2419  H   ASP A 161      50.238   3.521  19.320  1.00  0.00              
ATOM   2420  HA  ASP A 161      50.780   1.338  18.703  1.00  0.00              
ATOM   2421 1HB  ASP A 161      53.178   2.574  19.094  1.00  0.00              
ATOM   2422 2HB  ASP A 161      53.078   1.470  20.489  1.00  0.00              
ATOM   2423  N   VAL A 162      49.644   0.871  21.274  1.00  0.00              
ATOM   2424  CA  VAL A 162      48.995  -0.144  22.096  1.00  0.00              
ATOM   2425  C   VAL A 162      47.553  -0.336  21.645  1.00  0.00              
ATOM   2426  O   VAL A 162      46.886  -1.287  22.054  1.00  0.00              
ATOM   2427  CB  VAL A 162      49.018   0.228  23.590  1.00  0.00              
ATOM   2428  CG1 VAL A 162      50.451   0.315  24.095  1.00  0.00              
ATOM   2429  CG2 VAL A 162      48.292   1.544  23.823  1.00  0.00              
ATOM   2430  H   VAL A 162      49.186   1.761  21.138  1.00  0.00              
ATOM   2431  HA  VAL A 162      49.460  -1.123  21.973  1.00  0.00              
ATOM   2432  HB  VAL A 162      48.480  -0.535  24.153  1.00  0.00              
ATOM   2433 1HG1 VAL A 162      50.448   0.579  25.153  1.00  0.00              
ATOM   2434 2HG1 VAL A 162      50.943  -0.648  23.963  1.00  0.00              
ATOM   2435 3HG1 VAL A 162      50.989   1.079  23.534  1.00  0.00              
ATOM   2436 1HG2 VAL A 162      48.317   1.791  24.884  1.00  0.00              
ATOM   2437 2HG2 VAL A 162      48.781   2.335  23.254  1.00  0.00              
ATOM   2438 3HG2 VAL A 162      47.255   1.450  23.498  1.00  0.00              
ATOM   2439  N   VAL A 163      47.077   0.571  20.799  1.00  0.00              
ATOM   2440  CA  VAL A 163      45.772   0.418  20.166  1.00  0.00              
ATOM   2441  C   VAL A 163      45.756  -0.853  19.327  1.00  0.00              
ATOM   2442  O   VAL A 163      44.838  -1.666  19.432  1.00  0.00              
ATOM   2443  CB  VAL A 163      45.418   1.625  19.277  1.00  0.00              
ATOM   2444  CG1 VAL A 163      44.177   1.330  18.448  1.00  0.00              
ATOM   2445  CG2 VAL A 163      45.206   2.869  20.127  1.00  0.00              
ATOM   2446  H   VAL A 163      47.632   1.388  20.590  1.00  0.00              
ATOM   2447  HA  VAL A 163      44.976   0.280  20.899  1.00  0.00              
ATOM   2448  HB  VAL A 163      46.257   1.834  18.614  1.00  0.00              
ATOM   2449 1HG1 VAL A 163      43.941   2.193  17.826  1.00  0.00              
ATOM   2450 2HG1 VAL A 163      44.361   0.464  17.812  1.00  0.00              
ATOM   2451 3HG1 VAL A 163      43.337   1.122  19.111  1.00  0.00              
ATOM   2452 1HG2 VAL A 163      44.957   3.712  19.483  1.00  0.00              
ATOM   2453 2HG2 VAL A 163      44.390   2.694  20.829  1.00  0.00              
ATOM   2454 3HG2 VAL A 163      46.119   3.092  20.680  1.00  0.00              
ATOM   2455  N   PRO A 164      46.777  -1.019  18.493  1.00  0.00              
ATOM   2456  CA  PRO A 164      46.845  -2.154  17.581  1.00  0.00              
ATOM   2457  C   PRO A 164      47.256  -3.430  18.305  1.00  0.00              
ATOM   2458  O   PRO A 164      47.189  -4.523  17.743  1.00  0.00              
ATOM   2459  CB  PRO A 164      47.881  -1.729  16.535  1.00  0.00              
ATOM   2460  CG  PRO A 164      48.816  -0.837  17.278  1.00  0.00              
ATOM   2461  CD  PRO A 164      47.950  -0.054  18.228  1.00  0.00              
ATOM   2462  HA  PRO A 164      45.873  -2.388  17.124  1.00  0.00              
ATOM   2463 1HB  PRO A 164      48.408  -2.597  16.114  1.00  0.00              
ATOM   2464 2HB  PRO A 164      47.410  -1.199  15.694  1.00  0.00              
ATOM   2465 1HG  PRO A 164      49.573  -1.421  17.823  1.00  0.00              
ATOM   2466 2HG  PRO A 164      49.357  -0.168  16.593  1.00  0.00              
ATOM   2467 1HD  PRO A 164      48.479   0.205  19.157  1.00  0.00              
ATOM   2468 2HD  PRO A 164      47.596   0.890  17.787  1.00  0.00              
ATOM   2469  N   MET A 165      47.679  -3.284  19.556  1.00  0.00              
ATOM   2470  CA  MET A 165      48.169  -4.415  20.336  1.00  0.00              
ATOM   2471  C   MET A 165      47.004  -5.185  20.944  1.00  0.00              
ATOM   2472  O   MET A 165      46.973  -5.433  22.149  1.00  0.00              
ATOM   2473  CB  MET A 165      49.121  -3.936  21.430  1.00  0.00              
ATOM   2474  CG  MET A 165      50.450  -3.399  20.918  1.00  0.00              
ATOM   2475  SD  MET A 165      51.620  -3.056  22.247  1.00  0.00              
ATOM   2476  CE  MET A 165      52.090  -4.718  22.721  1.00  0.00              
ATOM   2477  H   MET A 165      47.662  -2.366  19.977  1.00  0.00              
ATOM   2478  HA  MET A 165      48.701  -5.115  19.693  1.00  0.00              
ATOM   2479 1HB  MET A 165      48.601  -3.154  21.982  1.00  0.00              
ATOM   2480 2HB  MET A 165      49.302  -4.787  22.088  1.00  0.00              
ATOM   2481 1HG  MET A 165      50.879  -4.140  20.245  1.00  0.00              
ATOM   2482 2HG  MET A 165      50.254  -2.479  20.367  1.00  0.00              
ATOM   2483 1HE  MET A 165      52.813  -4.674  23.536  1.00  0.00              
ATOM   2484 2HE  MET A 165      51.206  -5.267  23.048  1.00  0.00              
ATOM   2485 3HE  MET A 165      52.537  -5.226  21.866  1.00  0.00              
ATOM   2486  N   ASN A 166      46.046  -5.560  20.103  1.00  0.00              
ATOM   2487  CA  ASN A 166      44.912  -6.365  20.543  1.00  0.00              
ATOM   2488  C   ASN A 166      44.039  -5.587  21.518  1.00  0.00              
ATOM   2489  O   ASN A 166      43.459  -6.160  22.441  1.00  0.00              
ATOM   2490  CB  ASN A 166      45.365  -7.671  21.169  1.00  0.00              
ATOM   2491  CG  ASN A 166      44.513  -8.851  20.791  1.00  0.00              
ATOM   2492  OD1 ASN A 166      44.150  -9.676  21.637  1.00  0.00              
ATOM   2493  ND2 ASN A 166      44.260  -8.979  19.514  1.00  0.00              
ATOM   2494  H   ASN A 166      46.105  -5.281  19.134  1.00  0.00              
ATOM   2495  HA  ASN A 166      44.281  -6.613  19.688  1.00  0.00              
ATOM   2496 1HB  ASN A 166      46.415  -7.966  21.146  1.00  0.00              
ATOM   2497 2HB  ASN A 166      45.099  -7.354  22.177  1.00  0.00              
ATOM   2498 1HD2 ASN A 166      43.699  -9.741  19.190  1.00  0.00              
ATOM   2499 2HD2 ASN A 166      44.628  -8.316  18.862  1.00  0.00              
ATOM   2500  N   TYR A 167      43.909  -4.241  21.317  1.00  0.00              
ATOM   2501  CA  TYR A 167      43.013  -3.454  22.156  1.00  0.00              
ATOM   2502  C   TYR A 167      42.159  -2.507  21.324  1.00  0.00              
ATOM   2503  O   TYR A 167      42.500  -1.335  21.153  1.00  0.00              
ATOM   2504  CB  TYR A 167      43.812  -2.663  23.195  1.00  0.00              
ATOM   2505  CG  TYR A 167      44.519  -3.529  24.214  1.00  0.00              
ATOM   2506  CD1 TYR A 167      45.897  -3.683  24.184  1.00  0.00              
ATOM   2507  CD2 TYR A 167      43.805  -4.188  25.204  1.00  0.00              
ATOM   2508  CE1 TYR A 167      46.548  -4.473  25.112  1.00  0.00              
ATOM   2509  CE2 TYR A 167      44.445  -4.980  26.138  1.00  0.00              
ATOM   2510  CZ  TYR A 167      45.817  -5.120  26.089  1.00  0.00              
ATOM   2511  OH  TYR A 167      46.460  -5.907  27.017  1.00  0.00              
ATOM   2512  H   TYR A 167      44.427  -3.779  20.584  1.00  0.00              
ATOM   2513  HA  TYR A 167      42.320  -4.115  22.679  1.00  0.00              
ATOM   2514 1HB  TYR A 167      44.547  -2.068  22.651  1.00  0.00              
ATOM   2515 2HB  TYR A 167      43.112  -2.001  23.703  1.00  0.00              
ATOM   2516  HD1 TYR A 167      46.467  -3.170  23.410  1.00  0.00              
ATOM   2517  HD2 TYR A 167      42.722  -4.073  25.237  1.00  0.00              
ATOM   2518  HE1 TYR A 167      47.631  -4.586  25.077  1.00  0.00              
ATOM   2519  HE2 TYR A 167      43.867  -5.490  26.908  1.00  0.00              
ATOM   2520  HH  TYR A 167      45.859  -6.308  27.649  1.00  0.00              
ATOM   2521  N   MET A 168      41.046  -3.019  20.808  1.00  0.00              
ATOM   2522  CA  MET A 168      40.098  -2.199  20.065  1.00  0.00              
ATOM   2523  C   MET A 168      38.748  -2.888  19.916  1.00  0.00              
ATOM   2524  O   MET A 168      38.627  -4.092  20.143  1.00  0.00              
ATOM   2525  CB  MET A 168      40.667  -1.859  18.689  1.00  0.00              
ATOM   2526  CG  MET A 168      40.909  -3.065  17.792  1.00  0.00              
ATOM   2527  SD  MET A 168      41.608  -2.612  16.192  1.00  0.00              
ATOM   2528  CE  MET A 168      43.186  -1.930  16.693  1.00  0.00              
ATOM   2529  H   MET A 168      40.853  -4.002  20.936  1.00  0.00              
ATOM   2530  HA  MET A 168      39.907  -1.271  20.603  1.00  0.00              
ATOM   2531 1HB  MET A 168      39.957  -1.186  18.209  1.00  0.00              
ATOM   2532 2HB  MET A 168      41.609  -1.335  18.855  1.00  0.00              
ATOM   2533 1HG  MET A 168      41.596  -3.737  18.305  1.00  0.00              
ATOM   2534 2HG  MET A 168      39.955  -3.568  17.636  1.00  0.00              
ATOM   2535 1HE  MET A 168      43.739  -1.604  15.811  1.00  0.00              
ATOM   2536 2HE  MET A 168      43.021  -1.078  17.354  1.00  0.00              
ATOM   2537 3HE  MET A 168      43.761  -2.693  17.219  1.00  0.00              
ATOM   2538  N   VAL A 169      37.735  -2.117  19.535  1.00  0.00              
ATOM   2539  CA  VAL A 169      36.420  -2.673  19.235  1.00  0.00              
ATOM   2540  C   VAL A 169      36.437  -3.452  17.926  1.00  0.00              
ATOM   2541  O   VAL A 169      37.375  -3.338  17.137  1.00  0.00              
ATOM   2542  CB  VAL A 169      35.346  -1.572  19.152  1.00  0.00              
ATOM   2543  CG1 VAL A 169      35.207  -0.862  20.490  1.00  0.00              
ATOM   2544  CG2 VAL A 169      35.688  -0.576  18.054  1.00  0.00              
ATOM   2545  H   VAL A 169      37.879  -1.122  19.451  1.00  0.00              
ATOM   2546  HA  VAL A 169      36.116  -3.400  19.989  1.00  0.00              
ATOM   2547  HB  VAL A 169      34.393  -2.027  18.881  1.00  0.00              
ATOM   2548 1HG1 VAL A 169      34.444  -0.087  20.413  1.00  0.00              
ATOM   2549 2HG1 VAL A 169      34.918  -1.581  21.256  1.00  0.00              
ATOM   2550 3HG1 VAL A 169      36.159  -0.406  20.760  1.00  0.00              
ATOM   2551 1HG2 VAL A 169      34.918   0.194  18.009  1.00  0.00              
ATOM   2552 2HG2 VAL A 169      36.651  -0.115  18.270  1.00  0.00              
ATOM   2553 3HG2 VAL A 169      35.739  -1.094  17.096  1.00  0.00              
ATOM   2554  N   TYR A 170      35.394  -4.245  17.702  1.00  0.00              
ATOM   2555  CA  TYR A 170      35.329  -5.112  16.532  1.00  0.00              
ATOM   2556  C   TYR A 170      34.003  -4.906  15.811  1.00  0.00              
ATOM   2557  O   TYR A 170      33.962  -4.352  14.712  1.00  0.00              
ATOM   2558  CB  TYR A 170      35.498  -6.579  16.931  1.00  0.00              
ATOM   2559  CG  TYR A 170      35.650  -7.521  15.757  1.00  0.00              
ATOM   2560  CD1 TYR A 170      36.719  -7.400  14.881  1.00  0.00              
ATOM   2561  CD2 TYR A 170      34.725  -8.528  15.529  1.00  0.00              
ATOM   2562  CE1 TYR A 170      36.862  -8.257  13.806  1.00  0.00              
ATOM   2563  CE2 TYR A 170      34.858  -9.391  14.459  1.00  0.00              
ATOM   2564  CZ  TYR A 170      35.929  -9.252  13.599  1.00  0.00              
ATOM   2565  OH  TYR A 170      36.067 -10.110  12.532  1.00  0.00              
ATOM   2566  H   TYR A 170      34.628  -4.247  18.359  1.00  0.00              
ATOM   2567  HA  TYR A 170      36.125  -4.851  15.833  1.00  0.00              
ATOM   2568 1HB  TYR A 170      36.385  -6.642  17.564  1.00  0.00              
ATOM   2569 2HB  TYR A 170      34.618  -6.859  17.510  1.00  0.00              
ATOM   2570  HD1 TYR A 170      37.452  -6.611  15.051  1.00  0.00              
ATOM   2571  HD2 TYR A 170      33.882  -8.633  16.212  1.00  0.00              
ATOM   2572  HE1 TYR A 170      37.706  -8.150  13.126  1.00  0.00              
ATOM   2573  HE2 TYR A 170      34.120 -10.176  14.296  1.00  0.00              
ATOM   2574  HH  TYR A 170      36.836  -9.915  11.991  1.00  0.00              
ATOM   2575  N   PHE A 171      32.921  -5.356  16.435  1.00  0.00              
ATOM   2576  CA  PHE A 171      31.594  -5.254  15.839  1.00  0.00              
ATOM   2577  C   PHE A 171      31.197  -3.790  15.693  1.00  0.00              
ATOM   2578  O   PHE A 171      30.357  -3.445  14.862  1.00  0.00              
ATOM   2579  CB  PHE A 171      30.562  -6.005  16.681  1.00  0.00              
ATOM   2580  CG  PHE A 171      30.682  -7.500  16.596  1.00  0.00              
ATOM   2581  CD1 PHE A 171      31.340  -8.215  17.586  1.00  0.00              
ATOM   2582  CD2 PHE A 171      30.139  -8.195  15.526  1.00  0.00              
ATOM   2583  CE1 PHE A 171      31.452  -9.590  17.509  1.00  0.00              
ATOM   2584  CE2 PHE A 171      30.249  -9.570  15.446  1.00  0.00              
ATOM   2585  CZ  PHE A 171      30.906 -10.268  16.439  1.00  0.00              
ATOM   2586  H   PHE A 171      33.018  -5.779  17.347  1.00  0.00              
ATOM   2587  HA  PHE A 171      31.604  -5.687  14.838  1.00  0.00              
ATOM   2588 1HB  PHE A 171      30.672  -5.743  17.732  1.00  0.00              
ATOM   2589 2HB  PHE A 171      29.555  -5.755  16.350  1.00  0.00              
ATOM   2590  HD1 PHE A 171      31.771  -7.679  18.433  1.00  0.00              
ATOM   2591  HD2 PHE A 171      29.620  -7.643  14.741  1.00  0.00              
ATOM   2592  HE1 PHE A 171      31.972 -10.139  18.294  1.00  0.00              
ATOM   2593  HE2 PHE A 171      29.817 -10.104  14.600  1.00  0.00              
ATOM   2594  HZ  PHE A 171      30.995 -11.351  16.377  1.00  0.00              
ATOM   2595  N   ASN A 172      31.806  -2.934  16.506  1.00  0.00              
ATOM   2596  CA  ASN A 172      31.644  -1.493  16.362  1.00  0.00              
ATOM   2597  C   ASN A 172      32.177  -1.010  15.020  1.00  0.00              
ATOM   2598  O   ASN A 172      31.591  -0.130  14.388  1.00  0.00              
ATOM   2599  CB  ASN A 172      32.319  -0.742  17.495  1.00  0.00              
ATOM   2600  CG  ASN A 172      31.930   0.708  17.577  1.00  0.00              
ATOM   2601  OD1 ASN A 172      32.387   1.540  16.784  1.00  0.00              
ATOM   2602  ND2 ASN A 172      31.153   1.029  18.580  1.00  0.00              
ATOM   2603  H   ASN A 172      32.396  -3.291  17.244  1.00  0.00              
ATOM   2604  HA  ASN A 172      30.583  -1.235  16.384  1.00  0.00              
ATOM   2605 1HB  ASN A 172      32.351  -1.161  18.501  1.00  0.00              
ATOM   2606 2HB  ASN A 172      33.307  -0.815  17.040  1.00  0.00              
ATOM   2607 1HD2 ASN A 172      30.853   1.976  18.697  1.00  0.00              
ATOM   2608 2HD2 ASN A 172      30.859   0.327  19.228  1.00  0.00              
ATOM   2609  N   PHE A 173      33.291  -1.591  14.588  1.00  0.00              
ATOM   2610  CA  PHE A 173      33.877  -1.224  13.306  1.00  0.00              
ATOM   2611  C   PHE A 173      33.038  -1.808  12.174  1.00  0.00              
ATOM   2612  O   PHE A 173      32.971  -1.233  11.091  1.00  0.00              
ATOM   2613  CB  PHE A 173      35.324  -1.711  13.208  1.00  0.00              
ATOM   2614  CG  PHE A 173      36.298  -0.877  13.990  1.00  0.00              
ATOM   2615  CD1 PHE A 173      36.261   0.508  13.919  1.00  0.00              
ATOM   2616  CD2 PHE A 173      37.254  -1.474  14.798  1.00  0.00              
ATOM   2617  CE1 PHE A 173      37.157   1.277  14.638  1.00  0.00              
ATOM   2618  CE2 PHE A 173      38.149  -0.709  15.519  1.00  0.00              
ATOM   2619  CZ  PHE A 173      38.101   0.669  15.438  1.00  0.00              
ATOM   2620  H   PHE A 173      33.744  -2.296  15.152  1.00  0.00              
ATOM   2621  HA  PHE A 173      33.871  -0.139  13.192  1.00  0.00              
ATOM   2622 1HB  PHE A 173      35.405  -2.727  13.593  1.00  0.00              
ATOM   2623 2HB  PHE A 173      35.657  -1.689  12.172  1.00  0.00              
ATOM   2624  HD1 PHE A 173      35.514   0.989  13.287  1.00  0.00              
ATOM   2625  HD2 PHE A 173      37.292  -2.562  14.862  1.00  0.00              
ATOM   2626  HE1 PHE A 173      37.117   2.364  14.572  1.00  0.00              
ATOM   2627  HE2 PHE A 173      38.895  -1.191  16.151  1.00  0.00              
ATOM   2628  HZ  PHE A 173      38.808   1.273  16.004  1.00  0.00              
ATOM   2629  N   PHE A 174      32.394  -2.947  12.421  1.00  0.00              
ATOM   2630  CA  PHE A 174      31.409  -3.461  11.470  1.00  0.00              
ATOM   2631  C   PHE A 174      30.285  -2.467  11.253  1.00  0.00              
ATOM   2632  O   PHE A 174      29.900  -2.182  10.117  1.00  0.00              
ATOM   2633  CB  PHE A 174      30.839  -4.796  11.954  1.00  0.00              
ATOM   2634  CG  PHE A 174      31.789  -5.950  11.805  1.00  0.00              
ATOM   2635  CD1 PHE A 174      33.010  -5.785  11.168  1.00  0.00              
ATOM   2636  CD2 PHE A 174      31.463  -7.204  12.300  1.00  0.00              
ATOM   2637  CE1 PHE A 174      33.884  -6.846  11.030  1.00  0.00              
ATOM   2638  CE2 PHE A 174      32.335  -8.266  12.164  1.00  0.00              
ATOM   2639  CZ  PHE A 174      33.547  -8.087  11.528  1.00  0.00              
ATOM   2640  H   PHE A 174      32.580  -3.467  13.266  1.00  0.00              
ATOM   2641  HA  PHE A 174      31.879  -3.617  10.498  1.00  0.00              
ATOM   2642 1HB  PHE A 174      30.587  -4.735  13.012  1.00  0.00              
ATOM   2643 2HB  PHE A 174      29.947  -5.051  11.383  1.00  0.00              
ATOM   2644  HD1 PHE A 174      33.276  -4.803  10.775  1.00  0.00              
ATOM   2645  HD2 PHE A 174      30.505  -7.346  12.802  1.00  0.00              
ATOM   2646  HE1 PHE A 174      34.840  -6.702  10.527  1.00  0.00              
ATOM   2647  HE2 PHE A 174      32.067  -9.246  12.558  1.00  0.00              
ATOM   2648  HZ  PHE A 174      34.235  -8.924  11.418  1.00  0.00              
ATOM   2649  N   ALA A 175      29.752  -1.953  12.358  1.00  0.00              
ATOM   2650  CA  ALA A 175      28.630  -1.029  12.313  1.00  0.00              
ATOM   2651  C   ALA A 175      29.034   0.267  11.629  1.00  0.00              
ATOM   2652  O   ALA A 175      28.313   0.771  10.776  1.00  0.00              
ATOM   2653  CB  ALA A 175      28.104  -0.757  13.714  1.00  0.00              
ATOM   2654  H   ALA A 175      30.140  -2.213  13.254  1.00  0.00              
ATOM   2655  HA  ALA A 175      27.830  -1.479  11.725  1.00  0.00              
ATOM   2656 1HB  ALA A 175      27.269  -0.059  13.659  1.00  0.00              
ATOM   2657 2HB  ALA A 175      27.768  -1.690  14.165  1.00  0.00              
ATOM   2658 3HB  ALA A 175      28.898  -0.324  14.322  1.00  0.00              
ATOM   2659  N   CYS A 176      30.199   0.787  12.011  1.00  0.00              
ATOM   2660  CA  CYS A 176      30.682   2.091  11.556  1.00  0.00              
ATOM   2661  C   CYS A 176      31.188   2.081  10.119  1.00  0.00              
ATOM   2662  O   CYS A 176      30.898   2.989   9.351  1.00  0.00              
ATOM   2663  CB  CYS A 176      31.838   2.363  12.519  1.00  0.00              
ATOM   2664  SG  CYS A 176      31.328   2.771  14.205  1.00  0.00              
ATOM   2665  H   CYS A 176      30.768   0.245  12.646  1.00  0.00              
ATOM   2666  HA  CYS A 176      29.944   2.886  11.657  1.00  0.00              
ATOM   2667 1HB  CYS A 176      32.477   1.484  12.600  1.00  0.00              
ATOM   2668 2HB  CYS A 176      32.428   3.210  12.169  1.00  0.00              
ATOM   2669  HG  CYS A 176      32.543   3.085  14.646  1.00  0.00              
ATOM   2670  N   VAL A 177      31.961   1.063   9.765  1.00  0.00              
ATOM   2671  CA  VAL A 177      32.710   1.078   8.514  1.00  0.00              
ATOM   2672  C   VAL A 177      32.220   0.016   7.549  1.00  0.00              
ATOM   2673  O   VAL A 177      31.767   0.323   6.448  1.00  0.00              
ATOM   2674  CB  VAL A 177      34.217   0.871   8.757  1.00  0.00              
ATOM   2675  CG1 VAL A 177      34.978   0.898   7.440  1.00  0.00              
ATOM   2676  CG2 VAL A 177      34.755   1.932   9.704  1.00  0.00              
ATOM   2677  H   VAL A 177      32.035   0.260  10.373  1.00  0.00              
ATOM   2678  HA  VAL A 177      32.570   2.018   7.979  1.00  0.00              
ATOM   2679  HB  VAL A 177      34.367  -0.093   9.244  1.00  0.00              
ATOM   2680 1HG1 VAL A 177      36.041   0.750   7.631  1.00  0.00              
ATOM   2681 2HG1 VAL A 177      34.612   0.103   6.792  1.00  0.00              
ATOM   2682 3HG1 VAL A 177      34.829   1.862   6.954  1.00  0.00              
ATOM   2683 1HG2 VAL A 177      35.820   1.770   9.866  1.00  0.00              
ATOM   2684 2HG2 VAL A 177      34.599   2.920   9.269  1.00  0.00              
ATOM   2685 3HG2 VAL A 177      34.230   1.869  10.658  1.00  0.00              
ATOM   2686  N   LEU A 178      32.318  -1.239   7.962  1.00  0.00              
ATOM   2687  CA  LEU A 178      32.142  -2.335   7.023  1.00  0.00              
ATOM   2688  C   LEU A 178      30.765  -2.328   6.355  1.00  0.00              
ATOM   2689  O   LEU A 178      30.666  -2.231   5.129  1.00  0.00              
ATOM   2690  CB  LEU A 178      32.373  -3.670   7.742  1.00  0.00              
ATOM   2691  CG  LEU A 178      32.241  -4.918   6.860  1.00  0.00              
ATOM   2692  CD1 LEU A 178      33.301  -4.900   5.768  1.00  0.00              
ATOM   2693  CD2 LEU A 178      32.374  -6.166   7.721  1.00  0.00              
ATOM   2694  H   LEU A 178      32.516  -1.448   8.930  1.00  0.00              
ATOM   2695  HA  LEU A 178      32.859  -2.238   6.209  1.00  0.00              
ATOM   2696 1HB  LEU A 178      33.410  -3.533   8.042  1.00  0.00              
ATOM   2697 2HB  LEU A 178      31.747  -3.764   8.630  1.00  0.00              
ATOM   2698  HG  LEU A 178      31.236  -4.911   6.437  1.00  0.00              
ATOM   2699 1HD1 LEU A 178      33.200  -5.790   5.147  1.00  0.00              
ATOM   2700 2HD1 LEU A 178      33.173  -4.011   5.150  1.00  0.00              
ATOM   2701 3HD1 LEU A 178      34.291  -4.887   6.223  1.00  0.00              
ATOM   2702 1HD2 LEU A 178      32.279  -7.052   7.093  1.00  0.00              
ATOM   2703 2HD2 LEU A 178      33.348  -6.169   8.210  1.00  0.00              
ATOM   2704 3HD2 LEU A 178      31.589  -6.172   8.477  1.00  0.00              
ATOM   2705  N   VAL A 179      29.706  -2.394   7.156  1.00  0.00              
ATOM   2706  CA  VAL A 179      28.352  -2.546   6.617  1.00  0.00              
ATOM   2707  C   VAL A 179      27.912  -1.331   5.789  1.00  0.00              
ATOM   2708  O   VAL A 179      27.392  -1.483   4.678  1.00  0.00              
ATOM   2709  CB  VAL A 179      27.328  -2.776   7.744  1.00  0.00              
ATOM   2710  CG1 VAL A 179      25.910  -2.719   7.195  1.00  0.00              
ATOM   2711  CG2 VAL A 179      27.579  -4.112   8.427  1.00  0.00              
ATOM   2712  H   VAL A 179      29.834  -2.340   8.156  1.00  0.00              
ATOM   2713  HA  VAL A 179      28.296  -3.379   5.915  1.00  0.00              
ATOM   2714  HB  VAL A 179      27.456  -2.004   8.502  1.00  0.00              
ATOM   2715 1HG1 VAL A 179      25.199  -2.883   8.005  1.00  0.00              
ATOM   2716 2HG1 VAL A 179      25.732  -1.740   6.750  1.00  0.00              
ATOM   2717 3HG1 VAL A 179      25.781  -3.492   6.437  1.00  0.00              
ATOM   2718 1HG2 VAL A 179      26.847  -4.258   9.221  1.00  0.00              
ATOM   2719 2HG2 VAL A 179      27.488  -4.916   7.696  1.00  0.00              
ATOM   2720 3HG2 VAL A 179      28.582  -4.120   8.853  1.00  0.00              
ATOM   2721  N   PRO A 180      28.125  -0.116   6.319  1.00  0.00              
ATOM   2722  CA  PRO A 180      27.796   1.079   5.538  1.00  0.00              
ATOM   2723  C   PRO A 180      28.465   1.079   4.169  1.00  0.00              
ATOM   2724  O   PRO A 180      27.827   1.448   3.175  1.00  0.00              
ATOM   2725  CB  PRO A 180      28.289   2.237   6.412  1.00  0.00              
ATOM   2726  CG  PRO A 180      28.242   1.700   7.801  1.00  0.00              
ATOM   2727  CD  PRO A 180      28.649   0.256   7.685  1.00  0.00              
ATOM   2728  HA  PRO A 180      26.722   1.159   5.315  1.00  0.00              
ATOM   2729 1HB  PRO A 180      29.309   2.543   6.137  1.00  0.00              
ATOM   2730 2HB  PRO A 180      27.647   3.124   6.305  1.00  0.00              
ATOM   2731 1HG  PRO A 180      28.925   2.252   8.464  1.00  0.00              
ATOM   2732 2HG  PRO A 180      27.233   1.794   8.230  1.00  0.00              
ATOM   2733 1HD  PRO A 180      29.739   0.124   7.749  1.00  0.00              
ATOM   2734 2HD  PRO A 180      28.204  -0.367   8.476  1.00  0.00              
ATOM   2735  N   LEU A 181      29.726   0.668   4.114  1.00  0.00              
ATOM   2736  CA  LEU A 181      30.426   0.628   2.841  1.00  0.00              
ATOM   2737  C   LEU A 181      29.784  -0.398   1.908  1.00  0.00              
ATOM   2738  O   LEU A 181      29.608  -0.140   0.712  1.00  0.00              
ATOM   2739  CB  LEU A 181      31.909   0.307   3.059  1.00  0.00              
ATOM   2740  CG  LEU A 181      32.738   1.439   3.680  1.00  0.00              
ATOM   2741  CD1 LEU A 181      34.147   0.949   3.983  1.00  0.00              
ATOM   2742  CD2 LEU A 181      32.772   2.625   2.727  1.00  0.00              
ATOM   2743  H   LEU A 181      30.212   0.380   4.951  1.00  0.00              
ATOM   2744  HA  LEU A 181      30.343   1.597   2.348  1.00  0.00              
ATOM   2745 1HB  LEU A 181      31.810  -0.514   3.767  1.00  0.00              
ATOM   2746 2HB  LEU A 181      32.383  -0.055   2.147  1.00  0.00              
ATOM   2747  HG  LEU A 181      32.224   1.756   4.588  1.00  0.00              
ATOM   2748 1HD1 LEU A 181      34.728   1.760   4.423  1.00  0.00              
ATOM   2749 2HD1 LEU A 181      34.100   0.116   4.684  1.00  0.00              
ATOM   2750 3HD1 LEU A 181      34.624   0.621   3.060  1.00  0.00              
ATOM   2751 1HD2 LEU A 181      33.361   3.430   3.169  1.00  0.00              
ATOM   2752 2HD2 LEU A 181      33.224   2.321   1.783  1.00  0.00              
ATOM   2753 3HD2 LEU A 181      31.757   2.977   2.546  1.00  0.00              
ATOM   2754  N   LEU A 182      29.404  -1.548   2.449  1.00  0.00              
ATOM   2755  CA  LEU A 182      28.745  -2.539   1.612  1.00  0.00              
ATOM   2756  C   LEU A 182      27.436  -1.966   1.071  1.00  0.00              
ATOM   2757  O   LEU A 182      27.088  -2.178  -0.096  1.00  0.00              
ATOM   2758  CB  LEU A 182      28.492  -3.829   2.403  1.00  0.00              
ATOM   2759  CG  LEU A 182      29.752  -4.605   2.806  1.00  0.00              
ATOM   2760  CD1 LEU A 182      29.386  -5.734   3.760  1.00  0.00              
ATOM   2761  CD2 LEU A 182      30.434  -5.151   1.561  1.00  0.00              
ATOM   2762  H   LEU A 182      29.560  -1.754   3.426  1.00  0.00              
ATOM   2763  HA  LEU A 182      29.377  -2.771   0.756  1.00  0.00              
ATOM   2764 1HB  LEU A 182      28.015  -3.405   3.285  1.00  0.00              
ATOM   2765 2HB  LEU A 182      27.789  -4.485   1.890  1.00  0.00              
ATOM   2766  HG  LEU A 182      30.433  -3.895   3.276  1.00  0.00              
ATOM   2767 1HD1 LEU A 182      30.287  -6.280   4.042  1.00  0.00              
ATOM   2768 2HD1 LEU A 182      28.920  -5.319   4.654  1.00  0.00              
ATOM   2769 3HD1 LEU A 182      28.690  -6.413   3.270  1.00  0.00              
ATOM   2770 1HD2 LEU A 182      31.330  -5.702   1.849  1.00  0.00              
ATOM   2771 2HD2 LEU A 182      29.751  -5.818   1.034  1.00  0.00              
ATOM   2772 3HD2 LEU A 182      30.712  -4.325   0.906  1.00  0.00              
ATOM   2773  N   LEU A 183      26.732  -1.199   1.904  1.00  0.00              
ATOM   2774  CA  LEU A 183      25.493  -0.552   1.458  1.00  0.00              
ATOM   2775  C   LEU A 183      25.727   0.498   0.360  1.00  0.00              
ATOM   2776  O   LEU A 183      24.920   0.634  -0.574  1.00  0.00              
ATOM   2777  CB  LEU A 183      24.788   0.092   2.658  1.00  0.00              
ATOM   2778  CG  LEU A 183      24.229  -0.894   3.692  1.00  0.00              
ATOM   2779  CD1 LEU A 183      23.745  -0.139   4.923  1.00  0.00              
ATOM   2780  CD2 LEU A 183      23.095  -1.696   3.071  1.00  0.00              
ATOM   2781  H   LEU A 183      27.048  -1.057   2.853  1.00  0.00              
ATOM   2782  HA  LEU A 183      24.834  -1.296   1.011  1.00  0.00              
ATOM   2783 1HB  LEU A 183      25.626   0.643   3.081  1.00  0.00              
ATOM   2784 2HB  LEU A 183      24.014   0.792   2.343  1.00  0.00              
ATOM   2785  HG  LEU A 183      25.031  -1.589   3.943  1.00  0.00              
ATOM   2786 1HD1 LEU A 183      23.351  -0.847   5.653  1.00  0.00              
ATOM   2787 2HD1 LEU A 183      24.578   0.409   5.365  1.00  0.00              
ATOM   2788 3HD1 LEU A 183      22.961   0.560   4.636  1.00  0.00              
ATOM   2789 1HD2 LEU A 183      22.700  -2.396   3.807  1.00  0.00              
ATOM   2790 2HD2 LEU A 183      22.303  -1.019   2.751  1.00  0.00              
ATOM   2791 3HD2 LEU A 183      23.470  -2.249   2.210  1.00  0.00              
ATOM   2792  N   MET A 184      26.827   1.235   0.471  1.00  0.00              
ATOM   2793  CA  MET A 184      27.211   2.159  -0.588  1.00  0.00              
ATOM   2794  C   MET A 184      27.394   1.449  -1.919  1.00  0.00              
ATOM   2795  O   MET A 184      26.913   1.918  -2.945  1.00  0.00              
ATOM   2796  CB  MET A 184      28.496   2.891  -0.206  1.00  0.00              
ATOM   2797  CG  MET A 184      28.341   3.873   0.947  1.00  0.00              
ATOM   2798  SD  MET A 184      29.904   4.639   1.422  1.00  0.00              
ATOM   2799  CE  MET A 184      29.553   5.101   3.116  1.00  0.00              
ATOM   2800  H   MET A 184      27.407   1.162   1.295  1.00  0.00              
ATOM   2801  HA  MET A 184      26.422   2.895  -0.744  1.00  0.00              
ATOM   2802 1HB  MET A 184      29.227   2.129   0.061  1.00  0.00              
ATOM   2803 2HB  MET A 184      28.834   3.425  -1.094  1.00  0.00              
ATOM   2804 1HG  MET A 184      27.641   4.649   0.640  1.00  0.00              
ATOM   2805 2HG  MET A 184      27.934   3.332   1.801  1.00  0.00              
ATOM   2806 1HE  MET A 184      30.426   5.588   3.549  1.00  0.00              
ATOM   2807 2HE  MET A 184      28.705   5.788   3.138  1.00  0.00              
ATOM   2808 3HE  MET A 184      29.311   4.208   3.694  1.00  0.00              
ATOM   2809  N   LEU A 185      28.091   0.320  -1.903  1.00  0.00              
ATOM   2810  CA  LEU A 185      28.375  -0.397  -3.137  1.00  0.00              
ATOM   2811  C   LEU A 185      27.078  -0.882  -3.776  1.00  0.00              
ATOM   2812  O   LEU A 185      26.858  -0.720  -4.979  1.00  0.00              
ATOM   2813  CB  LEU A 185      29.318  -1.576  -2.866  1.00  0.00              
ATOM   2814  CG  LEU A 185      30.741  -1.189  -2.443  1.00  0.00              
ATOM   2815  CD1 LEU A 185      31.510  -2.427  -2.002  1.00  0.00              
ATOM   2816  CD2 LEU A 185      31.447  -0.501  -3.602  1.00  0.00              
ATOM   2817  H   LEU A 185      28.433  -0.052  -1.028  1.00  0.00              
ATOM   2818  HA  LEU A 185      28.850   0.276  -3.850  1.00  0.00              
ATOM   2819 1HB  LEU A 185      28.792  -2.035  -2.030  1.00  0.00              
ATOM   2820 2HB  LEU A 185      29.346  -2.272  -3.704  1.00  0.00              
ATOM   2821  HG  LEU A 185      30.653  -0.467  -1.631  1.00  0.00              
ATOM   2822 1HD1 LEU A 185      32.519  -2.143  -1.703  1.00  0.00              
ATOM   2823 2HD1 LEU A 185      30.999  -2.890  -1.157  1.00  0.00              
ATOM   2824 3HD1 LEU A 185      31.562  -3.136  -2.827  1.00  0.00              
ATOM   2825 1HD2 LEU A 185      32.458  -0.226  -3.300  1.00  0.00              
ATOM   2826 2HD2 LEU A 185      31.494  -1.180  -4.454  1.00  0.00              
ATOM   2827 3HD2 LEU A 185      30.896   0.396  -3.883  1.00  0.00              
ATOM   2828  N   GLY A 186      26.216  -1.474  -2.959  1.00  0.00              
ATOM   2829  CA  GLY A 186      24.987  -2.077  -3.460  1.00  0.00              
ATOM   2830  C   GLY A 186      24.063  -0.997  -4.012  1.00  0.00              
ATOM   2831  O   GLY A 186      23.537  -1.100  -5.141  1.00  0.00              
ATOM   2832  H   GLY A 186      26.414  -1.508  -1.969  1.00  0.00              
ATOM   2833 1HA  GLY A 186      25.235  -2.786  -4.250  1.00  0.00              
ATOM   2834 2HA  GLY A 186      24.490  -2.602  -2.645  1.00  0.00              
ATOM   2835  N   VAL A 187      23.884   0.051  -3.211  1.00  0.00              
ATOM   2836  CA  VAL A 187      22.943   1.105  -3.544  1.00  0.00              
ATOM   2837  C   VAL A 187      23.430   1.847  -4.770  1.00  0.00              
ATOM   2838  O   VAL A 187      22.651   2.141  -5.674  1.00  0.00              
ATOM   2839  CB  VAL A 187      22.753   2.099  -2.383  1.00  0.00              
ATOM   2840  CG1 VAL A 187      21.961   3.313  -2.845  1.00  0.00              
ATOM   2841  CG2 VAL A 187      22.056   1.425  -1.212  1.00  0.00              
ATOM   2842  H   VAL A 187      24.413   0.117  -2.353  1.00  0.00              
ATOM   2843  HA  VAL A 187      21.967   0.696  -3.807  1.00  0.00              
ATOM   2844  HB  VAL A 187      23.733   2.419  -2.027  1.00  0.00              
ATOM   2845 1HG1 VAL A 187      21.837   4.006  -2.012  1.00  0.00              
ATOM   2846 2HG1 VAL A 187      22.497   3.811  -3.653  1.00  0.00              
ATOM   2847 3HG1 VAL A 187      20.981   2.995  -3.201  1.00  0.00              
ATOM   2848 1HG2 VAL A 187      21.930   2.141  -0.400  1.00  0.00              
ATOM   2849 2HG2 VAL A 187      21.078   1.063  -1.531  1.00  0.00              
ATOM   2850 3HG2 VAL A 187      22.658   0.585  -0.864  1.00  0.00              
ATOM   2851  N   TYR A 188      24.727   2.130  -4.805  1.00  0.00              
ATOM   2852  CA  TYR A 188      25.305   2.820  -5.945  1.00  0.00              
ATOM   2853  C   TYR A 188      25.083   2.018  -7.213  1.00  0.00              
ATOM   2854  O   TYR A 188      24.610   2.557  -8.207  1.00  0.00              
ATOM   2855  CB  TYR A 188      26.800   3.067  -5.730  1.00  0.00              
ATOM   2856  CG  TYR A 188      27.479   3.767  -6.886  1.00  0.00              
ATOM   2857  CD1 TYR A 188      27.302   5.126  -7.100  1.00  0.00              
ATOM   2858  CD2 TYR A 188      28.297   3.066  -7.760  1.00  0.00              
ATOM   2859  CE1 TYR A 188      27.920   5.770  -8.155  1.00  0.00              
ATOM   2860  CE2 TYR A 188      28.920   3.699  -8.818  1.00  0.00              
ATOM   2861  CZ  TYR A 188      28.729   5.052  -9.012  1.00  0.00              
ATOM   2862  OH  TYR A 188      29.348   5.688 -10.064  1.00  0.00              
ATOM   2863  H   TYR A 188      25.325   1.864  -4.036  1.00  0.00              
ATOM   2864  HA  TYR A 188      24.813   3.783  -6.083  1.00  0.00              
ATOM   2865 1HB  TYR A 188      26.900   3.674  -4.829  1.00  0.00              
ATOM   2866 2HB  TYR A 188      27.267   2.096  -5.568  1.00  0.00              
ATOM   2867  HD1 TYR A 188      26.662   5.687  -6.418  1.00  0.00              
ATOM   2868  HD2 TYR A 188      28.443   1.998  -7.602  1.00  0.00              
ATOM   2869  HE1 TYR A 188      27.771   6.838  -8.311  1.00  0.00              
ATOM   2870  HE2 TYR A 188      29.557   3.130  -9.495  1.00  0.00              
ATOM   2871  HH  TYR A 188      29.810   5.083 -10.648  1.00  0.00              
ATOM   2872  N   LEU A 189      25.378   0.723  -7.164  1.00  0.00              
ATOM   2873  CA  LEU A 189      25.133  -0.134  -8.320  1.00  0.00              
ATOM   2874  C   LEU A 189      23.769   0.161  -8.929  1.00  0.00              
ATOM   2875  O   LEU A 189      23.647   0.307 -10.149  1.00  0.00              
ATOM   2876  CB  LEU A 189      25.233  -1.612  -7.921  1.00  0.00              
ATOM   2877  CG  LEU A 189      25.018  -2.613  -9.064  1.00  0.00              
ATOM   2878  CD1 LEU A 189      26.091  -2.427 -10.128  1.00  0.00              
ATOM   2879  CD2 LEU A 189      25.047  -4.030  -8.511  1.00  0.00              
ATOM   2880  H   LEU A 189      25.775   0.319  -6.327  1.00  0.00              
ATOM   2881  HA  LEU A 189      25.874   0.072  -9.091  1.00  0.00              
ATOM   2882 1HB  LEU A 189      26.270  -1.637  -7.592  1.00  0.00              
ATOM   2883 2HB  LEU A 189      24.580  -1.848  -7.081  1.00  0.00              
ATOM   2884  HG  LEU A 189      24.022  -2.433  -9.469  1.00  0.00              
ATOM   2885 1HD1 LEU A 189      25.931  -3.142 -10.936  1.00  0.00              
ATOM   2886 2HD1 LEU A 189      26.038  -1.414 -10.526  1.00  0.00              
ATOM   2887 3HD1 LEU A 189      27.074  -2.593  -9.687  1.00  0.00              
ATOM   2888 1HD2 LEU A 189      24.893  -4.740  -9.324  1.00  0.00              
ATOM   2889 2HD2 LEU A 189      26.012  -4.218  -8.041  1.00  0.00              
ATOM   2890 3HD2 LEU A 189      24.254  -4.149  -7.772  1.00  0.00              
ATOM   2891  N   ARG A 190      22.749   0.280  -8.081  1.00  0.00              
ATOM   2892  CA  ARG A 190      21.423   0.649  -8.584  1.00  0.00              
ATOM   2893  C   ARG A 190      21.412   2.059  -9.179  1.00  0.00              
ATOM   2894  O   ARG A 190      20.771   2.309 -10.203  1.00  0.00              
ATOM   2895  CB  ARG A 190      20.346   0.488  -7.522  1.00  0.00              
ATOM   2896  CG  ARG A 190      20.033  -0.950  -7.140  1.00  0.00              
ATOM   2897  CD  ARG A 190      18.908  -1.099  -6.183  1.00  0.00              
ATOM   2898  NE  ARG A 190      18.675  -2.462  -5.734  1.00  0.00              
ATOM   2899  CZ  ARG A 190      17.598  -2.863  -5.030  1.00  0.00              
ATOM   2900  NH1 ARG A 190      16.672  -2.005  -4.662  1.00  0.00              
ATOM   2901  NH2 ARG A 190      17.507  -4.139  -4.699  1.00  0.00              
ATOM   2902  H   ARG A 190      22.872   0.120  -7.091  1.00  0.00              
ATOM   2903  HA  ARG A 190      21.136  -0.024  -9.393  1.00  0.00              
ATOM   2904 1HB  ARG A 190      20.687   1.028  -6.639  1.00  0.00              
ATOM   2905 2HB  ARG A 190      19.444   0.960  -7.910  1.00  0.00              
ATOM   2906 1HG  ARG A 190      19.779  -1.502  -8.046  1.00  0.00              
ATOM   2907 2HG  ARG A 190      20.922  -1.389  -6.685  1.00  0.00              
ATOM   2908 1HD  ARG A 190      19.112  -0.495  -5.300  1.00  0.00              
ATOM   2909 2HD  ARG A 190      17.991  -0.751  -6.658  1.00  0.00              
ATOM   2910  HE  ARG A 190      19.243  -3.289  -5.863  1.00  0.00              
ATOM   2911 1HH1 ARG A 190      16.765  -1.029  -4.907  1.00  0.00              
ATOM   2912 2HH1 ARG A 190      15.873  -2.325  -4.135  1.00  0.00              
ATOM   2913 1HH2 ARG A 190      18.237  -4.782  -4.975  1.00  0.00              
ATOM   2914 2HH2 ARG A 190      16.711  -4.465  -4.172  1.00  0.00              
ATOM   2915  N   ILE A 191      22.122   2.976  -8.530  1.00  0.00              
ATOM   2916  CA  ILE A 191      22.196   4.356  -8.989  1.00  0.00              
ATOM   2917  C   ILE A 191      22.755   4.412 -10.406  1.00  0.00              
ATOM   2918  O   ILE A 191      22.100   4.911 -11.319  1.00  0.00              
ATOM   2919  CB  ILE A 191      23.068   5.221  -8.061  1.00  0.00              
ATOM   2920  CG1 ILE A 191      22.367   5.434  -6.716  1.00  0.00              
ATOM   2921  CG2 ILE A 191      23.383   6.555  -8.718  1.00  0.00              
ATOM   2922  CD1 ILE A 191      23.236   6.098  -5.673  1.00  0.00              
ATOM   2923  H   ILE A 191      22.624   2.708  -7.696  1.00  0.00              
ATOM   2924  HA  ILE A 191      21.199   4.792  -9.057  1.00  0.00              
ATOM   2925  HB  ILE A 191      23.996   4.691  -7.850  1.00  0.00              
ATOM   2926 1HG1 ILE A 191      21.488   6.050  -6.903  1.00  0.00              
ATOM   2927 2HG1 ILE A 191      22.053   4.454  -6.356  1.00  0.00              
ATOM   2928 1HG2 ILE A 191      23.999   7.154  -8.048  1.00  0.00              
ATOM   2929 2HG2 ILE A 191      23.921   6.384  -9.649  1.00  0.00              
ATOM   2930 3HG2 ILE A 191      22.454   7.086  -8.928  1.00  0.00              
ATOM   2931 1HD1 ILE A 191      22.671   6.215  -4.748  1.00  0.00              
ATOM   2932 2HD1 ILE A 191      24.116   5.482  -5.485  1.00  0.00              
ATOM   2933 3HD1 ILE A 191      23.551   7.078  -6.031  1.00  0.00              
ATOM   2934  N   PHE A 192      23.959   3.877 -10.582  1.00  0.00              
ATOM   2935  CA  PHE A 192      24.640   3.839 -11.875  1.00  0.00              
ATOM   2936  C   PHE A 192      23.767   3.207 -12.965  1.00  0.00              
ATOM   2937  O   PHE A 192      23.587   3.787 -14.043  1.00  0.00              
ATOM   2938  CB  PHE A 192      25.960   3.076 -11.753  1.00  0.00              
ATOM   2939  CG  PHE A 192      26.713   2.957 -13.048  1.00  0.00              
ATOM   2940  CD1 PHE A 192      27.528   3.989 -13.490  1.00  0.00              
ATOM   2941  CD2 PHE A 192      26.608   1.814 -13.826  1.00  0.00              
ATOM   2942  CE1 PHE A 192      28.221   3.880 -14.680  1.00  0.00              
ATOM   2943  CE2 PHE A 192      27.301   1.703 -15.016  1.00  0.00              
ATOM   2944  CZ  PHE A 192      28.108   2.738 -15.443  1.00  0.00              
ATOM   2945  H   PHE A 192      24.416   3.480  -9.774  1.00  0.00              
ATOM   2946  HA  PHE A 192      24.852   4.855 -12.212  1.00  0.00              
ATOM   2947 1HB  PHE A 192      26.623   3.581 -11.052  1.00  0.00              
ATOM   2948 2HB  PHE A 192      25.774   2.060 -11.407  1.00  0.00              
ATOM   2949  HD1 PHE A 192      27.618   4.892 -12.886  1.00  0.00              
ATOM   2950  HD2 PHE A 192      25.970   0.997 -13.489  1.00  0.00              
ATOM   2951  HE1 PHE A 192      28.858   4.699 -15.016  1.00  0.00              
ATOM   2952  HE2 PHE A 192      27.210   0.799 -15.618  1.00  0.00              
ATOM   2953  HZ  PHE A 192      28.654   2.652 -16.382  1.00  0.00              
ATOM   2954  N   LEU A 193      23.236   2.017 -12.684  1.00  0.00              
ATOM   2955  CA  LEU A 193      22.433   1.279 -13.660  1.00  0.00              
ATOM   2956  C   LEU A 193      21.163   2.049 -14.048  1.00  0.00              
ATOM   2957  O   LEU A 193      20.799   2.105 -15.227  1.00  0.00              
ATOM   2958  CB  LEU A 193      22.069  -0.103 -13.102  1.00  0.00              
ATOM   2959  CG  LEU A 193      23.244  -1.078 -12.958  1.00  0.00              
ATOM   2960  CD1 LEU A 193      22.793  -2.334 -12.225  1.00  0.00              
ATOM   2961  CD2 LEU A 193      23.790  -1.425 -14.335  1.00  0.00              
ATOM   2962  H   LEU A 193      23.394   1.614 -11.772  1.00  0.00              
ATOM   2963  HA  LEU A 193      23.002   1.153 -14.580  1.00  0.00              
ATOM   2964 1HB  LEU A 193      21.706   0.193 -12.119  1.00  0.00              
ATOM   2965 2HB  LEU A 193      21.258  -0.564 -13.665  1.00  0.00              
ATOM   2966  HG  LEU A 193      24.030  -0.560 -12.409  1.00  0.00              
ATOM   2967 1HD1 LEU A 193      23.634  -3.021 -12.127  1.00  0.00              
ATOM   2968 2HD1 LEU A 193      22.428  -2.065 -11.233  1.00  0.00              
ATOM   2969 3HD1 LEU A 193      21.995  -2.817 -12.788  1.00  0.00              
ATOM   2970 1HD2 LEU A 193      24.626  -2.117 -14.231  1.00  0.00              
ATOM   2971 2HD2 LEU A 193      23.005  -1.889 -14.932  1.00  0.00              
ATOM   2972 3HD2 LEU A 193      24.133  -0.516 -14.831  1.00  0.00              
ATOM   2973  N   ALA A 194      20.507   2.641 -13.051  1.00  0.00              
ATOM   2974  CA  ALA A 194      19.266   3.398 -13.238  1.00  0.00              
ATOM   2975  C   ALA A 194      19.370   4.908 -13.507  1.00  0.00              
ATOM   2976  O   ALA A 194      18.349   5.559 -13.743  1.00  0.00              
ATOM   2977  CB  ALA A 194      18.386   3.174 -12.017  1.00  0.00              
ATOM   2978  H   ALA A 194      20.896   2.557 -12.122  1.00  0.00              
ATOM   2979  HA  ALA A 194      18.761   3.025 -14.129  1.00  0.00              
ATOM   2980 1HB  ALA A 194      17.430   3.678 -12.163  1.00  0.00              
ATOM   2981 2HB  ALA A 194      18.216   2.106 -11.881  1.00  0.00              
ATOM   2982 3HB  ALA A 194      18.878   3.579 -11.135  1.00  0.00              
ATOM   2983  N   ALA A 195      20.569   5.474 -13.442  1.00  0.00              
ATOM   2984  CA  ALA A 195      20.757   6.901 -13.680  1.00  0.00              
ATOM   2985  C   ALA A 195      20.418   7.276 -15.117  1.00  0.00              
ATOM   2986  O   ALA A 195      19.404   7.924 -15.377  1.00  0.00              
ATOM   2987  CB  ALA A 195      22.185   7.308 -13.347  1.00  0.00              
ATOM   2988  H   ALA A 195      21.372   4.902 -13.222  1.00  0.00              
ATOM   2989  HA  ALA A 195      20.076   7.456 -13.033  1.00  0.00              
ATOM   2990 1HB  ALA A 195      22.309   8.376 -13.528  1.00  0.00              
ATOM   2991 2HB  ALA A 195      22.390   7.091 -12.299  1.00  0.00              
ATOM   2992 3HB  ALA A 195      22.877   6.751 -13.976  1.00  0.00              
ATOM   2993  N   ARG A 196      21.273   6.865 -16.047  1.00  0.00              
ATOM   2994  CA  ARG A 196      21.056   7.143 -17.462  1.00  0.00              
ATOM   2995  C   ARG A 196      19.760   6.512 -17.952  1.00  0.00              
ATOM   2996  O   ARG A 196      19.095   7.045 -18.841  1.00  0.00              
ATOM   2997  CB  ARG A 196      22.241   6.721 -18.319  1.00  0.00              
ATOM   2998  CG  ARG A 196      22.118   7.067 -19.794  1.00  0.00              
ATOM   2999  CD  ARG A 196      23.347   6.807 -20.588  1.00  0.00              
ATOM   3000  NE  ARG A 196      23.223   7.110 -22.005  1.00  0.00              
ATOM   3001  CZ  ARG A 196      24.186   6.888 -22.921  1.00  0.00              
ATOM   3002  NH1 ARG A 196      25.355   6.399 -22.571  1.00  0.00              
ATOM   3003  NH2 ARG A 196      23.933   7.198 -24.181  1.00  0.00              
ATOM   3004  H   ARG A 196      22.093   6.347 -15.767  1.00  0.00              
ATOM   3005  HA  ARG A 196      20.957   8.218 -17.616  1.00  0.00              
ATOM   3006 1HB  ARG A 196      23.122   7.211 -17.907  1.00  0.00              
ATOM   3007 2HB  ARG A 196      22.342   5.641 -18.211  1.00  0.00              
ATOM   3008 1HG  ARG A 196      21.310   6.475 -20.224  1.00  0.00              
ATOM   3009 2HG  ARG A 196      21.878   8.127 -19.883  1.00  0.00              
ATOM   3010 1HD  ARG A 196      24.158   7.418 -20.194  1.00  0.00              
ATOM   3011 2HD  ARG A 196      23.608   5.754 -20.501  1.00  0.00              
ATOM   3012  HE  ARG A 196      22.447   7.512 -22.513  1.00  0.00              
ATOM   3013 1HH1 ARG A 196      25.539   6.183 -21.601  1.00  0.00              
ATOM   3014 2HH1 ARG A 196      26.063   6.240 -23.273  1.00  0.00              
ATOM   3015 1HH2 ARG A 196      23.035   7.590 -24.430  1.00  0.00              
ATOM   3016 2HH2 ARG A 196      24.637   7.043 -24.887  1.00  0.00              
ATOM   3017  N   ARG A 197      19.405   5.373 -17.367  1.00  0.00              
ATOM   3018  CA  ARG A 197      18.154   4.699 -17.697  1.00  0.00              
ATOM   3019  C   ARG A 197      16.942   5.570 -17.389  1.00  0.00              
ATOM   3020  O   ARG A 197      16.153   5.889 -18.278  1.00  0.00              
ATOM   3021  CB  ARG A 197      18.044   3.341 -17.020  1.00  0.00              
ATOM   3022  CG  ARG A 197      16.766   2.576 -17.325  1.00  0.00              
ATOM   3023  CD  ARG A 197      16.651   1.271 -16.625  1.00  0.00              
ATOM   3024  NE  ARG A 197      15.424   0.543 -16.905  1.00  0.00              
ATOM   3025  CZ  ARG A 197      15.037  -0.579 -16.267  1.00  0.00              
ATOM   3026  NH1 ARG A 197      15.793  -1.126 -15.341  1.00  0.00              
ATOM   3027  NH2 ARG A 197      13.887  -1.130 -16.615  1.00  0.00              
ATOM   3028  H   ARG A 197      20.017   4.962 -16.678  1.00  0.00              
ATOM   3029  HA  ARG A 197      18.116   4.495 -18.767  1.00  0.00              
ATOM   3030 1HB  ARG A 197      18.901   2.753 -17.346  1.00  0.00              
ATOM   3031 2HB  ARG A 197      18.110   3.515 -15.946  1.00  0.00              
ATOM   3032 1HG  ARG A 197      15.915   3.191 -17.031  1.00  0.00              
ATOM   3033 2HG  ARG A 197      16.723   2.387 -18.399  1.00  0.00              
ATOM   3034 1HD  ARG A 197      17.483   0.635 -16.924  1.00  0.00              
ATOM   3035 2HD  ARG A 197      16.691   1.442 -15.550  1.00  0.00              
ATOM   3036  HE  ARG A 197      14.697   0.740 -17.581  1.00  0.00              
ATOM   3037 1HH1 ARG A 197      16.678  -0.702 -15.100  1.00  0.00              
ATOM   3038 2HH1 ARG A 197      15.486  -1.967 -14.875  1.00  0.00              
ATOM   3039 1HH2 ARG A 197      13.327  -0.706 -17.341  1.00  0.00              
ATOM   3040 2HH2 ARG A 197      13.575  -1.971 -16.153  1.00  0.00              
ATOM   3041  N   GLN A 198      16.800   5.951 -16.125  1.00  0.00              
ATOM   3042  CA  GLN A 198      15.583   6.599 -15.652  1.00  0.00              
ATOM   3043  C   GLN A 198      15.842   8.068 -15.339  1.00  0.00              
ATOM   3044  O   GLN A 198      15.108   8.947 -15.790  1.00  0.00              
ATOM   3045  CB  GLN A 198      15.042   5.889 -14.408  1.00  0.00              
ATOM   3046  CG  GLN A 198      13.739   6.464 -13.881  1.00  0.00              
ATOM   3047  CD  GLN A 198      13.228   5.719 -12.662  1.00  0.00              
ATOM   3048  OE1 GLN A 198      13.710   4.630 -12.336  1.00  0.00              
ATOM   3049  NE2 GLN A 198      12.245   6.298 -11.984  1.00  0.00              
ATOM   3050  H   GLN A 198      17.555   5.787 -15.473  1.00  0.00              
ATOM   3051  HA  GLN A 198      14.827   6.573 -16.436  1.00  0.00              
ATOM   3052 1HB  GLN A 198      14.902   4.843 -14.678  1.00  0.00              
ATOM   3053 2HB  GLN A 198      15.814   5.965 -13.642  1.00  0.00              
ATOM   3054 1HG  GLN A 198      13.591   7.530 -13.707  1.00  0.00              
ATOM   3055 2HG  GLN A 198      13.151   6.154 -14.746  1.00  0.00              
ATOM   3056 1HE2 GLN A 198      11.867   5.853 -11.171  1.00  0.00              
ATOM   3057 2HE2 GLN A 198      11.882   7.180 -12.284  1.00  0.00              
ATOM   3058  N   LEU A 199      16.890   8.327 -14.565  1.00  0.00              
ATOM   3059  CA  LEU A 199      17.153   9.668 -14.055  1.00  0.00              
ATOM   3060  C   LEU A 199      17.360  10.674 -15.179  1.00  0.00              
ATOM   3061  O   LEU A 199      17.001  11.845 -15.051  1.00  0.00              
ATOM   3062  CB  LEU A 199      18.378   9.647 -13.131  1.00  0.00              
ATOM   3063  CG  LEU A 199      18.672  10.967 -12.407  1.00  0.00              
ATOM   3064  CD1 LEU A 199      17.543  11.294 -11.439  1.00  0.00              
ATOM   3065  CD2 LEU A 199      19.999  10.858 -11.671  1.00  0.00              
ATOM   3066  H   LEU A 199      17.520   7.576 -14.323  1.00  0.00              
ATOM   3067  HA  LEU A 199      16.290  10.020 -13.491  1.00  0.00              
ATOM   3068 1HB  LEU A 199      18.048   8.894 -12.417  1.00  0.00              
ATOM   3069 2HB  LEU A 199      19.268   9.290 -13.649  1.00  0.00              
ATOM   3070  HG  LEU A 199      18.776  11.738 -13.170  1.00  0.00              
ATOM   3071 1HD1 LEU A 199      17.760  12.233 -10.930  1.00  0.00              
ATOM   3072 2HD1 LEU A 199      16.607  11.390 -11.990  1.00  0.00              
ATOM   3073 3HD1 LEU A 199      17.452  10.495 -10.704  1.00  0.00              
ATOM   3074 1HD2 LEU A 199      20.207  11.797 -11.157  1.00  0.00              
ATOM   3075 2HD2 LEU A 199      19.946  10.049 -10.942  1.00  0.00              
ATOM   3076 3HD2 LEU A 199      20.796  10.652 -12.385  1.00  0.00              
ATOM   3077  N   ARG A 200      17.943  10.211 -16.280  1.00  0.00              
ATOM   3078  CA  ARG A 200      18.202  11.072 -17.428  1.00  0.00              
ATOM   3079  C   ARG A 200      16.931  11.768 -17.894  1.00  0.00              
ATOM   3080  O   ARG A 200      16.977  12.878 -18.425  1.00  0.00              
ATOM   3081  CB  ARG A 200      18.876  10.321 -18.567  1.00  0.00              
ATOM   3082  CG  ARG A 200      19.333  11.194 -19.726  1.00  0.00              
ATOM   3083  CD  ARG A 200      20.104  10.471 -20.770  1.00  0.00              
ATOM   3084  NE  ARG A 200      20.794  11.333 -21.715  1.00  0.00              
ATOM   3085  CZ  ARG A 200      21.142  10.974 -22.966  1.00  0.00              
ATOM   3086  NH1 ARG A 200      20.902   9.761 -23.414  1.00  0.00              
ATOM   3087  NH2 ARG A 200      21.754  11.866 -23.725  1.00  0.00              
ATOM   3088  H   ARG A 200      18.210   9.239 -16.324  1.00  0.00              
ATOM   3089  HA  ARG A 200      18.902  11.860 -17.147  1.00  0.00              
ATOM   3090 1HB  ARG A 200      19.737   9.806 -18.144  1.00  0.00              
ATOM   3091 2HB  ARG A 200      18.157   9.588 -18.933  1.00  0.00              
ATOM   3092 1HG  ARG A 200      18.454  11.630 -20.200  1.00  0.00              
ATOM   3093 2HG  ARG A 200      19.966  11.990 -19.331  1.00  0.00              
ATOM   3094 1HD  ARG A 200      20.856   9.848 -20.287  1.00  0.00              
ATOM   3095 2HD  ARG A 200      19.422   9.840 -21.340  1.00  0.00              
ATOM   3096  HE  ARG A 200      21.110  12.288 -21.605  1.00  0.00              
ATOM   3097 1HH1 ARG A 200      20.449   9.085 -22.815  1.00  0.00              
ATOM   3098 2HH1 ARG A 200      21.171   9.511 -24.354  1.00  0.00              
ATOM   3099 1HH2 ARG A 200      21.947  12.788 -23.358  1.00  0.00              
ATOM   3100 2HH2 ARG A 200      22.027  11.623 -24.665  1.00  0.00              
ATOM   3101  N   SER A 201      15.794  11.110 -17.692  1.00  0.00              
ATOM   3102  CA  SER A 201      14.508  11.659 -18.102  1.00  0.00              
ATOM   3103  C   SER A 201      14.153  12.924 -17.333  1.00  0.00              
ATOM   3104  O   SER A 201      13.335  13.728 -17.783  1.00  0.00              
ATOM   3105  CB  SER A 201      13.421  10.617 -17.922  1.00  0.00              
ATOM   3106  OG  SER A 201      13.134  10.383 -16.570  1.00  0.00              
ATOM   3107  H   SER A 201      15.823  10.206 -17.243  1.00  0.00              
ATOM   3108  HA  SER A 201      14.444  11.859 -19.173  1.00  0.00              
ATOM   3109 1HB  SER A 201      12.517  10.966 -18.421  1.00  0.00              
ATOM   3110 2HB  SER A 201      13.751   9.685 -18.380  1.00  0.00              
ATOM   3111  HG  SER A 201      12.444   9.720 -16.500  1.00  0.00              
ATOM   3112  N   THR A 202      14.773  13.097 -16.170  1.00  0.00              
ATOM   3113  CA  THR A 202      14.631  14.328 -15.401  1.00  0.00              
ATOM   3114  C   THR A 202      15.742  15.323 -15.715  1.00  0.00              
ATOM   3115  O   THR A 202      15.477  16.467 -16.082  1.00  0.00              
ATOM   3116  CB  THR A 202      14.626  14.046 -13.887  1.00  0.00              
ATOM   3117  OG1 THR A 202      15.877  13.459 -13.504  1.00  0.00              
ATOM   3118  CG2 THR A 202      13.494  13.097 -13.525  1.00  0.00              
ATOM   3119  H   THR A 202      15.357  12.356 -15.809  1.00  0.00              
ATOM   3120  HA  THR A 202      13.698  14.824 -15.668  1.00  0.00              
ATOM   3121  HB  THR A 202      14.497  14.986 -13.352  1.00  0.00              
ATOM   3122  HG1 THR A 202      16.349  14.063 -12.925  1.00  0.00              
ATOM   3123 1HG2 THR A 202      13.507  12.910 -12.451  1.00  0.00              
ATOM   3124 2HG2 THR A 202      12.541  13.545 -13.805  1.00  0.00              
ATOM   3125 3HG2 THR A 202      13.624  12.156 -14.059  1.00  0.00              
ATOM   3126  N   LEU A 203      16.985  14.880 -15.566  1.00  0.00              
ATOM   3127  CA  LEU A 203      18.138  15.726 -15.844  1.00  0.00              
ATOM   3128  C   LEU A 203      19.393  14.885 -16.038  1.00  0.00              
ATOM   3129  O   LEU A 203      19.750  14.078 -15.180  1.00  0.00              
ATOM   3130  CB  LEU A 203      18.341  16.739 -14.709  1.00  0.00              
ATOM   3131  CG  LEU A 203      19.566  17.650 -14.858  1.00  0.00              
ATOM   3132  CD1 LEU A 203      19.396  18.559 -16.067  1.00  0.00              
ATOM   3133  CD2 LEU A 203      19.748  18.468 -13.588  1.00  0.00              
ATOM   3134  H   LEU A 203      17.135  13.931 -15.252  1.00  0.00              
ATOM   3135  HA  LEU A 203      17.977  16.269 -16.775  1.00  0.00              
ATOM   3136 1HB  LEU A 203      17.427  17.319 -14.825  1.00  0.00              
ATOM   3137 2HB  LEU A 203      18.342  16.255 -13.732  1.00  0.00              
ATOM   3138  HG  LEU A 203      20.438  17.004 -14.967  1.00  0.00              
ATOM   3139 1HD1 LEU A 203      20.271  19.202 -16.165  1.00  0.00              
ATOM   3140 2HD1 LEU A 203      19.291  17.953 -16.967  1.00  0.00              
ATOM   3141 3HD1 LEU A 203      18.507  19.175 -15.937  1.00  0.00              
ATOM   3142 1HD2 LEU A 203      20.620  19.115 -13.695  1.00  0.00              
ATOM   3143 2HD2 LEU A 203      18.861  19.079 -13.418  1.00  0.00              
ATOM   3144 3HD2 LEU A 203      19.896  17.798 -12.741  1.00  0.00              
ATOM   3145  N   GLN A 204      20.059  15.078 -17.172  1.00  0.00              
ATOM   3146  CA  GLN A 204      21.281  14.344 -17.476  1.00  0.00              
ATOM   3147  C   GLN A 204      22.463  14.870 -16.672  1.00  0.00              
ATOM   3148  O   GLN A 204      23.402  14.131 -16.373  1.00  0.00              
ATOM   3149  CB  GLN A 204      21.597  14.429 -18.971  1.00  0.00              
ATOM   3150  CG  GLN A 204      22.829  13.646 -19.393  1.00  0.00              
ATOM   3151  CD  GLN A 204      23.125  13.787 -20.874  1.00  0.00              
ATOM   3152  OE1 GLN A 204      22.211  13.833 -21.703  1.00  0.00              
ATOM   3153  NE2 GLN A 204      24.406  13.852 -21.217  1.00  0.00              
ATOM   3154  H   GLN A 204      19.710  15.750 -17.839  1.00  0.00              
ATOM   3155  HA  GLN A 204      21.159  13.298 -17.193  1.00  0.00              
ATOM   3156 1HB  GLN A 204      20.721  14.052 -19.500  1.00  0.00              
ATOM   3157 2HB  GLN A 204      21.734  15.485 -19.204  1.00  0.00              
ATOM   3158 1HG  GLN A 204      23.775  13.702 -18.856  1.00  0.00              
ATOM   3159 2HG  GLN A 204      22.373  12.670 -19.224  1.00  0.00              
ATOM   3160 1HE2 GLN A 204      24.663  13.945 -22.180  1.00  0.00              
ATOM   3161 2HE2 GLN A 204      25.116  13.810 -20.513  1.00  0.00              
ATOM   3162  N   LYS A 205      22.412  16.151 -16.324  1.00  0.00              
ATOM   3163  CA  LYS A 205      23.471  16.776 -15.542  1.00  0.00              
ATOM   3164  C   LYS A 205      23.659  16.065 -14.207  1.00  0.00              
ATOM   3165  O   LYS A 205      24.785  15.832 -13.770  1.00  0.00              
ATOM   3166  CB  LYS A 205      23.165  18.257 -15.312  1.00  0.00              
ATOM   3167  CG  LYS A 205      24.305  19.044 -14.681  1.00  0.00              
ATOM   3168  CD  LYS A 205      24.010  20.537 -14.673  1.00  0.00              
ATOM   3169  CE  LYS A 205      25.186  21.332 -14.128  1.00  0.00              
ATOM   3170  NZ  LYS A 205      24.971  22.799 -14.251  1.00  0.00              
ATOM   3171  H   LYS A 205      21.618  16.707 -16.610  1.00  0.00              
ATOM   3172  HA  LYS A 205      24.419  16.695 -16.074  1.00  0.00              
ATOM   3173 1HB  LYS A 205      22.921  18.687 -16.283  1.00  0.00              
ATOM   3174 2HB  LYS A 205      22.289  18.306 -14.664  1.00  0.00              
ATOM   3175 1HG  LYS A 205      24.442  18.695 -13.657  1.00  0.00              
ATOM   3176 2HG  LYS A 205      25.214  18.856 -15.253  1.00  0.00              
ATOM   3177 1HD  LYS A 205      23.798  20.854 -15.696  1.00  0.00              
ATOM   3178 2HD  LYS A 205      23.133  20.714 -14.051  1.00  0.00              
ATOM   3179 1HE  LYS A 205      25.318  21.071 -13.079  1.00  0.00              
ATOM   3180 2HE  LYS A 205      26.078  21.049 -14.686  1.00  0.00              
ATOM   3181 1HZ  LYS A 205      25.772  23.289 -13.879  1.00  0.00              
ATOM   3182 2HZ  LYS A 205      24.850  23.042 -15.224  1.00  0.00              
ATOM   3183 3HZ  LYS A 205      24.145  23.063 -13.733  1.00  0.00              
ATOM   3184  N   GLU A 206      22.547  15.725 -13.562  1.00  0.00              
ATOM   3185  CA  GLU A 206      22.587  15.083 -12.254  1.00  0.00              
ATOM   3186  C   GLU A 206      22.869  13.595 -12.413  1.00  0.00              
ATOM   3187  O   GLU A 206      23.298  12.931 -11.469  1.00  0.00              
ATOM   3188  CB  GLU A 206      21.272  15.300 -11.501  1.00  0.00              
ATOM   3189  CG  GLU A 206      20.058  14.659 -12.159  1.00  0.00              
ATOM   3190  CD  GLU A 206      18.849  14.739 -11.269  1.00  0.00              
ATOM   3191  OE1 GLU A 206      19.015  14.941 -10.090  1.00  0.00              
ATOM   3192  OE2 GLU A 206      17.756  14.711 -11.783  1.00  0.00              
ATOM   3193  H   GLU A 206      21.652  15.916 -13.990  1.00  0.00              
ATOM   3194  HA  GLU A 206      23.398  15.505 -11.659  1.00  0.00              
ATOM   3195 1HB  GLU A 206      21.405  14.883 -10.502  1.00  0.00              
ATOM   3196 2HB  GLU A 206      21.120  16.376 -11.428  1.00  0.00              
ATOM   3197 1HG  GLU A 206      19.820  15.083 -13.134  1.00  0.00              
ATOM   3198 2HG  GLU A 206      20.352  13.617 -12.279  1.00  0.00              
ATOM   3199  N   VAL A 207      22.626  13.077 -13.612  1.00  0.00              
ATOM   3200  CA  VAL A 207      23.059  11.731 -13.967  1.00  0.00              
ATOM   3201  C   VAL A 207      24.582  11.657 -13.953  1.00  0.00              
ATOM   3202  O   VAL A 207      25.162  10.711 -13.422  1.00  0.00              
ATOM   3203  CB  VAL A 207      22.538  11.306 -15.352  1.00  0.00              
ATOM   3204  CG1 VAL A 207      23.251  10.049 -15.827  1.00  0.00              
ATOM   3205  CG2 VAL A 207      21.034  11.078 -15.308  1.00  0.00              
ATOM   3206  H   VAL A 207      22.128  13.629 -14.295  1.00  0.00              
ATOM   3207  HA  VAL A 207      22.722  10.999 -13.232  1.00  0.00              
ATOM   3208  HB  VAL A 207      22.715  12.115 -16.061  1.00  0.00              
ATOM   3209 1HG1 VAL A 207      22.870   9.763 -16.808  1.00  0.00              
ATOM   3210 2HG1 VAL A 207      24.322  10.243 -15.897  1.00  0.00              
ATOM   3211 3HG1 VAL A 207      23.073   9.240 -15.120  1.00  0.00              
ATOM   3212 1HG2 VAL A 207      20.682  10.779 -16.295  1.00  0.00              
ATOM   3213 2HG2 VAL A 207      20.807  10.293 -14.588  1.00  0.00              
ATOM   3214 3HG2 VAL A 207      20.535  12.000 -15.010  1.00  0.00              
ATOM   3215  N   HIS A 208      25.222  12.663 -14.542  1.00  0.00              
ATOM   3216  CA  HIS A 208      26.676  12.758 -14.523  1.00  0.00              
ATOM   3217  C   HIS A 208      27.205  12.912 -13.102  1.00  0.00              
ATOM   3218  O   HIS A 208      28.158  12.240 -12.708  1.00  0.00              
ATOM   3219  CB  HIS A 208      27.152  13.931 -15.387  1.00  0.00              
ATOM   3220  CG  HIS A 208      26.914  13.734 -16.852  1.00  0.00              
ATOM   3221  ND1 HIS A 208      27.425  12.660 -17.550  1.00  0.00              
ATOM   3222  CD2 HIS A 208      26.223  14.473 -17.751  1.00  0.00              
ATOM   3223  CE1 HIS A 208      27.056  12.747 -18.817  1.00  0.00              
ATOM   3224  NE2 HIS A 208      26.327  13.838 -18.964  1.00  0.00              
ATOM   3225  H   HIS A 208      24.687  13.379 -15.012  1.00  0.00              
ATOM   3226  HA  HIS A 208      27.109  11.838 -14.915  1.00  0.00              
ATOM   3227 1HB  HIS A 208      26.624  14.843 -15.106  1.00  0.00              
ATOM   3228 2HB  HIS A 208      28.224  14.079 -15.261  1.00  0.00              
ATOM   3229  HD1 HIS A 208      27.924  11.885 -17.161  1.00  0.00              
ATOM   3230  HD2 HIS A 208      25.655  15.401 -17.667  1.00  0.00              
ATOM   3231  HE1 HIS A 208      27.360  11.988 -19.537  1.00  0.00              
ATOM   3232  N   ALA A 209      26.580  13.801 -12.338  1.00  0.00              
ATOM   3233  CA  ALA A 209      26.947  14.001 -10.940  1.00  0.00              
ATOM   3234  C   ALA A 209      26.726  12.714 -10.156  1.00  0.00              
ATOM   3235  O   ALA A 209      27.472  12.405  -9.228  1.00  0.00              
ATOM   3236  CB  ALA A 209      26.152  15.148 -10.333  1.00  0.00              
ATOM   3237  H   ALA A 209      25.832  14.352 -12.733  1.00  0.00              
ATOM   3238  HA  ALA A 209      28.006  14.252 -10.889  1.00  0.00              
ATOM   3239 1HB  ALA A 209      26.434  15.271  -9.287  1.00  0.00              
ATOM   3240 2HB  ALA A 209      26.365  16.067 -10.877  1.00  0.00              
ATOM   3241 3HB  ALA A 209      25.087  14.926 -10.397  1.00  0.00              
ATOM   3242  N   ALA A 210      25.692  11.935 -10.475  1.00  0.00              
ATOM   3243  CA  ALA A 210      25.441  10.680  -9.776  1.00  0.00              
ATOM   3244  C   ALA A 210      26.573   9.694 -10.034  1.00  0.00              
ATOM   3245  O   ALA A 210      27.103   9.085  -9.106  1.00  0.00              
ATOM   3246  CB  ALA A 210      24.104  10.088 -10.200  1.00  0.00              
ATOM   3247  H   ALA A 210      25.079  12.209 -11.230  1.00  0.00              
ATOM   3248  HA  ALA A 210      25.407  10.877  -8.705  1.00  0.00              
ATOM   3249 1HB  ALA A 210      23.939   9.149  -9.672  1.00  0.00              
ATOM   3250 2HB  ALA A 210      23.303  10.787  -9.956  1.00  0.00              
ATOM   3251 3HB  ALA A 210      24.112   9.904 -11.273  1.00  0.00              
ATOM   3252  N   LYS A 211      26.939   9.541 -11.303  1.00  0.00              
ATOM   3253  CA  LYS A 211      28.005   8.623 -11.686  1.00  0.00              
ATOM   3254  C   LYS A 211      29.337   9.093 -11.117  1.00  0.00              
ATOM   3255  O   LYS A 211      30.226   8.287 -10.842  1.00  0.00              
ATOM   3256  CB  LYS A 211      28.093   8.498 -13.208  1.00  0.00              
ATOM   3257  CG  LYS A 211      26.911   7.783 -13.849  1.00  0.00              
ATOM   3258  CD  LYS A 211      27.070   7.697 -15.360  1.00  0.00              
ATOM   3259  CE  LYS A 211      25.901   6.962 -15.999  1.00  0.00              
ATOM   3260  NZ  LYS A 211      26.032   6.890 -17.480  1.00  0.00              
ATOM   3261  H   LYS A 211      26.466  10.073 -12.020  1.00  0.00              
ATOM   3262  HA  LYS A 211      27.809   7.635 -11.269  1.00  0.00              
ATOM   3263 1HB  LYS A 211      28.165   9.510 -13.608  1.00  0.00              
ATOM   3264 2HB  LYS A 211      29.010   7.954 -13.432  1.00  0.00              
ATOM   3265 1HG  LYS A 211      26.847   6.778 -13.432  1.00  0.00              
ATOM   3266 2HG  LYS A 211      26.002   8.334 -13.610  1.00  0.00              
ATOM   3267 1HD  LYS A 211      27.126   8.710 -15.762  1.00  0.00              
ATOM   3268 2HD  LYS A 211      27.996   7.168 -15.582  1.00  0.00              
ATOM   3269 1HE  LYS A 211      25.867   5.953 -15.589  1.00  0.00              
ATOM   3270 2HE  LYS A 211      24.983   7.489 -15.741  1.00  0.00              
ATOM   3271 1HZ  LYS A 211      25.238   6.396 -17.864  1.00  0.00              
ATOM   3272 2HZ  LYS A 211      26.063   7.825 -17.861  1.00  0.00              
ATOM   3273 3HZ  LYS A 211      26.882   6.400 -17.720  1.00  0.00              
ATOM   3274  N   SER A 212      29.470  10.404 -10.941  1.00  0.00              
ATOM   3275  CA  SER A 212      30.697  10.985 -10.410  1.00  0.00              
ATOM   3276  C   SER A 212      30.934  10.547  -8.971  1.00  0.00              
ATOM   3277  O   SER A 212      32.032  10.699  -8.438  1.00  0.00              
ATOM   3278  CB  SER A 212      30.641  12.498 -10.501  1.00  0.00              
ATOM   3279  OG  SER A 212      30.629  12.946 -11.828  1.00  0.00              
ATOM   3280  H   SER A 212      28.701  11.013 -11.181  1.00  0.00              
ATOM   3281  HA  SER A 212      31.578  10.765 -11.016  1.00  0.00              
ATOM   3282 1HB  SER A 212      29.736  12.843 -10.001  1.00  0.00              
ATOM   3283 2HB  SER A 212      31.513  12.910  -9.995  1.00  0.00              
ATOM   3284  HG  SER A 212      30.082  13.732 -11.895  1.00  0.00              
ATOM   3285  N   LEU A 213      29.895  10.003  -8.345  1.00  0.00              
ATOM   3286  CA  LEU A 213      29.982   9.558  -6.960  1.00  0.00              
ATOM   3287  C   LEU A 213      30.965   8.401  -6.847  1.00  0.00              
ATOM   3288  O   LEU A 213      31.435   8.077  -5.756  1.00  0.00              
ATOM   3289  CB  LEU A 213      28.599   9.147  -6.438  1.00  0.00              
ATOM   3290  CG  LEU A 213      27.577  10.286  -6.329  1.00  0.00              
ATOM   3291  CD1 LEU A 213      26.219   9.732  -5.921  1.00  0.00              
ATOM   3292  CD2 LEU A 213      28.067  11.313  -5.319  1.00  0.00              
ATOM   3293  H   LEU A 213      29.023   9.895  -8.843  1.00  0.00              
ATOM   3294  HA  LEU A 213      30.363  10.368  -6.339  1.00  0.00              
ATOM   3295 1HB  LEU A 213      28.308   8.459  -7.231  1.00  0.00              
ATOM   3296 2HB  LEU A 213      28.668   8.606  -5.495  1.00  0.00              
ATOM   3297  HG  LEU A 213      27.530  10.774  -7.303  1.00  0.00              
ATOM   3298 1HD1 LEU A 213      25.500  10.548  -5.846  1.00  0.00              
ATOM   3299 2HD1 LEU A 213      25.878   9.017  -6.669  1.00  0.00              
ATOM   3300 3HD1 LEU A 213      26.305   9.235  -4.955  1.00  0.00              
ATOM   3301 1HD2 LEU A 213      27.340  12.123  -5.243  1.00  0.00              
ATOM   3302 2HD2 LEU A 213      28.186  10.838  -4.345  1.00  0.00              
ATOM   3303 3HD2 LEU A 213      29.026  11.717  -5.645  1.00  0.00              
ATOM   3304  N   ALA A 214      31.272   7.779  -7.980  1.00  0.00              
ATOM   3305  CA  ALA A 214      32.252   6.712  -8.001  1.00  0.00              
ATOM   3306  C   ALA A 214      33.531   7.251  -7.393  1.00  0.00              
ATOM   3307  O   ALA A 214      34.237   6.533  -6.687  1.00  0.00              
ATOM   3308  CB  ALA A 214      32.482   6.197  -9.414  1.00  0.00              
ATOM   3309  H   ALA A 214      30.820   8.048  -8.842  1.00  0.00              
ATOM   3310  HA  ALA A 214      31.881   5.885  -7.395  1.00  0.00              
ATOM   3311 1HB  ALA A 214      33.243   5.418  -9.397  1.00  0.00              
ATOM   3312 2HB  ALA A 214      31.552   5.787  -9.808  1.00  0.00              
ATOM   3313 3HB  ALA A 214      32.815   7.016 -10.050  1.00  0.00              
ATOM   3314  N   ILE A 215      33.807   8.527  -7.644  1.00  0.00              
ATOM   3315  CA  ILE A 215      35.066   9.143  -7.221  1.00  0.00              
ATOM   3316  C   ILE A 215      35.215   9.212  -5.698  1.00  0.00              
ATOM   3317  O   ILE A 215      36.226   8.777  -5.137  1.00  0.00              
ATOM   3318  CB  ILE A 215      35.204  10.565  -7.795  1.00  0.00              
ATOM   3319  CG1 ILE A 215      35.222  10.524  -9.325  1.00  0.00              
ATOM   3320  CG2 ILE A 215      36.461  11.234  -7.262  1.00  0.00              
ATOM   3321  CD1 ILE A 215      36.364   9.717  -9.900  1.00  0.00              
ATOM   3322  H   ILE A 215      33.128   9.085  -8.141  1.00  0.00              
ATOM   3323  HA  ILE A 215      35.914   8.537  -7.534  1.00  0.00              
ATOM   3324  HB  ILE A 215      34.331  11.151  -7.508  1.00  0.00              
ATOM   3325 1HG1 ILE A 215      34.275  10.096  -9.650  1.00  0.00              
ATOM   3326 2HG1 ILE A 215      35.294  11.554  -9.676  1.00  0.00              
ATOM   3327 1HG2 ILE A 215      36.544  12.238  -7.678  1.00  0.00              
ATOM   3328 2HG2 ILE A 215      36.408  11.295  -6.176  1.00  0.00              
ATOM   3329 3HG2 ILE A 215      37.335  10.649  -7.550  1.00  0.00              
ATOM   3330 1HD1 ILE A 215      36.310   9.734 -10.989  1.00  0.00              
ATOM   3331 2HD1 ILE A 215      37.313  10.145  -9.577  1.00  0.00              
ATOM   3332 3HD1 ILE A 215      36.294   8.687  -9.552  1.00  0.00              
ATOM   3333  N   ILE A 216      34.197   9.761  -5.044  1.00  0.00              
ATOM   3334  CA  ILE A 216      34.211   9.943  -3.597  1.00  0.00              
ATOM   3335  C   ILE A 216      34.080   8.615  -2.864  1.00  0.00              
ATOM   3336  O   ILE A 216      34.624   8.439  -1.768  1.00  0.00              
ATOM   3337  CB  ILE A 216      33.082  10.884  -3.138  1.00  0.00              
ATOM   3338  CG1 ILE A 216      33.306  11.318  -1.687  1.00  0.00              
ATOM   3339  CG2 ILE A 216      31.729  10.205  -3.291  1.00  0.00              
ATOM   3340  CD1 ILE A 216      32.381  12.424  -1.231  1.00  0.00              
ATOM   3341  H   ILE A 216      33.389  10.060  -5.570  1.00  0.00              
ATOM   3342  HA  ILE A 216      35.171  10.341  -3.270  1.00  0.00              
ATOM   3343  HB  ILE A 216      33.105  11.789  -3.744  1.00  0.00              
ATOM   3344 1HG1 ILE A 216      33.160  10.440  -1.059  1.00  0.00              
ATOM   3345 2HG1 ILE A 216      34.340  11.654  -1.605  1.00  0.00              
ATOM   3346 1HG2 ILE A 216      30.942  10.883  -2.961  1.00  0.00              
ATOM   3347 2HG2 ILE A 216      31.569   9.945  -4.336  1.00  0.00              
ATOM   3348 3HG2 ILE A 216      31.705   9.300  -2.684  1.00  0.00              
ATOM   3349 1HD1 ILE A 216      32.600  12.678  -0.194  1.00  0.00              
ATOM   3350 2HD1 ILE A 216      32.528  13.304  -1.858  1.00  0.00              
ATOM   3351 3HD1 ILE A 216      31.348  12.090  -1.310  1.00  0.00              
ATOM   3352  N   VAL A 217      33.365   7.676  -3.481  1.00  0.00              
ATOM   3353  CA  VAL A 217      33.213   6.356  -2.902  1.00  0.00              
ATOM   3354  C   VAL A 217      34.541   5.613  -2.899  1.00  0.00              
ATOM   3355  O   VAL A 217      34.931   5.023  -1.892  1.00  0.00              
ATOM   3356  CB  VAL A 217      32.165   5.522  -3.662  1.00  0.00              
ATOM   3357  CG1 VAL A 217      32.209   4.070  -3.209  1.00  0.00              
ATOM   3358  CG2 VAL A 217      30.773   6.100  -3.457  1.00  0.00              
ATOM   3359  H   VAL A 217      32.920   7.881  -4.365  1.00  0.00              
ATOM   3360  HA  VAL A 217      32.917   6.414  -1.854  1.00  0.00              
ATOM   3361  HB  VAL A 217      32.376   5.576  -4.730  1.00  0.00              
ATOM   3362 1HG1 VAL A 217      31.462   3.495  -3.757  1.00  0.00              
ATOM   3363 2HG1 VAL A 217      33.199   3.657  -3.406  1.00  0.00              
ATOM   3364 3HG1 VAL A 217      31.997   4.015  -2.142  1.00  0.00              
ATOM   3365 1HG2 VAL A 217      30.045   5.499  -4.001  1.00  0.00              
ATOM   3366 2HG2 VAL A 217      30.529   6.091  -2.394  1.00  0.00              
ATOM   3367 3HG2 VAL A 217      30.746   7.125  -3.828  1.00  0.00              
ATOM   3368  N   GLY A 218      35.232   5.656  -4.035  1.00  0.00              
ATOM   3369  CA  GLY A 218      36.567   5.072  -4.171  1.00  0.00              
ATOM   3370  C   GLY A 218      37.598   5.755  -3.278  1.00  0.00              
ATOM   3371  O   GLY A 218      38.429   5.092  -2.639  1.00  0.00              
ATOM   3372  H   GLY A 218      34.812   6.113  -4.831  1.00  0.00              
ATOM   3373 1HA  GLY A 218      36.524   4.017  -3.900  1.00  0.00              
ATOM   3374 2HA  GLY A 218      36.893   5.167  -5.206  1.00  0.00              
ATOM   3375  N   LEU A 219      37.538   7.082  -3.237  1.00  0.00              
ATOM   3376  CA  LEU A 219      38.448   7.845  -2.401  1.00  0.00              
ATOM   3377  C   LEU A 219      38.353   7.345  -0.958  1.00  0.00              
ATOM   3378  O   LEU A 219      39.343   6.867  -0.380  1.00  0.00              
ATOM   3379  CB  LEU A 219      38.127   9.343  -2.486  1.00  0.00              
ATOM   3380  CG  LEU A 219      38.889  10.230  -1.494  1.00  0.00              
ATOM   3381  CD1 LEU A 219      40.381  10.184  -1.790  1.00  0.00              
ATOM   3382  CD2 LEU A 219      38.365  11.656  -1.581  1.00  0.00              
ATOM   3383  H   LEU A 219      36.853   7.573  -3.793  1.00  0.00              
ATOM   3384  HA  LEU A 219      39.472   7.686  -2.737  1.00  0.00              
ATOM   3385 1HB  LEU A 219      38.469   9.539  -3.501  1.00  0.00              
ATOM   3386 2HB  LEU A 219      37.056   9.531  -2.421  1.00  0.00              
ATOM   3387  HG  LEU A 219      38.672   9.857  -0.493  1.00  0.00              
ATOM   3388 1HD1 LEU A 219      40.914  10.817  -1.080  1.00  0.00              
ATOM   3389 2HD1 LEU A 219      40.739   9.159  -1.699  1.00  0.00              
ATOM   3390 3HD1 LEU A 219      40.562  10.544  -2.802  1.00  0.00              
ATOM   3391 1HD2 LEU A 219      38.907  12.286  -0.874  1.00  0.00              
ATOM   3392 2HD2 LEU A 219      38.511  12.036  -2.593  1.00  0.00              
ATOM   3393 3HD2 LEU A 219      37.303  11.670  -1.338  1.00  0.00              
ATOM   3394  N   PHE A 220      37.156   7.441  -0.385  1.00  0.00              
ATOM   3395  CA  PHE A 220      36.928   7.045   1.004  1.00  0.00              
ATOM   3396  C   PHE A 220      37.263   5.573   1.269  1.00  0.00              
ATOM   3397  O   PHE A 220      38.026   5.237   2.190  1.00  0.00              
ATOM   3398  CB  PHE A 220      35.474   7.321   1.392  1.00  0.00              
ATOM   3399  CG  PHE A 220      35.163   8.779   1.578  1.00  0.00              
ATOM   3400  CD1 PHE A 220      36.145   9.741   1.399  1.00  0.00              
ATOM   3401  CD2 PHE A 220      33.888   9.191   1.934  1.00  0.00              
ATOM   3402  CE1 PHE A 220      35.860  11.083   1.570  1.00  0.00              
ATOM   3403  CE2 PHE A 220      33.599  10.532   2.105  1.00  0.00              
ATOM   3404  CZ  PHE A 220      34.588  11.478   1.923  1.00  0.00              
ATOM   3405  H   PHE A 220      36.382   7.797  -0.928  1.00  0.00              
ATOM   3406  HA  PHE A 220      37.584   7.615   1.664  1.00  0.00              
ATOM   3407 1HB  PHE A 220      34.802   6.956   0.616  1.00  0.00              
ATOM   3408 2HB  PHE A 220      35.238   6.830   2.335  1.00  0.00              
ATOM   3409  HD1 PHE A 220      37.152   9.428   1.119  1.00  0.00              
ATOM   3410  HD2 PHE A 220      33.107   8.444   2.078  1.00  0.00              
ATOM   3411  HE1 PHE A 220      36.642  11.828   1.426  1.00  0.00              
ATOM   3412  HE2 PHE A 220      32.593  10.842   2.384  1.00  0.00              
ATOM   3413  HZ  PHE A 220      34.362  12.535   2.059  1.00  0.00              
ATOM   3414  N   ALA A 221      36.691   4.701   0.453  1.00  0.00              
ATOM   3415  CA  ALA A 221      36.864   3.276   0.630  1.00  0.00              
ATOM   3416  C   ALA A 221      38.342   2.904   0.659  1.00  0.00              
ATOM   3417  O   ALA A 221      38.791   2.229   1.577  1.00  0.00              
ATOM   3418  CB  ALA A 221      36.139   2.517  -0.472  1.00  0.00              
ATOM   3419  H   ALA A 221      36.120   5.036  -0.310  1.00  0.00              
ATOM   3420  HA  ALA A 221      36.438   2.988   1.591  1.00  0.00              
ATOM   3421 1HB  ALA A 221      36.274   1.446  -0.324  1.00  0.00              
ATOM   3422 2HB  ALA A 221      35.076   2.756  -0.440  1.00  0.00              
ATOM   3423 3HB  ALA A 221      36.546   2.803  -1.440  1.00  0.00              
ATOM   3424  N   LEU A 222      39.099   3.394  -0.319  1.00  0.00              
ATOM   3425  CA  LEU A 222      40.507   3.039  -0.441  1.00  0.00              
ATOM   3426  C   LEU A 222      41.380   3.560   0.703  1.00  0.00              
ATOM   3427  O   LEU A 222      42.540   3.177   0.808  1.00  0.00              
ATOM   3428  CB  LEU A 222      41.045   3.554  -1.782  1.00  0.00              
ATOM   3429  CG  LEU A 222      40.469   2.863  -3.025  1.00  0.00              
ATOM   3430  CD1 LEU A 222      40.973   3.553  -4.286  1.00  0.00              
ATOM   3431  CD2 LEU A 222      40.864   1.394  -3.019  1.00  0.00              
ATOM   3432  H   LEU A 222      38.690   4.026  -0.993  1.00  0.00              
ATOM   3433  HA  LEU A 222      40.615   1.955  -0.400  1.00  0.00              
ATOM   3434 1HB  LEU A 222      40.693   4.583  -1.730  1.00  0.00              
ATOM   3435 2HB  LEU A 222      42.134   3.543  -1.811  1.00  0.00              
ATOM   3436  HG  LEU A 222      39.382   2.917  -2.951  1.00  0.00              
ATOM   3437 1HD1 LEU A 222      40.559   3.056  -5.163  1.00  0.00              
ATOM   3438 2HD1 LEU A 222      40.659   4.597  -4.280  1.00  0.00              
ATOM   3439 3HD1 LEU A 222      42.061   3.500  -4.319  1.00  0.00              
ATOM   3440 1HD2 LEU A 222      40.453   0.904  -3.903  1.00  0.00              
ATOM   3441 2HD2 LEU A 222      41.951   1.309  -3.028  1.00  0.00              
ATOM   3442 3HD2 LEU A 222      40.470   0.914  -2.123  1.00  0.00              
ATOM   3443  N   CYS A 223      40.842   4.451   1.538  1.00  0.00              
ATOM   3444  CA  CYS A 223      41.611   4.977   2.674  1.00  0.00              
ATOM   3445  C   CYS A 223      40.988   4.616   4.026  1.00  0.00              
ATOM   3446  O   CYS A 223      41.634   4.767   5.064  1.00  0.00              
ATOM   3447  CB  CYS A 223      41.546   6.487   2.446  1.00  0.00              
ATOM   3448  SG  CYS A 223      42.288   7.043   0.893  1.00  0.00              
ATOM   3449  H   CYS A 223      39.895   4.772   1.394  1.00  0.00              
ATOM   3450  HA  CYS A 223      42.656   4.666   2.671  1.00  0.00              
ATOM   3451 1HB  CYS A 223      40.508   6.820   2.421  1.00  0.00              
ATOM   3452 2HB  CYS A 223      42.077   7.012   3.240  1.00  0.00              
ATOM   3453  HG  CYS A 223      43.503   6.565   1.141  1.00  0.00              
ATOM   3454  N   TRP A 224      39.751   4.118   4.013  1.00  0.00              
ATOM   3455  CA  TRP A 224      39.047   3.737   5.243  1.00  0.00              
ATOM   3456  C   TRP A 224      38.975   2.218   5.450  1.00  0.00              
ATOM   3457  O   TRP A 224      39.036   1.719   6.586  1.00  0.00              
ATOM   3458  CB  TRP A 224      37.632   4.320   5.232  1.00  0.00              
ATOM   3459  CG  TRP A 224      37.596   5.805   5.432  1.00  0.00              
ATOM   3460  CD1 TRP A 224      38.639   6.605   5.790  1.00  0.00              
ATOM   3461  CD2 TRP A 224      36.460   6.666   5.285  1.00  0.00              
ATOM   3462  NE1 TRP A 224      38.225   7.911   5.877  1.00  0.00              
ATOM   3463  CE2 TRP A 224      36.890   7.975   5.569  1.00  0.00              
ATOM   3464  CE3 TRP A 224      35.119   6.455   4.939  1.00  0.00              
ATOM   3465  CZ2 TRP A 224      36.034   9.064   5.522  1.00  0.00              
ATOM   3466  CZ3 TRP A 224      34.262   7.548   4.890  1.00  0.00              
ATOM   3467  CH2 TRP A 224      34.707   8.816   5.173  1.00  0.00              
ATOM   3468  H   TRP A 224      39.287   4.000   3.123  1.00  0.00              
ATOM   3469  HA  TRP A 224      39.581   4.123   6.110  1.00  0.00              
ATOM   3470 1HB  TRP A 224      37.149   4.122   4.275  1.00  0.00              
ATOM   3471 2HB  TRP A 224      37.039   3.882   6.035  1.00  0.00              
ATOM   3472  HD1 TRP A 224      39.601   6.120   5.947  1.00  0.00              
ATOM   3473  HE1 TRP A 224      38.808   8.698   6.127  1.00  0.00              
ATOM   3474  HE3 TRP A 224      34.715   5.472   4.703  1.00  0.00              
ATOM   3475  HZ2 TRP A 224      36.429  10.054   5.754  1.00  0.00              
ATOM   3476  HZ3 TRP A 224      33.221   7.371   4.621  1.00  0.00              
ATOM   3477  HH2 TRP A 224      34.002   9.646   5.122  1.00  0.00              
ATOM   3478  N   LEU A 225      38.772   1.497   4.352  1.00  0.00              
ATOM   3479  CA  LEU A 225      38.813   0.029   4.353  1.00  0.00              
ATOM   3480  C   LEU A 225      40.140  -0.636   4.731  1.00  0.00              
ATOM   3481  O   LEU A 225      40.133  -1.610   5.464  1.00  0.00              
ATOM   3482  CB  LEU A 225      38.389  -0.469   2.965  1.00  0.00              
ATOM   3483  CG  LEU A 225      38.358  -1.994   2.800  1.00  0.00              
ATOM   3484  CD1 LEU A 225      37.368  -2.605   3.783  1.00  0.00              
ATOM   3485  CD2 LEU A 225      37.981  -2.343   1.368  1.00  0.00              
ATOM   3486  H   LEU A 225      38.583   1.984   3.487  1.00  0.00              
ATOM   3487  HA  LEU A 225      38.128  -0.355   5.108  1.00  0.00              
ATOM   3488 1HB  LEU A 225      37.376  -0.069   2.936  1.00  0.00              
ATOM   3489 2HB  LEU A 225      38.983  -0.013   2.173  1.00  0.00              
ATOM   3490  HG  LEU A 225      39.369  -2.360   2.978  1.00  0.00              
ATOM   3491 1HD1 LEU A 225      37.353  -3.688   3.659  1.00  0.00              
ATOM   3492 2HD1 LEU A 225      37.669  -2.362   4.802  1.00  0.00              
ATOM   3493 3HD1 LEU A 225      36.373  -2.205   3.593  1.00  0.00              
ATOM   3494 1HD2 LEU A 225      37.960  -3.427   1.252  1.00  0.00              
ATOM   3495 2HD2 LEU A 225      36.997  -1.934   1.140  1.00  0.00              
ATOM   3496 3HD2 LEU A 225      38.717  -1.920   0.685  1.00  0.00              
ATOM   3497  N   PRO A 226      41.274  -0.171   4.183  1.00  0.00              
ATOM   3498  CA  PRO A 226      42.524  -0.809   4.621  1.00  0.00              
ATOM   3499  C   PRO A 226      42.721  -0.675   6.132  1.00  0.00              
ATOM   3500  O   PRO A 226      43.252  -1.572   6.794  1.00  0.00              
ATOM   3501  CB  PRO A 226      43.615  -0.077   3.833  1.00  0.00              
ATOM   3502  CG  PRO A 226      42.994   1.227   3.463  1.00  0.00              
ATOM   3503  CD  PRO A 226      41.541   0.922   3.216  1.00  0.00              
ATOM   3504  HA  PRO A 226      42.537  -1.892   4.431  1.00  0.00              
ATOM   3505 1HB  PRO A 226      44.520   0.070   4.439  1.00  0.00              
ATOM   3506 2HB  PRO A 226      43.915  -0.643   2.938  1.00  0.00              
ATOM   3507 1HG  PRO A 226      43.112   1.966   4.269  1.00  0.00              
ATOM   3508 2HG  PRO A 226      43.467   1.652   2.565  1.00  0.00              
ATOM   3509 1HD  PRO A 226      40.896   1.793   3.401  1.00  0.00              
ATOM   3510 2HD  PRO A 226      41.354   0.597   2.182  1.00  0.00              
ATOM   3511  N   LEU A 227      42.258   0.448   6.666  1.00  0.00              
ATOM   3512  CA  LEU A 227      42.223   0.676   8.104  1.00  0.00              
ATOM   3513  C   LEU A 227      41.318  -0.318   8.812  1.00  0.00              
ATOM   3514  O   LEU A 227      41.715  -0.930   9.800  1.00  0.00              
ATOM   3515  CB  LEU A 227      41.765   2.110   8.398  1.00  0.00              
ATOM   3516  CG  LEU A 227      41.601   2.452   9.884  1.00  0.00              
ATOM   3517  CD1 LEU A 227      42.930   2.281  10.609  1.00  0.00              
ATOM   3518  CD2 LEU A 227      41.090   3.878  10.026  1.00  0.00              
ATOM   3519  H   LEU A 227      41.918   1.169   6.046  1.00  0.00              
ATOM   3520  HA  LEU A 227      43.218   0.529   8.521  1.00  0.00              
ATOM   3521 1HB  LEU A 227      42.610   2.655   7.980  1.00  0.00              
ATOM   3522 2HB  LEU A 227      40.860   2.366   7.847  1.00  0.00              
ATOM   3523  HG  LEU A 227      40.841   1.783  10.288  1.00  0.00              
ATOM   3524 1HD1 LEU A 227      42.804   2.525  11.663  1.00  0.00              
ATOM   3525 2HD1 LEU A 227      43.265   1.248  10.514  1.00  0.00              
ATOM   3526 3HD1 LEU A 227      43.672   2.946  10.169  1.00  0.00              
ATOM   3527 1HD2 LEU A 227      40.973   4.119  11.083  1.00  0.00              
ATOM   3528 2HD2 LEU A 227      41.802   4.567   9.572  1.00  0.00              
ATOM   3529 3HD2 LEU A 227      40.126   3.970   9.525  1.00  0.00              
ATOM   3530  N   HIS A 228      40.090  -0.477   8.326  1.00  0.00              
ATOM   3531  CA  HIS A 228      39.225  -1.500   8.922  1.00  0.00              
ATOM   3532  C   HIS A 228      39.858  -2.893   8.923  1.00  0.00              
ATOM   3533  O   HIS A 228      39.756  -3.629   9.907  1.00  0.00              
ATOM   3534  CB  HIS A 228      37.882  -1.550   8.185  1.00  0.00              
ATOM   3535  CG  HIS A 228      36.958  -2.613   8.691  1.00  0.00              
ATOM   3536  ND1 HIS A 228      36.325  -2.529   9.914  1.00  0.00              
ATOM   3537  CD2 HIS A 228      36.560  -3.784   8.141  1.00  0.00              
ATOM   3538  CE1 HIS A 228      35.577  -3.604  10.093  1.00  0.00              
ATOM   3539  NE2 HIS A 228      35.702  -4.380   9.033  1.00  0.00              
ATOM   3540  H   HIS A 228      39.737   0.082   7.564  1.00  0.00              
ATOM   3541  HA  HIS A 228      39.045  -1.263   9.970  1.00  0.00              
ATOM   3542 1HB  HIS A 228      37.356  -0.601   8.298  1.00  0.00              
ATOM   3543 2HB  HIS A 228      38.042  -1.753   7.127  1.00  0.00              
ATOM   3544  HD2 HIS A 228      36.793  -4.276   7.197  1.00  0.00              
ATOM   3545  HE1 HIS A 228      34.992  -3.726  11.005  1.00  0.00              
ATOM   3546  HE2 HIS A 228      35.245  -5.270   8.892  1.00  0.00              
ATOM   3547  N   ILE A 229      40.511  -3.237   7.816  1.00  0.00              
ATOM   3548  CA  ILE A 229      41.121  -4.545   7.616  1.00  0.00              
ATOM   3549  C   ILE A 229      42.217  -4.725   8.641  1.00  0.00              
ATOM   3550  O   ILE A 229      42.324  -5.768   9.283  1.00  0.00              
ATOM   3551  CB  ILE A 229      41.703  -4.712   6.201  1.00  0.00              
ATOM   3552  CG1 ILE A 229      40.578  -4.763   5.163  1.00  0.00              
ATOM   3553  CG2 ILE A 229      42.561  -5.966   6.123  1.00  0.00              
ATOM   3554  CD1 ILE A 229      41.058  -4.634   3.736  1.00  0.00              
ATOM   3555  H   ILE A 229      40.580  -2.545   7.083  1.00  0.00              
ATOM   3556  HA  ILE A 229      40.396  -5.338   7.796  1.00  0.00              
ATOM   3557  HB  ILE A 229      42.311  -3.840   5.962  1.00  0.00              
ATOM   3558 1HG1 ILE A 229      40.064  -5.715   5.289  1.00  0.00              
ATOM   3559 2HG1 ILE A 229      39.891  -3.948   5.390  1.00  0.00              
ATOM   3560 1HG2 ILE A 229      42.964  -6.069   5.116  1.00  0.00              
ATOM   3561 2HG2 ILE A 229      43.381  -5.890   6.835  1.00  0.00              
ATOM   3562 3HG2 ILE A 229      41.952  -6.838   6.361  1.00  0.00              
ATOM   3563 1HD1 ILE A 229      40.204  -4.679   3.059  1.00  0.00              
ATOM   3564 2HD1 ILE A 229      41.571  -3.681   3.608  1.00  0.00              
ATOM   3565 3HD1 ILE A 229      41.743  -5.449   3.506  1.00  0.00              
ATOM   3566  N   ILE A 230      43.036  -3.694   8.792  1.00  0.00              
ATOM   3567  CA  ILE A 230      44.096  -3.718   9.785  1.00  0.00              
ATOM   3568  C   ILE A 230      43.513  -3.845  11.196  1.00  0.00              
ATOM   3569  O   ILE A 230      44.065  -4.548  12.047  1.00  0.00              
ATOM   3570  CB  ILE A 230      44.973  -2.455   9.703  1.00  0.00              
ATOM   3571  CG1 ILE A 230      45.805  -2.465   8.418  1.00  0.00              
ATOM   3572  CG2 ILE A 230      45.875  -2.354  10.924  1.00  0.00              
ATOM   3573  CD1 ILE A 230      46.488  -1.149   8.123  1.00  0.00              
ATOM   3574  H   ILE A 230      42.927  -2.875   8.211  1.00  0.00              
ATOM   3575  HA  ILE A 230      44.720  -4.602   9.659  1.00  0.00              
ATOM   3576  HB  ILE A 230      44.329  -1.578   9.653  1.00  0.00              
ATOM   3577 1HG1 ILE A 230      46.556  -3.248   8.523  1.00  0.00              
ATOM   3578 2HG1 ILE A 230      45.132  -2.717   7.598  1.00  0.00              
ATOM   3579 1HG2 ILE A 230      46.489  -1.457  10.850  1.00  0.00              
ATOM   3580 2HG2 ILE A 230      45.264  -2.302  11.824  1.00  0.00              
ATOM   3581 3HG2 ILE A 230      46.521  -3.231  10.974  1.00  0.00              
ATOM   3582 1HD1 ILE A 230      47.058  -1.234   7.197  1.00  0.00              
ATOM   3583 2HD1 ILE A 230      45.738  -0.365   8.016  1.00  0.00              
ATOM   3584 3HD1 ILE A 230      47.162  -0.896   8.940  1.00  0.00              
ATOM   3585  N   ASN A 231      42.395  -3.159  11.430  1.00  0.00              
ATOM   3586  CA  ASN A 231      41.708  -3.165  12.725  1.00  0.00              
ATOM   3587  C   ASN A 231      41.283  -4.573  13.133  1.00  0.00              
ATOM   3588  O   ASN A 231      41.469  -4.993  14.279  1.00  0.00              
ATOM   3589  CB  ASN A 231      40.504  -2.241  12.716  1.00  0.00              
ATOM   3590  CG  ASN A 231      40.861  -0.781  12.716  1.00  0.00              
ATOM   3591  OD1 ASN A 231      41.969  -0.392  13.105  1.00  0.00              
ATOM   3592  ND2 ASN A 231      39.902   0.035  12.360  1.00  0.00              
ATOM   3593  H   ASN A 231      42.010  -2.613  10.672  1.00  0.00              
ATOM   3594  HA  ASN A 231      42.386  -2.814  13.505  1.00  0.00              
ATOM   3595 1HB  ASN A 231      39.678  -2.407  12.023  1.00  0.00              
ATOM   3596 2HB  ASN A 231      40.197  -2.528  13.722  1.00  0.00              
ATOM   3597 1HD2 ASN A 231      40.068   1.022  12.337  1.00  0.00              
ATOM   3598 2HD2 ASN A 231      39.004  -0.327  12.112  1.00  0.00              
ATOM   3599  N   CYS A 232      40.710  -5.294  12.178  1.00  0.00              
ATOM   3600  CA  CYS A 232      40.252  -6.655  12.403  1.00  0.00              
ATOM   3601  C   CYS A 232      41.461  -7.541  12.649  1.00  0.00              
ATOM   3602  O   CYS A 232      41.469  -8.356  13.571  1.00  0.00              
ATOM   3603  CB  CYS A 232      39.561  -7.019  11.089  1.00  0.00              
ATOM   3604  SG  CYS A 232      37.999  -6.154  10.799  1.00  0.00              
ATOM   3605  H   CYS A 232      40.590  -4.880  11.264  1.00  0.00              
ATOM   3606  HA  CYS A 232      39.522  -6.739  13.209  1.00  0.00              
ATOM   3607 1HB  CYS A 232      40.205  -6.773  10.244  1.00  0.00              
ATOM   3608 2HB  CYS A 232      39.325  -8.083  11.069  1.00  0.00              
ATOM   3609  HG  CYS A 232      37.743  -6.720   9.624  1.00  0.00              
ATOM   3610  N   PHE A 233      42.488  -7.371  11.822  1.00  0.00              
ATOM   3611  CA  PHE A 233      43.695  -8.179  11.932  1.00  0.00              
ATOM   3612  C   PHE A 233      44.383  -7.963  13.277  1.00  0.00              
ATOM   3613  O   PHE A 233      44.917  -8.905  13.858  1.00  0.00              
ATOM   3614  CB  PHE A 233      44.659  -7.856  10.788  1.00  0.00              
ATOM   3615  CG  PHE A 233      44.251  -8.444   9.467  1.00  0.00              
ATOM   3616  CD1 PHE A 233      43.282  -9.435   9.403  1.00  0.00              
ATOM   3617  CD2 PHE A 233      44.834  -8.007   8.288  1.00  0.00              
ATOM   3618  CE1 PHE A 233      42.906  -9.976   8.188  1.00  0.00              
ATOM   3619  CE2 PHE A 233      44.459  -8.546   7.072  1.00  0.00              
ATOM   3620  CZ  PHE A 233      43.494  -9.532   7.023  1.00  0.00              
ATOM   3621  H   PHE A 233      42.433  -6.666  11.101  1.00  0.00              
ATOM   3622  HA  PHE A 233      43.437  -9.238  11.882  1.00  0.00              
ATOM   3623 1HB  PHE A 233      44.722  -6.778  10.644  1.00  0.00              
ATOM   3624 2HB  PHE A 233      45.649  -8.250  11.011  1.00  0.00              
ATOM   3625  HD1 PHE A 233      42.817  -9.785  10.324  1.00  0.00              
ATOM   3626  HD2 PHE A 233      45.596  -7.229   8.327  1.00  0.00              
ATOM   3627  HE1 PHE A 233      42.144 -10.754   8.151  1.00  0.00              
ATOM   3628  HE2 PHE A 233      44.925  -8.193   6.152  1.00  0.00              
ATOM   3629  HZ  PHE A 233      43.199  -9.958   6.065  1.00  0.00              
ATOM   3630  N   THR A 234      44.357  -6.731  13.780  1.00  0.00              
ATOM   3631  CA  THR A 234      44.943  -6.450  15.090  1.00  0.00              
ATOM   3632  C   THR A 234      44.023  -6.845  16.239  1.00  0.00              
ATOM   3633  O   THR A 234      44.479  -7.104  17.352  1.00  0.00              
ATOM   3634  CB  THR A 234      45.297  -4.958  15.234  1.00  0.00              
ATOM   3635  OG1 THR A 234      44.155  -4.159  14.900  1.00  0.00              
ATOM   3636  CG2 THR A 234      46.453  -4.594  14.315  1.00  0.00              
ATOM   3637  H   THR A 234      43.930  -5.978  13.260  1.00  0.00              
ATOM   3638  HA  THR A 234      45.849  -7.041  15.224  1.00  0.00              
ATOM   3639  HB  THR A 234      45.579  -4.759  16.268  1.00  0.00              
ATOM   3640  HG1 THR A 234      43.906  -4.324  13.987  1.00  0.00              
ATOM   3641 1HG2 THR A 234      46.689  -3.536  14.431  1.00  0.00              
ATOM   3642 2HG2 THR A 234      47.326  -5.192  14.574  1.00  0.00              
ATOM   3643 3HG2 THR A 234      46.171  -4.792  13.282  1.00  0.00              
ATOM   3644  N   PHE A 235      42.726  -6.880  15.972  1.00  0.00              
ATOM   3645  CA  PHE A 235      41.794  -7.429  16.941  1.00  0.00              
ATOM   3646  C   PHE A 235      42.102  -8.895  17.215  1.00  0.00              
ATOM   3647  O   PHE A 235      42.021  -9.350  18.354  1.00  0.00              
ATOM   3648  CB  PHE A 235      40.354  -7.272  16.448  1.00  0.00              
ATOM   3649  CG  PHE A 235      39.332  -7.895  17.356  1.00  0.00              
ATOM   3650  CD1 PHE A 235      38.932  -7.252  18.518  1.00  0.00              
ATOM   3651  CD2 PHE A 235      38.769  -9.125  17.051  1.00  0.00              
ATOM   3652  CE1 PHE A 235      37.991  -7.824  19.354  1.00  0.00              
ATOM   3653  CE2 PHE A 235      37.828  -9.698  17.884  1.00  0.00              
ATOM   3654  CZ  PHE A 235      37.439  -9.046  19.037  1.00  0.00              
ATOM   3655  H   PHE A 235      42.372  -6.527  15.094  1.00  0.00              
ATOM   3656  HA  PHE A 235      41.896  -6.903  17.891  1.00  0.00              
ATOM   3657 1HB  PHE A 235      40.098  -6.217  16.368  1.00  0.00              
ATOM   3658 2HB  PHE A 235      40.238  -7.748  15.476  1.00  0.00              
ATOM   3659  HD1 PHE A 235      39.368  -6.284  18.768  1.00  0.00              
ATOM   3660  HD2 PHE A 235      39.076  -9.640  16.140  1.00  0.00              
ATOM   3661  HE1 PHE A 235      37.686  -7.307  20.264  1.00  0.00              
ATOM   3662  HE2 PHE A 235      37.393 -10.665  17.632  1.00  0.00              
ATOM   3663  HZ  PHE A 235      36.699  -9.498  19.695  1.00  0.00              
ATOM   3664  N   PHE A 236      42.448  -9.632  16.163  1.00  0.00              
ATOM   3665  CA  PHE A 236      42.900 -11.018  16.312  1.00  0.00              
ATOM   3666  C   PHE A 236      44.396 -11.279  16.624  1.00  0.00              
ATOM   3667  O   PHE A 236      44.705 -12.283  17.254  1.00  0.00              
ATOM   3668  CB  PHE A 236      42.527 -11.775  15.037  1.00  0.00              
ATOM   3669  CG  PHE A 236      41.047 -11.907  14.820  1.00  0.00              
ATOM   3670  CD1 PHE A 236      40.425 -11.258  13.763  1.00  0.00              
ATOM   3671  CD2 PHE A 236      40.272 -12.678  15.673  1.00  0.00              
ATOM   3672  CE1 PHE A 236      39.063 -11.379  13.563  1.00  0.00              
ATOM   3673  CE2 PHE A 236      38.910 -12.801  15.475  1.00  0.00              
ATOM   3674  CZ  PHE A 236      38.306 -12.150  14.419  1.00  0.00              
ATOM   3675  H   PHE A 236      42.398  -9.228  15.239  1.00  0.00              
ATOM   3676  HA  PHE A 236      42.410 -11.476  17.172  1.00  0.00              
ATOM   3677 1HB  PHE A 236      42.925 -11.259  14.164  1.00  0.00              
ATOM   3678 2HB  PHE A 236      42.928 -12.788  15.072  1.00  0.00              
ATOM   3679  HD1 PHE A 236      41.025 -10.649  13.086  1.00  0.00              
ATOM   3680  HD2 PHE A 236      40.750 -13.192  16.508  1.00  0.00              
ATOM   3681  HE1 PHE A 236      38.588 -10.863  12.729  1.00  0.00              
ATOM   3682  HE2 PHE A 236      38.313 -13.411  16.153  1.00  0.00              
ATOM   3683  HZ  PHE A 236      37.232 -12.244  14.263  1.00  0.00              
ATOM   3684  N   CYS A 237      45.331 -10.421  16.213  1.00  0.00              
ATOM   3685  CA  CYS A 237      46.734 -10.586  16.573  1.00  0.00              
ATOM   3686  C   CYS A 237      47.000 -10.080  17.984  1.00  0.00              
ATOM   3687  O   CYS A 237      46.775  -8.908  18.287  1.00  0.00              
ATOM   3688  CB  CYS A 237      47.452  -9.714  15.543  1.00  0.00              
ATOM   3689  SG  CYS A 237      49.237  -9.570  15.797  1.00  0.00              
ATOM   3690  H   CYS A 237      45.059  -9.636  15.638  1.00  0.00              
ATOM   3691  HA  CYS A 237      47.090 -11.611  16.470  1.00  0.00              
ATOM   3692 1HB  CYS A 237      47.322 -10.127  14.542  1.00  0.00              
ATOM   3693 2HB  CYS A 237      47.060  -8.697  15.571  1.00  0.00              
ATOM   3694  N   PRO A 238      47.482 -10.970  18.846  1.00  0.00              
ATOM   3695  CA  PRO A 238      47.777 -10.616  20.229  1.00  0.00              
ATOM   3696  C   PRO A 238      49.091  -9.855  20.354  1.00  0.00              
ATOM   3697  O   PRO A 238      50.040 -10.109  19.612  1.00  0.00              
ATOM   3698  CB  PRO A 238      47.826 -11.965  20.953  1.00  0.00              
ATOM   3699  CG  PRO A 238      48.306 -12.925  19.918  1.00  0.00              
ATOM   3700  CD  PRO A 238      47.714 -12.442  18.621  1.00  0.00              
ATOM   3701  HA  PRO A 238      47.026  -9.942  20.665  1.00  0.00              
ATOM   3702 1HB  PRO A 238      48.507 -11.935  21.815  1.00  0.00              
ATOM   3703 2HB  PRO A 238      46.835 -12.253  21.334  1.00  0.00              
ATOM   3704 1HG  PRO A 238      49.405 -12.941  19.870  1.00  0.00              
ATOM   3705 2HG  PRO A 238      47.979 -13.950  20.145  1.00  0.00              
ATOM   3706 1HD  PRO A 238      48.391 -12.603  17.769  1.00  0.00              
ATOM   3707 2HD  PRO A 238      46.769 -12.951  18.380  1.00  0.00              
ATOM   3708  N   ASP A 239      49.140  -8.921  21.298  1.00  0.00              
ATOM   3709  CA  ASP A 239      50.358  -8.163  21.563  1.00  0.00              
ATOM   3710  C   ASP A 239      50.979  -7.666  20.264  1.00  0.00              
ATOM   3711  O   ASP A 239      52.190  -7.768  20.065  1.00  0.00              
ATOM   3712  CB  ASP A 239      51.365  -9.015  22.338  1.00  0.00              
ATOM   3713  CG  ASP A 239      50.887  -9.457  23.715  1.00  0.00              
ATOM   3714  OD1 ASP A 239      50.423  -8.624  24.457  1.00  0.00              
ATOM   3715  OD2 ASP A 239      50.844 -10.640  23.955  1.00  0.00              
ATOM   3716  H   ASP A 239      48.313  -8.731  21.845  1.00  0.00              
ATOM   3717  HA  ASP A 239      50.120  -7.279  22.155  1.00  0.00              
ATOM   3718 1HB  ASP A 239      51.720  -9.883  21.782  1.00  0.00              
ATOM   3719 2HB  ASP A 239      52.178  -8.297  22.450  1.00  0.00              
ATOM   3720  N   CYS A 240      50.144  -7.128  19.382  1.00  0.00              
ATOM   3721  CA  CYS A 240      50.552  -6.851  18.010  1.00  0.00              
ATOM   3722  C   CYS A 240      50.887  -5.376  17.833  1.00  0.00              
ATOM   3723  O   CYS A 240      50.002  -4.521  17.863  1.00  0.00              
ATOM   3724  CB  CYS A 240      49.308  -7.224  17.203  1.00  0.00              
ATOM   3725  SG  CYS A 240      49.631  -7.611  15.466  1.00  0.00              
ATOM   3726  H   CYS A 240      49.202  -6.905  19.669  1.00  0.00              
ATOM   3727  HA  CYS A 240      51.385  -7.469  17.673  1.00  0.00              
ATOM   3728 1HB  CYS A 240      48.835  -8.109  17.627  1.00  0.00              
ATOM   3729 2HB  CYS A 240      48.599  -6.397  17.201  1.00  0.00              
ATOM   3730  N   SER A 241      52.170  -5.083  17.647  1.00  0.00              
ATOM   3731  CA  SER A 241      52.618  -3.716  17.414  1.00  0.00              
ATOM   3732  C   SER A 241      52.278  -3.241  16.007  1.00  0.00              
ATOM   3733  O   SER A 241      51.738  -3.997  15.200  1.00  0.00              
ATOM   3734  CB  SER A 241      54.111  -3.612  17.656  1.00  0.00              
ATOM   3735  OG  SER A 241      54.854  -4.179  16.613  1.00  0.00              
ATOM   3736  H   SER A 241      52.852  -5.828  17.668  1.00  0.00              
ATOM   3737  HA  SER A 241      52.229  -3.003  18.143  1.00  0.00              
ATOM   3738 1HB  SER A 241      54.376  -2.559  17.749  1.00  0.00              
ATOM   3739 2HB  SER A 241      54.351  -4.129  18.584  1.00  0.00              
ATOM   3740  HG  SER A 241      54.699  -3.684  15.804  1.00  0.00              
ATOM   3741  N   HIS A 242      52.598  -1.984  15.718  1.00  0.00              
ATOM   3742  CA  HIS A 242      52.636  -1.499  14.344  1.00  0.00              
ATOM   3743  C   HIS A 242      53.618  -2.315  13.514  1.00  0.00              
ATOM   3744  O   HIS A 242      54.597  -2.847  14.038  1.00  0.00              
ATOM   3745  CB  HIS A 242      53.013  -0.015  14.299  1.00  0.00              
ATOM   3746  CG  HIS A 242      51.839   0.908  14.408  1.00  0.00              
ATOM   3747  ND1 HIS A 242      51.279   1.259  15.619  1.00  0.00              
ATOM   3748  CD2 HIS A 242      51.118   1.551  13.460  1.00  0.00              
ATOM   3749  CE1 HIS A 242      50.264   2.079  15.409  1.00  0.00              
ATOM   3750  NE2 HIS A 242      50.146   2.272  14.108  1.00  0.00              
ATOM   3751  H   HIS A 242      52.822  -1.348  16.471  1.00  0.00              
ATOM   3752  HA  HIS A 242      51.655  -1.624  13.885  1.00  0.00              
ATOM   3753 1HB  HIS A 242      53.679   0.229  15.128  1.00  0.00              
ATOM   3754 2HB  HIS A 242      53.506   0.219  13.356  1.00  0.00              
ATOM   3755  HD1 HIS A 242      51.624   1.011  16.524  1.00  0.00              
ATOM   3756  HD2 HIS A 242      51.185   1.580  12.372  1.00  0.00              
ATOM   3757  HE1 HIS A 242      49.687   2.474  16.246  1.00  0.00              
ATOM   3758  N   ALA A 243      53.352  -2.410  12.216  1.00  0.00              
ATOM   3759  CA  ALA A 243      54.224  -3.145  11.307  1.00  0.00              
ATOM   3760  C   ALA A 243      54.195  -2.525   9.916  1.00  0.00              
ATOM   3761  O   ALA A 243      53.223  -1.871   9.537  1.00  0.00              
ATOM   3762  CB  ALA A 243      53.819  -4.611  11.253  1.00  0.00              
ATOM   3763  H   ALA A 243      52.525  -1.962  11.849  1.00  0.00              
ATOM   3764  HA  ALA A 243      55.248  -3.080  11.675  1.00  0.00              
ATOM   3765 1HB  ALA A 243      54.479  -5.145  10.570  1.00  0.00              
ATOM   3766 2HB  ALA A 243      53.897  -5.047  12.249  1.00  0.00              
ATOM   3767 3HB  ALA A 243      52.792  -4.692  10.901  1.00  0.00              
ATOM   3768  N   PRO A 244      55.267  -2.733   9.158  1.00  0.00              
ATOM   3769  CA  PRO A 244      55.337  -2.255   7.782  1.00  0.00              
ATOM   3770  C   PRO A 244      54.190  -2.800   6.940  1.00  0.00              
ATOM   3771  O   PRO A 244      53.821  -2.212   5.923  1.00  0.00              
ATOM   3772  CB  PRO A 244      56.699  -2.751   7.286  1.00  0.00              
ATOM   3773  CG  PRO A 244      57.060  -3.850   8.227  1.00  0.00              
ATOM   3774  CD  PRO A 244      56.493  -3.437   9.559  1.00  0.00              
ATOM   3775  HA  PRO A 244      55.245  -1.162   7.707  1.00  0.00              
ATOM   3776 1HB  PRO A 244      56.643  -3.116   6.250  1.00  0.00              
ATOM   3777 2HB  PRO A 244      57.451  -1.948   7.305  1.00  0.00              
ATOM   3778 1HG  PRO A 244      56.637  -4.810   7.897  1.00  0.00              
ATOM   3779 2HG  PRO A 244      58.150  -3.981   8.285  1.00  0.00              
ATOM   3780 1HD  PRO A 244      56.278  -4.301  10.205  1.00  0.00              
ATOM   3781 2HD  PRO A 244      57.177  -2.781  10.117  1.00  0.00              
ATOM   3782  N   LEU A 245      53.653  -3.953   7.346  1.00  0.00              
ATOM   3783  CA  LEU A 245      52.443  -4.507   6.750  1.00  0.00              
ATOM   3784  C   LEU A 245      51.204  -3.808   7.295  1.00  0.00              
ATOM   3785  O   LEU A 245      50.307  -3.435   6.538  1.00  0.00              
ATOM   3786  CB  LEU A 245      52.365  -6.017   7.008  1.00  0.00              
ATOM   3787  CG  LEU A 245      51.171  -6.729   6.359  1.00  0.00              
ATOM   3788  CD1 LEU A 245      51.252  -6.609   4.843  1.00  0.00              
ATOM   3789  CD2 LEU A 245      51.157  -8.189   6.784  1.00  0.00              
ATOM   3790  H   LEU A 245      54.121  -4.468   8.079  1.00  0.00              
ATOM   3791  HA  LEU A 245      52.449  -4.332   5.675  1.00  0.00              
ATOM   3792 1HB  LEU A 245      53.291  -6.327   6.527  1.00  0.00              
ATOM   3793 2HB  LEU A 245      52.413  -6.248   8.072  1.00  0.00              
ATOM   3794  HG  LEU A 245      50.266  -6.260   6.746  1.00  0.00              
ATOM   3795 1HD1 LEU A 245      50.400  -7.117   4.391  1.00  0.00              
ATOM   3796 2HD1 LEU A 245      51.237  -5.556   4.560  1.00  0.00              
ATOM   3797 3HD1 LEU A 245      52.176  -7.066   4.491  1.00  0.00              
ATOM   3798 1HD2 LEU A 245      50.308  -8.694   6.323  1.00  0.00              
ATOM   3799 2HD2 LEU A 245      52.083  -8.670   6.466  1.00  0.00              
ATOM   3800 3HD2 LEU A 245      51.071  -8.252   7.869  1.00  0.00              
ATOM   3801  N   TRP A 246      51.160  -3.634   8.611  1.00  0.00              
ATOM   3802  CA  TRP A 246      49.983  -3.080   9.271  1.00  0.00              
ATOM   3803  C   TRP A 246      50.303  -1.734   9.907  1.00  0.00              
ATOM   3804  O   TRP A 246      50.352  -1.610  11.131  1.00  0.00              
ATOM   3805  CB  TRP A 246      49.455  -4.050  10.330  1.00  0.00              
ATOM   3806  CG  TRP A 246      48.926  -5.330   9.758  1.00  0.00              
ATOM   3807  CD1 TRP A 246      48.441  -5.521   8.499  1.00  0.00              
ATOM   3808  CD2 TRP A 246      48.830  -6.596  10.422  1.00  0.00              
ATOM   3809  NE1 TRP A 246      48.047  -6.827   8.337  1.00  0.00              
ATOM   3810  CE2 TRP A 246      48.278  -7.508   9.505  1.00  0.00              
ATOM   3811  CE3 TRP A 246      49.159  -7.046  11.707  1.00  0.00              
ATOM   3812  CZ2 TRP A 246      48.045  -8.836   9.826  1.00  0.00              
ATOM   3813  CZ3 TRP A 246      48.927  -8.378  12.028  1.00  0.00              
ATOM   3814  CH2 TRP A 246      48.387  -9.248  11.115  1.00  0.00              
ATOM   3815  H   TRP A 246      51.961  -3.892   9.170  1.00  0.00              
ATOM   3816  HA  TRP A 246      49.196  -2.905   8.538  1.00  0.00              
ATOM   3817 1HB  TRP A 246      50.251  -4.323  11.023  1.00  0.00              
ATOM   3818 2HB  TRP A 246      48.634  -3.593  10.883  1.00  0.00              
ATOM   3819  HD1 TRP A 246      48.435  -4.658   7.837  1.00  0.00              
ATOM   3820  HE1 TRP A 246      47.651  -7.222   7.496  1.00  0.00              
ATOM   3821  HE3 TRP A 246      49.593  -6.400  12.469  1.00  0.00              
ATOM   3822  HZ2 TRP A 246      47.614  -9.492   9.070  1.00  0.00              
ATOM   3823  HZ3 TRP A 246      49.187  -8.716  13.032  1.00  0.00              
ATOM   3824  HH2 TRP A 246      48.221 -10.285  11.407  1.00  0.00              
ATOM   3825  N   LEU A 247      50.522  -0.727   9.069  1.00  0.00              
ATOM   3826  CA  LEU A 247      50.723   0.637   9.544  1.00  0.00              
ATOM   3827  C   LEU A 247      49.397   1.311   9.868  1.00  0.00              
ATOM   3828  O   LEU A 247      48.905   2.135   9.096  1.00  0.00              
ATOM   3829  CB  LEU A 247      51.496   1.453   8.501  1.00  0.00              
ATOM   3830  CG  LEU A 247      52.937   0.993   8.248  1.00  0.00              
ATOM   3831  CD1 LEU A 247      53.557   1.812   7.124  1.00  0.00              
ATOM   3832  CD2 LEU A 247      53.748   1.134   9.528  1.00  0.00              
ATOM   3833  H   LEU A 247      50.548  -0.910   8.075  1.00  0.00              
ATOM   3834  HA  LEU A 247      51.294   0.619  10.472  1.00  0.00              
ATOM   3835 1HB  LEU A 247      50.880   1.250   7.626  1.00  0.00              
ATOM   3836 2HB  LEU A 247      51.470   2.520   8.723  1.00  0.00              
ATOM   3837  HG  LEU A 247      52.899  -0.066   7.992  1.00  0.00              
ATOM   3838 1HD1 LEU A 247      54.580   1.478   6.951  1.00  0.00              
ATOM   3839 2HD1 LEU A 247      52.974   1.678   6.212  1.00  0.00              
ATOM   3840 3HD1 LEU A 247      53.561   2.866   7.401  1.00  0.00              
ATOM   3841 1HD2 LEU A 247      54.772   0.806   9.347  1.00  0.00              
ATOM   3842 2HD2 LEU A 247      53.751   2.178   9.844  1.00  0.00              
ATOM   3843 3HD2 LEU A 247      53.303   0.519  10.310  1.00  0.00              
ATOM   3844  N   MET A 248      48.822   0.958  11.012  1.00  0.00              
ATOM   3845  CA  MET A 248      47.489   1.429  11.388  1.00  0.00              
ATOM   3846  C   MET A 248      47.452   2.946  11.485  1.00  0.00              
ATOM   3847  O   MET A 248      46.531   3.607  10.978  1.00  0.00              
ATOM   3848  CB  MET A 248      47.060   0.807  12.715  1.00  0.00              
ATOM   3849  CG  MET A 248      45.690   1.252  13.206  1.00  0.00              
ATOM   3850  SD  MET A 248      45.749   2.810  14.114  1.00  0.00              
ATOM   3851  CE  MET A 248      46.535   2.285  15.635  1.00  0.00              
ATOM   3852  H   MET A 248      49.323   0.345  11.640  1.00  0.00              
ATOM   3853  HA  MET A 248      46.766   1.147  10.623  1.00  0.00              
ATOM   3854 1HB  MET A 248      47.063  -0.273  12.575  1.00  0.00              
ATOM   3855 2HB  MET A 248      47.816   1.080  13.453  1.00  0.00              
ATOM   3856 1HG  MET A 248      45.040   1.368  12.339  1.00  0.00              
ATOM   3857 2HG  MET A 248      45.293   0.473  13.856  1.00  0.00              
ATOM   3858 1HE  MET A 248      46.642   3.139  16.303  1.00  0.00              
ATOM   3859 2HE  MET A 248      45.922   1.521  16.116  1.00  0.00              
ATOM   3860 3HE  MET A 248      47.520   1.873  15.411  1.00  0.00              
ATOM   3861  N   TYR A 249      48.463   3.492  12.148  1.00  0.00              
ATOM   3862  CA  TYR A 249      48.592   4.936  12.259  1.00  0.00              
ATOM   3863  C   TYR A 249      48.541   5.615  10.890  1.00  0.00              
ATOM   3864  O   TYR A 249      47.782   6.561  10.681  1.00  0.00              
ATOM   3865  CB  TYR A 249      49.895   5.296  12.977  1.00  0.00              
ATOM   3866  CG  TYR A 249      50.139   6.784  13.094  1.00  0.00              
ATOM   3867  CD1 TYR A 249      49.354   7.572  13.924  1.00  0.00              
ATOM   3868  CD2 TYR A 249      51.154   7.397  12.376  1.00  0.00              
ATOM   3869  CE1 TYR A 249      49.572   8.931  14.035  1.00  0.00              
ATOM   3870  CE2 TYR A 249      51.382   8.755  12.479  1.00  0.00              
ATOM   3871  CZ  TYR A 249      50.589   9.520  13.310  1.00  0.00              
ATOM   3872  OH  TYR A 249      50.812  10.873  13.417  1.00  0.00              
ATOM   3873  H   TYR A 249      49.157   2.902  12.584  1.00  0.00              
ATOM   3874  HA  TYR A 249      47.755   5.339  12.830  1.00  0.00              
ATOM   3875 1HB  TYR A 249      49.847   4.856  13.974  1.00  0.00              
ATOM   3876 2HB  TYR A 249      50.708   4.837  12.416  1.00  0.00              
ATOM   3877  HD1 TYR A 249      48.553   7.100  14.494  1.00  0.00              
ATOM   3878  HD2 TYR A 249      51.777   6.788  11.721  1.00  0.00              
ATOM   3879  HE1 TYR A 249      48.948   9.538  14.691  1.00  0.00              
ATOM   3880  HE2 TYR A 249      52.185   9.219  11.905  1.00  0.00              
ATOM   3881  HH  TYR A 249      50.013  11.395  13.310  1.00  0.00              
ATOM   3882  N   LEU A 250      49.345   5.119   9.955  1.00  0.00              
ATOM   3883  CA  LEU A 250      49.386   5.662   8.599  1.00  0.00              
ATOM   3884  C   LEU A 250      48.042   5.543   7.893  1.00  0.00              
ATOM   3885  O   LEU A 250      47.637   6.442   7.136  1.00  0.00              
ATOM   3886  CB  LEU A 250      50.474   4.954   7.782  1.00  0.00              
ATOM   3887  CG  LEU A 250      50.664   5.480   6.354  1.00  0.00              
ATOM   3888  CD1 LEU A 250      51.057   6.951   6.386  1.00  0.00              
ATOM   3889  CD2 LEU A 250      51.726   4.653   5.644  1.00  0.00              
ATOM   3890  H   LEU A 250      49.945   4.342  10.192  1.00  0.00              
ATOM   3891  HA  LEU A 250      49.610   6.728   8.640  1.00  0.00              
ATOM   3892 1HB  LEU A 250      51.342   5.203   8.390  1.00  0.00              
ATOM   3893 2HB  LEU A 250      50.334   3.874   7.774  1.00  0.00              
ATOM   3894  HG  LEU A 250      49.721   5.334   5.827  1.00  0.00              
ATOM   3895 1HD1 LEU A 250      51.190   7.315   5.368  1.00  0.00              
ATOM   3896 2HD1 LEU A 250      50.272   7.526   6.877  1.00  0.00              
ATOM   3897 3HD1 LEU A 250      51.991   7.065   6.936  1.00  0.00              
ATOM   3898 1HD2 LEU A 250      51.860   5.028   4.629  1.00  0.00              
ATOM   3899 2HD2 LEU A 250      52.669   4.729   6.186  1.00  0.00              
ATOM   3900 3HD2 LEU A 250      51.412   3.610   5.607  1.00  0.00              
ATOM   3901  N   ALA A 251      47.358   4.430   8.140  1.00  0.00              
ATOM   3902  CA  ALA A 251      46.036   4.224   7.582  1.00  0.00              
ATOM   3903  C   ALA A 251      45.073   5.297   8.063  1.00  0.00              
ATOM   3904  O   ALA A 251      44.240   5.796   7.293  1.00  0.00              
ATOM   3905  CB  ALA A 251      45.519   2.838   7.939  1.00  0.00              
ATOM   3906  H   ALA A 251      47.761   3.713   8.725  1.00  0.00              
ATOM   3907  HA  ALA A 251      46.098   4.302   6.496  1.00  0.00              
ATOM   3908 1HB  ALA A 251      44.525   2.701   7.514  1.00  0.00              
ATOM   3909 2HB  ALA A 251      46.193   2.082   7.537  1.00  0.00              
ATOM   3910 3HB  ALA A 251      45.466   2.738   9.022  1.00  0.00              
ATOM   3911  N   ILE A 252      45.197   5.664   9.336  1.00  0.00              
ATOM   3912  CA  ILE A 252      44.391   6.743   9.891  1.00  0.00              
ATOM   3913  C   ILE A 252      44.737   8.075   9.226  1.00  0.00              
ATOM   3914  O   ILE A 252      43.852   8.893   8.908  1.00  0.00              
ATOM   3915  CB  ILE A 252      44.584   6.868  11.414  1.00  0.00              
ATOM   3916  CG1 ILE A 252      43.965   5.665  12.131  1.00  0.00              
ATOM   3917  CG2 ILE A 252      43.976   8.166  11.922  1.00  0.00              
ATOM   3918  CD1 ILE A 252      44.276   5.609  13.609  1.00  0.00              
ATOM   3919  H   ILE A 252      45.859   5.188   9.931  1.00  0.00              
ATOM   3920  HA  ILE A 252      43.335   6.586   9.672  1.00  0.00              
ATOM   3921  HB  ILE A 252      45.650   6.852  11.639  1.00  0.00              
ATOM   3922 1HG1 ILE A 252      42.886   5.723  11.988  1.00  0.00              
ATOM   3923 2HG1 ILE A 252      44.346   4.767  11.645  1.00  0.00              
ATOM   3924 1HG2 ILE A 252      44.121   8.238  13.000  1.00  0.00              
ATOM   3925 2HG2 ILE A 252      44.461   9.010  11.434  1.00  0.00              
ATOM   3926 3HG2 ILE A 252      42.909   8.181  11.698  1.00  0.00              
ATOM   3927 1HD1 ILE A 252      43.803   4.730  14.048  1.00  0.00              
ATOM   3928 2HD1 ILE A 252      45.355   5.550  13.753  1.00  0.00              
ATOM   3929 3HD1 ILE A 252      43.894   6.505  14.096  1.00  0.00              
ATOM   3930  N   VAL A 253      46.030   8.284   8.997  1.00  0.00              
ATOM   3931  CA  VAL A 253      46.469   9.471   8.286  1.00  0.00              
ATOM   3932  C   VAL A 253      45.763   9.587   6.944  1.00  0.00              
ATOM   3933  O   VAL A 253      45.238  10.648   6.622  1.00  0.00              
ATOM   3934  CB  VAL A 253      47.993   9.465   8.060  1.00  0.00              
ATOM   3935  CG1 VAL A 253      48.400  10.613   7.148  1.00  0.00              
ATOM   3936  CG2 VAL A 253      48.729   9.554   9.388  1.00  0.00              
ATOM   3937  H   VAL A 253      46.719   7.618   9.315  1.00  0.00              
ATOM   3938  HA  VAL A 253      46.202  10.379   8.828  1.00  0.00              
ATOM   3939  HB  VAL A 253      48.279   8.518   7.603  1.00  0.00              
ATOM   3940 1HG1 VAL A 253      49.480  10.593   6.999  1.00  0.00              
ATOM   3941 2HG1 VAL A 253      47.900  10.508   6.186  1.00  0.00              
ATOM   3942 3HG1 VAL A 253      48.115  11.560   7.606  1.00  0.00              
ATOM   3943 1HG2 VAL A 253      49.804   9.548   9.210  1.00  0.00              
ATOM   3944 2HG2 VAL A 253      48.450  10.478   9.896  1.00  0.00              
ATOM   3945 3HG2 VAL A 253      48.460   8.701  10.012  1.00  0.00              
ATOM   3946  N   LEU A 254      45.723   8.504   6.172  1.00  0.00              
ATOM   3947  CA  LEU A 254      45.032   8.554   4.885  1.00  0.00              
ATOM   3948  C   LEU A 254      43.537   8.760   5.087  1.00  0.00              
ATOM   3949  O   LEU A 254      42.865   9.467   4.311  1.00  0.00              
ATOM   3950  CB  LEU A 254      45.293   7.272   4.086  1.00  0.00              
ATOM   3951  CG  LEU A 254      46.738   7.085   3.605  1.00  0.00              
ATOM   3952  CD1 LEU A 254      46.908   5.704   2.986  1.00  0.00              
ATOM   3953  CD2 LEU A 254      47.084   8.172   2.599  1.00  0.00              
ATOM   3954  H   LEU A 254      46.164   7.642   6.460  1.00  0.00              
ATOM   3955  HA  LEU A 254      45.393   9.406   4.310  1.00  0.00              
ATOM   3956 1HB  LEU A 254      45.056   6.535   4.851  1.00  0.00              
ATOM   3957 2HB  LEU A 254      44.598   7.167   3.253  1.00  0.00              
ATOM   3958  HG  LEU A 254      47.387   7.214   4.471  1.00  0.00              
ATOM   3959 1HD1 LEU A 254      47.937   5.580   2.648  1.00  0.00              
ATOM   3960 2HD1 LEU A 254      46.678   4.941   3.730  1.00  0.00              
ATOM   3961 3HD1 LEU A 254      46.232   5.600   2.138  1.00  0.00              
ATOM   3962 1HD2 LEU A 254      48.111   8.039   2.258  1.00  0.00              
ATOM   3963 2HD2 LEU A 254      46.407   8.109   1.746  1.00  0.00              
ATOM   3964 3HD2 LEU A 254      46.982   9.150   3.070  1.00  0.00              
ATOM   3965  N   SER A 255      43.028   8.135   6.144  1.00  0.00              
ATOM   3966  CA  SER A 255      41.616   8.219   6.474  1.00  0.00              
ATOM   3967  C   SER A 255      41.221   9.678   6.645  1.00  0.00              
ATOM   3968  O   SER A 255      40.101  10.078   6.318  1.00  0.00              
ATOM   3969  CB  SER A 255      41.314   7.427   7.730  1.00  0.00              
ATOM   3970  OG  SER A 255      41.566   6.058   7.564  1.00  0.00              
ATOM   3971  H   SER A 255      43.639   7.587   6.733  1.00  0.00              
ATOM   3972  HA  SER A 255      40.972   7.721   5.748  1.00  0.00              
ATOM   3973 1HB  SER A 255      41.937   7.806   8.540  1.00  0.00              
ATOM   3974 2HB  SER A 255      40.264   7.565   7.987  1.00  0.00              
ATOM   3975  HG  SER A 255      41.525   5.838   6.630  1.00  0.00              
ATOM   3976  N   HIS A 256      42.156  10.469   7.159  1.00  0.00              
ATOM   3977  CA  HIS A 256      41.947  11.910   7.298  1.00  0.00              
ATOM   3978  C   HIS A 256      42.267  12.716   6.035  1.00  0.00              
ATOM   3979  O   HIS A 256      41.645  13.752   5.752  1.00  0.00              
ATOM   3980  CB  HIS A 256      42.783  12.445   8.465  1.00  0.00              
ATOM   3981  CG  HIS A 256      42.300  11.994   9.808  1.00  0.00              
ATOM   3982  ND1 HIS A 256      40.994  12.155  10.221  1.00  0.00              
ATOM   3983  CD2 HIS A 256      42.947  11.389  10.832  1.00  0.00              
ATOM   3984  CE1 HIS A 256      40.859  11.666  11.442  1.00  0.00              
ATOM   3985  NE2 HIS A 256      42.029  11.196  11.834  1.00  0.00              
ATOM   3986  H   HIS A 256      43.032  10.068   7.462  1.00  0.00              
ATOM   3987  HA  HIS A 256      40.893  12.110   7.492  1.00  0.00              
ATOM   3988 1HB  HIS A 256      43.815  12.106   8.375  1.00  0.00              
ATOM   3989 2HB  HIS A 256      42.760  13.535   8.475  1.00  0.00              
ATOM   3990  HD1 HIS A 256      40.237  12.504   9.668  1.00  0.00              
ATOM   3991  HD2 HIS A 256      43.979  11.065  10.967  1.00  0.00              
ATOM   3992  HE1 HIS A 256      39.894  11.697  11.948  1.00  0.00              
ATOM   3993  N   THR A 257      43.251  12.236   5.283  1.00  0.00              
ATOM   3994  CA  THR A 257      43.649  12.910   4.062  1.00  0.00              
ATOM   3995  C   THR A 257      42.455  13.044   3.130  1.00  0.00              
ATOM   3996  O   THR A 257      42.389  13.984   2.343  1.00  0.00              
ATOM   3997  CB  THR A 257      44.783  12.162   3.337  1.00  0.00              
ATOM   3998  OG1 THR A 257      45.927  12.076   4.196  1.00  0.00              
ATOM   3999  CG2 THR A 257      45.168  12.887   2.057  1.00  0.00              
ATOM   4000  H   THR A 257      43.733  11.391   5.557  1.00  0.00              
ATOM   4001  HA  THR A 257      43.992  13.919   4.292  1.00  0.00              
ATOM   4002  HB  THR A 257      44.445  11.155   3.095  1.00  0.00              
ATOM   4003  HG1 THR A 257      46.633  11.608   3.743  1.00  0.00              
ATOM   4004 1HG2 THR A 257      45.970  12.343   1.559  1.00  0.00              
ATOM   4005 2HG2 THR A 257      44.303  12.944   1.397  1.00  0.00              
ATOM   4006 3HG2 THR A 257      45.507  13.894   2.298  1.00  0.00              
ATOM   4007  N   ASN A 258      41.513  12.107   3.217  1.00  0.00              
ATOM   4008  CA  ASN A 258      40.323  12.203   2.377  1.00  0.00              
ATOM   4009  C   ASN A 258      39.758  13.612   2.464  1.00  0.00              
ATOM   4010  O   ASN A 258      39.290  14.186   1.474  1.00  0.00              
ATOM   4011  CB  ASN A 258      39.271  11.179   2.760  1.00  0.00              
ATOM   4012  CG  ASN A 258      39.716   9.755   2.575  1.00  0.00              
ATOM   4013  OD1 ASN A 258      39.852   9.267   1.447  1.00  0.00              
ATOM   4014  ND2 ASN A 258      39.865   9.062   3.676  1.00  0.00              
ATOM   4015  H   ASN A 258      41.603  11.329   3.854  1.00  0.00              
ATOM   4016  HA  ASN A 258      40.590  12.017   1.335  1.00  0.00              
ATOM   4017 1HB  ASN A 258      38.725  11.264   3.701  1.00  0.00              
ATOM   4018 2HB  ASN A 258      38.613  11.451   1.934  1.00  0.00              
ATOM   4019 1HD2 ASN A 258      40.160   8.108   3.629  1.00  0.00              
ATOM   4020 2HD2 ASN A 258      39.685   9.488   4.562  1.00  0.00              
ATOM   4021  N   SER A 259      39.809  14.156   3.676  1.00  0.00              
ATOM   4022  CA  SER A 259      39.262  15.473   3.970  1.00  0.00              
ATOM   4023  C   SER A 259      39.922  16.543   3.116  1.00  0.00              
ATOM   4024  O   SER A 259      39.276  17.506   2.703  1.00  0.00              
ATOM   4025  CB  SER A 259      39.431  15.793   5.442  1.00  0.00              
ATOM   4026  OG  SER A 259      38.765  14.873   6.261  1.00  0.00              
ATOM   4027  H   SER A 259      40.248  13.629   4.417  1.00  0.00              
ATOM   4028  HA  SER A 259      38.178  15.526   3.860  1.00  0.00              
ATOM   4029 1HB  SER A 259      40.494  15.777   5.682  1.00  0.00              
ATOM   4030 2HB  SER A 259      39.033  16.789   5.631  1.00  0.00              
ATOM   4031  HG  SER A 259      37.816  14.976   6.152  1.00  0.00              
ATOM   4032  N   VAL A 260      41.211  16.372   2.853  1.00  0.00              
ATOM   4033  CA  VAL A 260      41.926  17.335   2.022  1.00  0.00              
ATOM   4034  C   VAL A 260      41.554  17.174   0.550  1.00  0.00              
ATOM   4035  O   VAL A 260      41.382  18.154  -0.175  1.00  0.00              
ATOM   4036  CB  VAL A 260      43.452  17.192   2.176  1.00  0.00              
ATOM   4037  CG1 VAL A 260      44.174  18.085   1.179  1.00  0.00              
ATOM   4038  CG2 VAL A 260      43.878  17.528   3.597  1.00  0.00              
ATOM   4039  H   VAL A 260      41.711  15.575   3.223  1.00  0.00              
ATOM   4040  HA  VAL A 260      41.646  18.359   2.272  1.00  0.00              
ATOM   4041  HB  VAL A 260      43.730  16.152   2.000  1.00  0.00              
ATOM   4042 1HG1 VAL A 260      45.252  17.971   1.301  1.00  0.00              
ATOM   4043 2HG1 VAL A 260      43.893  17.801   0.165  1.00  0.00              
ATOM   4044 3HG1 VAL A 260      43.898  19.125   1.355  1.00  0.00              
ATOM   4045 1HG2 VAL A 260      44.959  17.420   3.688  1.00  0.00              
ATOM   4046 2HG2 VAL A 260      43.594  18.555   3.827  1.00  0.00              
ATOM   4047 3HG2 VAL A 260      43.387  16.849   4.294  1.00  0.00              
ATOM   4048  N   VAL A 261      41.417  15.922   0.126  1.00  0.00              
ATOM   4049  CA  VAL A 261      41.079  15.586  -1.251  1.00  0.00              
ATOM   4050  C   VAL A 261      39.645  15.937  -1.646  1.00  0.00              
ATOM   4051  O   VAL A 261      39.379  16.237  -2.807  1.00  0.00              
ATOM   4052  CB  VAL A 261      41.301  14.084  -1.513  1.00  0.00              
ATOM   4053  CG1 VAL A 261      40.846  13.715  -2.917  1.00  0.00              
ATOM   4054  CG2 VAL A 261      42.765  13.720  -1.316  1.00  0.00              
ATOM   4055  H   VAL A 261      41.554  15.178   0.795  1.00  0.00              
ATOM   4056  HA  VAL A 261      41.675  16.163  -1.959  1.00  0.00              
ATOM   4057  HB  VAL A 261      40.731  13.509  -0.783  1.00  0.00              
ATOM   4058 1HG1 VAL A 261      41.010  12.650  -3.084  1.00  0.00              
ATOM   4059 2HG1 VAL A 261      39.785  13.939  -3.026  1.00  0.00              
ATOM   4060 3HG1 VAL A 261      41.416  14.288  -3.647  1.00  0.00              
ATOM   4061 1HG2 VAL A 261      42.904  12.656  -1.504  1.00  0.00              
ATOM   4062 2HG2 VAL A 261      43.378  14.295  -2.010  1.00  0.00              
ATOM   4063 3HG2 VAL A 261      43.063  13.949  -0.293  1.00  0.00              
ATOM   4064  N   ASN A 262      38.724  15.907  -0.684  1.00  0.00              
ATOM   4065  CA  ASN A 262      37.308  16.162  -0.981  1.00  0.00              
ATOM   4066  C   ASN A 262      37.020  17.418  -1.823  1.00  0.00              
ATOM   4067  O   ASN A 262      36.338  17.329  -2.852  1.00  0.00              
ATOM   4068  CB  ASN A 262      36.512  16.235   0.309  1.00  0.00              
ATOM   4069  CG  ASN A 262      36.266  14.895   0.945  1.00  0.00              
ATOM   4070  OD1 ASN A 262      36.301  13.854   0.279  1.00  0.00              
ATOM   4071  ND2 ASN A 262      35.937  14.922   2.211  1.00  0.00              
ATOM   4072  H   ASN A 262      38.999  15.705   0.267  1.00  0.00              
ATOM   4073  HA  ASN A 262      36.904  15.349  -1.586  1.00  0.00              
ATOM   4074 1HB  ASN A 262      36.771  16.957   1.085  1.00  0.00              
ATOM   4075 2HB  ASN A 262      35.601  16.556  -0.196  1.00  0.00              
ATOM   4076 1HD2 ASN A 262      35.759  14.068   2.700  1.00  0.00              
ATOM   4077 2HD2 ASN A 262      35.864  15.797   2.690  1.00  0.00              
ATOM   4078  N   PRO A 263      37.540  18.586  -1.396  1.00  0.00              
ATOM   4079  CA  PRO A 263      37.306  19.809  -2.172  1.00  0.00              
ATOM   4080  C   PRO A 263      37.870  19.665  -3.574  1.00  0.00              
ATOM   4081  O   PRO A 263      37.358  20.271  -4.517  1.00  0.00              
ATOM   4082  CB  PRO A 263      38.013  20.912  -1.378  1.00  0.00              
ATOM   4083  CG  PRO A 263      38.975  20.181  -0.505  1.00  0.00              
ATOM   4084  CD  PRO A 263      38.294  18.885  -0.157  1.00  0.00              
ATOM   4085  HA  PRO A 263      36.236  20.028  -2.308  1.00  0.00              
ATOM   4086 1HB  PRO A 263      38.534  21.617  -2.042  1.00  0.00              
ATOM   4087 2HB  PRO A 263      37.300  21.499  -0.780  1.00  0.00              
ATOM   4088 1HG  PRO A 263      39.927  20.000  -1.026  1.00  0.00              
ATOM   4089 2HG  PRO A 263      39.209  20.760   0.401  1.00  0.00              
ATOM   4090 1HD  PRO A 263      39.013  18.089   0.085  1.00  0.00              
ATOM   4091 2HD  PRO A 263      37.624  18.986   0.709  1.00  0.00              
ATOM   4092  N   PHE A 264      38.921  18.861  -3.704  1.00  0.00              
ATOM   4093  CA  PHE A 264      39.640  18.722  -4.965  1.00  0.00              
ATOM   4094  C   PHE A 264      38.815  17.948  -5.987  1.00  0.00              
ATOM   4095  O   PHE A 264      38.731  18.333  -7.152  1.00  0.00              
ATOM   4096  CB  PHE A 264      40.985  18.029  -4.740  1.00  0.00              
ATOM   4097  CG  PHE A 264      41.892  18.759  -3.791  1.00  0.00              
ATOM   4098  CD1 PHE A 264      41.596  20.051  -3.382  1.00  0.00              
ATOM   4099  CD2 PHE A 264      43.043  18.156  -3.306  1.00  0.00              
ATOM   4100  CE1 PHE A 264      42.430  20.723  -2.509  1.00  0.00              
ATOM   4101  CE2 PHE A 264      43.878  18.826  -2.432  1.00  0.00              
ATOM   4102  CZ  PHE A 264      43.571  20.111  -2.034  1.00  0.00              
ATOM   4103  H   PHE A 264      39.229  18.330  -2.901  1.00  0.00              
ATOM   4104  HA  PHE A 264      39.824  19.707  -5.396  1.00  0.00              
ATOM   4105 1HB  PHE A 264      40.830  17.036  -4.321  1.00  0.00              
ATOM   4106 2HB  PHE A 264      41.525  17.944  -5.682  1.00  0.00              
ATOM   4107  HD1 PHE A 264      40.694  20.534  -3.756  1.00  0.00              
ATOM   4108  HD2 PHE A 264      43.286  17.141  -3.621  1.00  0.00              
ATOM   4109  HE1 PHE A 264      42.186  21.738  -2.195  1.00  0.00              
ATOM   4110  HE2 PHE A 264      44.779  18.340  -2.058  1.00  0.00              
ATOM   4111  HZ  PHE A 264      44.229  20.641  -1.346  1.00  0.00              
ATOM   4112  N   ILE A 265      38.198  16.858  -5.540  1.00  0.00              
ATOM   4113  CA  ILE A 265      37.370  16.028  -6.408  1.00  0.00              
ATOM   4114  C   ILE A 265      36.015  16.686  -6.658  1.00  0.00              
ATOM   4115  O   ILE A 265      35.357  16.407  -7.666  1.00  0.00              
ATOM   4116  CB  ILE A 265      37.150  14.627  -5.810  1.00  0.00              
ATOM   4117  CG1 ILE A 265      36.401  14.726  -4.478  1.00  0.00              
ATOM   4118  CG2 ILE A 265      38.480  13.913  -5.624  1.00  0.00              
ATOM   4119  CD1 ILE A 265      35.950  13.391  -3.930  1.00  0.00              
ATOM   4120  H   ILE A 265      38.309  16.598  -4.571  1.00  0.00              
ATOM   4121  HA  ILE A 265      37.822  15.934  -7.394  1.00  0.00              
ATOM   4122  HB  ILE A 265      36.517  14.048  -6.483  1.00  0.00              
ATOM   4123 1HG1 ILE A 265      37.071  15.204  -3.764  1.00  0.00              
ATOM   4124 2HG1 ILE A 265      35.532  15.363  -4.642  1.00  0.00              
ATOM   4125 1HG2 ILE A 265      38.306  12.924  -5.200  1.00  0.00              
ATOM   4126 2HG2 ILE A 265      38.976  13.811  -6.589  1.00  0.00              
ATOM   4127 3HG2 ILE A 265      39.112  14.490  -4.950  1.00  0.00              
ATOM   4128 1HD1 ILE A 265      35.427  13.542  -2.986  1.00  0.00              
ATOM   4129 2HD1 ILE A 265      35.278  12.912  -4.644  1.00  0.00              
ATOM   4130 3HD1 ILE A 265      36.817  12.753  -3.765  1.00  0.00              
ATOM   4131  N   TYR A 266      35.603  17.557  -5.737  1.00  0.00              
ATOM   4132  CA  TYR A 266      34.391  18.343  -5.940  1.00  0.00              
ATOM   4133  C   TYR A 266      34.562  19.294  -7.112  1.00  0.00              
ATOM   4134  O   TYR A 266      33.710  19.369  -7.998  1.00  0.00              
ATOM   4135  CB  TYR A 266      34.035  19.126  -4.674  1.00  0.00              
ATOM   4136  CG  TYR A 266      33.647  18.252  -3.502  1.00  0.00              
ATOM   4137  CD1 TYR A 266      33.360  16.907  -3.679  1.00  0.00              
ATOM   4138  CD2 TYR A 266      33.572  18.776  -2.219  1.00  0.00              
ATOM   4139  CE1 TYR A 266      33.005  16.105  -2.612  1.00  0.00              
ATOM   4140  CE2 TYR A 266      33.220  17.983  -1.145  1.00  0.00              
ATOM   4141  CZ  TYR A 266      32.936  16.648  -1.345  1.00  0.00              
ATOM   4142  OH  TYR A 266      32.585  15.853  -0.278  1.00  0.00              
ATOM   4143  H   TYR A 266      36.132  17.678  -4.885  1.00  0.00              
ATOM   4144  HA  TYR A 266      33.558  17.683  -6.184  1.00  0.00              
ATOM   4145 1HB  TYR A 266      34.907  19.725  -4.409  1.00  0.00              
ATOM   4146 2HB  TYR A 266      33.205  19.785  -4.926  1.00  0.00              
ATOM   4147  HD1 TYR A 266      33.416  16.485  -4.683  1.00  0.00              
ATOM   4148  HD2 TYR A 266      33.797  19.832  -2.068  1.00  0.00              
ATOM   4149  HE1 TYR A 266      32.781  15.050  -2.767  1.00  0.00              
ATOM   4150  HE2 TYR A 266      33.165  18.414  -0.144  1.00  0.00              
ATOM   4151  HH  TYR A 266      32.620  16.317   0.563  1.00  0.00              
ATOM   4152  N   ALA A 267      35.666  20.034  -7.094  1.00  0.00              
ATOM   4153  CA  ALA A 267      36.006  20.934  -8.186  1.00  0.00              
ATOM   4154  C   ALA A 267      36.239  20.171  -9.480  1.00  0.00              
ATOM   4155  O   ALA A 267      35.709  20.542 -10.525  1.00  0.00              
ATOM   4156  CB  ALA A 267      37.232  21.761  -7.828  1.00  0.00              
ATOM   4157  H   ALA A 267      36.286  19.970  -6.299  1.00  0.00              
ATOM   4158  HA  ALA A 267      35.168  21.609  -8.356  1.00  0.00              
ATOM   4159 1HB  ALA A 267      37.473  22.429  -8.654  1.00  0.00              
ATOM   4160 2HB  ALA A 267      37.026  22.349  -6.934  1.00  0.00              
ATOM   4161 3HB  ALA A 267      38.076  21.098  -7.641  1.00  0.00              
ATOM   4162  N   TYR A 268      37.025  19.101  -9.402  1.00  0.00              
ATOM   4163  CA  TYR A 268      37.352  18.298 -10.581  1.00  0.00              
ATOM   4164  C   TYR A 268      36.117  17.767 -11.303  1.00  0.00              
ATOM   4165  O   TYR A 268      36.000  17.891 -12.521  1.00  0.00              
ATOM   4166  CB  TYR A 268      38.255  17.128 -10.182  1.00  0.00              
ATOM   4167  CG  TYR A 268      38.578  16.188 -11.322  1.00  0.00              
ATOM   4168  CD1 TYR A 268      39.479  16.551 -12.312  1.00  0.00              
ATOM   4169  CD2 TYR A 268      37.983  14.938 -11.404  1.00  0.00              
ATOM   4170  CE1 TYR A 268      39.778  15.697 -13.356  1.00  0.00              
ATOM   4171  CE2 TYR A 268      38.275  14.074 -12.442  1.00  0.00              
ATOM   4172  CZ  TYR A 268      39.173  14.458 -13.417  1.00  0.00              
ATOM   4173  OH  TYR A 268      39.468  13.601 -14.453  1.00  0.00              
ATOM   4174  H   TYR A 268      37.407  18.836  -8.505  1.00  0.00              
ATOM   4175  HA  TYR A 268      37.875  18.912 -11.314  1.00  0.00              
ATOM   4176 1HB  TYR A 268      39.179  17.553  -9.788  1.00  0.00              
ATOM   4177 2HB  TYR A 268      37.742  16.579  -9.393  1.00  0.00              
ATOM   4178  HD1 TYR A 268      39.953  17.532 -12.258  1.00  0.00              
ATOM   4179  HD2 TYR A 268      37.274  14.641 -10.631  1.00  0.00              
ATOM   4180  HE1 TYR A 268      40.488  15.996 -14.127  1.00  0.00              
ATOM   4181  HE2 TYR A 268      37.795  13.096 -12.489  1.00  0.00              
ATOM   4182  HH  TYR A 268      38.993  12.769 -14.398  1.00  0.00              
ATOM   4183  N   ARG A 269      35.199  17.166 -10.555  1.00  0.00              
ATOM   4184  CA  ARG A 269      34.042  16.527 -11.168  1.00  0.00              
ATOM   4185  C   ARG A 269      32.927  17.517 -11.505  1.00  0.00              
ATOM   4186  O   ARG A 269      32.306  17.424 -12.564  1.00  0.00              
ATOM   4187  CB  ARG A 269      33.519  15.381 -10.315  1.00  0.00              
ATOM   4188  CG  ARG A 269      34.430  14.165 -10.249  1.00  0.00              
ATOM   4189  CD  ARG A 269      34.701  13.531 -11.564  1.00  0.00              
ATOM   4190  NE  ARG A 269      33.521  13.014 -12.239  1.00  0.00              
ATOM   4191  CZ  ARG A 269      33.525  12.448 -13.461  1.00  0.00              
ATOM   4192  NH1 ARG A 269      34.633  12.357 -14.162  1.00  0.00              
ATOM   4193  NH2 ARG A 269      32.378  12.008 -13.949  1.00  0.00              
ATOM   4194  H   ARG A 269      35.296  17.148  -9.550  1.00  0.00              
ATOM   4195  HA  ARG A 269      34.330  16.078 -12.119  1.00  0.00              
ATOM   4196 1HB  ARG A 269      33.371  15.774  -9.310  1.00  0.00              
ATOM   4197 2HB  ARG A 269      32.557  15.085 -10.734  1.00  0.00              
ATOM   4198 1HG  ARG A 269      35.385  14.470  -9.820  1.00  0.00              
ATOM   4199 2HG  ARG A 269      33.965  13.418  -9.604  1.00  0.00              
ATOM   4200 1HD  ARG A 269      35.158  14.267 -12.225  1.00  0.00              
ATOM   4201 2HD  ARG A 269      35.386  12.696 -11.420  1.00  0.00              
ATOM   4202  HE  ARG A 269      32.559  12.992 -11.928  1.00  0.00              
ATOM   4203 1HH1 ARG A 269      35.498  12.714 -13.782  1.00  0.00              
ATOM   4204 2HH1 ARG A 269      34.615  11.929 -15.076  1.00  0.00              
ATOM   4205 1HH2 ARG A 269      31.531  12.102 -13.404  1.00  0.00              
ATOM   4206 2HH2 ARG A 269      32.352  11.580 -14.862  1.00  0.00              
ATOM   4207  N   ILE A 270      32.687  18.477 -10.616  1.00  0.00              
ATOM   4208  CA  ILE A 270      31.515  19.342 -10.722  1.00  0.00              
ATOM   4209  C   ILE A 270      31.866  20.730 -11.237  1.00  0.00              
ATOM   4210  O   ILE A 270      32.575  21.485 -10.569  1.00  0.00              
ATOM   4211  CB  ILE A 270      30.800  19.483  -9.366  1.00  0.00              
ATOM   4212  CG1 ILE A 270      30.491  18.103  -8.780  1.00  0.00              
ATOM   4213  CG2 ILE A 270      29.524  20.297  -9.520  1.00  0.00              
ATOM   4214  CD1 ILE A 270      29.608  17.249  -9.660  1.00  0.00              
ATOM   4215  H   ILE A 270      33.330  18.612  -9.848  1.00  0.00              
ATOM   4216  HA  ILE A 270      30.818  18.954 -11.464  1.00  0.00              
ATOM   4217  HB  ILE A 270      31.467  19.981  -8.663  1.00  0.00              
ATOM   4218 1HG1 ILE A 270      31.443  17.597  -8.621  1.00  0.00              
ATOM   4219 2HG1 ILE A 270      30.001  18.261  -7.819  1.00  0.00              
ATOM   4220 1HG2 ILE A 270      29.031  20.386  -8.552  1.00  0.00              
ATOM   4221 2HG2 ILE A 270      29.769  21.289  -9.895  1.00  0.00              
ATOM   4222 3HG2 ILE A 270      28.857  19.798 -10.223  1.00  0.00              
ATOM   4223 1HD1 ILE A 270      29.433  16.287  -9.177  1.00  0.00              
ATOM   4224 2HD1 ILE A 270      28.654  17.753  -9.818  1.00  0.00              
ATOM   4225 3HD1 ILE A 270      30.096  17.088 -10.620  1.00  0.00              
ATOM   4226  N   ARG A 271      31.363  21.067 -12.419  1.00  0.00              
ATOM   4227  CA  ARG A 271      31.669  22.359 -13.018  1.00  0.00              
ATOM   4228  C   ARG A 271      31.124  23.489 -12.147  1.00  0.00              
ATOM   4229  O   ARG A 271      31.734  24.558 -12.047  1.00  0.00              
ATOM   4230  CB  ARG A 271      31.174  22.464 -14.453  1.00  0.00              
ATOM   4231  CG  ARG A 271      31.508  23.773 -15.151  1.00  0.00              
ATOM   4232  CD  ARG A 271      31.097  23.829 -16.577  1.00  0.00              
ATOM   4233  NE  ARG A 271      31.472  25.054 -17.265  1.00  0.00              
ATOM   4234  CZ  ARG A 271      30.777  26.207 -17.208  1.00  0.00              
ATOM   4235  NH1 ARG A 271      29.653  26.288 -16.530  1.00  0.00              
ATOM   4236  NH2 ARG A 271      31.242  27.250 -17.873  1.00  0.00              
ATOM   4237  H   ARG A 271      30.760  20.426 -12.914  1.00  0.00              
ATOM   4238  HA  ARG A 271      32.749  22.492 -13.076  1.00  0.00              
ATOM   4239 1HB  ARG A 271      31.622  21.638 -15.005  1.00  0.00              
ATOM   4240 2HB  ARG A 271      30.092  22.338 -14.426  1.00  0.00              
ATOM   4241 1HG  ARG A 271      31.006  24.585 -14.624  1.00  0.00              
ATOM   4242 2HG  ARG A 271      32.587  23.924 -15.106  1.00  0.00              
ATOM   4243 1HD  ARG A 271      31.559  23.000 -17.112  1.00  0.00              
ATOM   4244 2HD  ARG A 271      30.013  23.740 -16.636  1.00  0.00              
ATOM   4245  HE  ARG A 271      32.266  25.240 -17.863  1.00  0.00              
ATOM   4246 1HH1 ARG A 271      29.301  25.476 -16.042  1.00  0.00              
ATOM   4247 2HH1 ARG A 271      29.147  27.161 -16.501  1.00  0.00              
ATOM   4248 1HH2 ARG A 271      32.099  27.165 -18.404  1.00  0.00              
ATOM   4249 2HH2 ARG A 271      30.741  28.125 -17.848  1.00  0.00              
ATOM   4250  N   GLU A 272      29.981  23.237 -11.514  1.00  0.00              
ATOM   4251  CA  GLU A 272      29.316  24.235 -10.685  1.00  0.00              
ATOM   4252  C   GLU A 272      30.234  24.666  -9.545  1.00  0.00              
ATOM   4253  O   GLU A 272      30.293  25.847  -9.182  1.00  0.00              
ATOM   4254  CB  GLU A 272      27.998  23.689 -10.132  1.00  0.00              
ATOM   4255  CG  GLU A 272      26.906  23.504 -11.177  1.00  0.00              
ATOM   4256  CD  GLU A 272      26.658  24.775 -11.940  1.00  0.00              
ATOM   4257  OE1 GLU A 272      26.493  25.797 -11.317  1.00  0.00              
ATOM   4258  OE2 GLU A 272      26.746  24.748 -13.145  1.00  0.00              
ATOM   4259  H   GLU A 272      29.564  22.322 -11.612  1.00  0.00              
ATOM   4260  HA  GLU A 272      29.101  25.124 -11.279  1.00  0.00              
ATOM   4261 1HB  GLU A 272      28.221  22.729  -9.667  1.00  0.00              
ATOM   4262 2HB  GLU A 272      27.656  24.392  -9.372  1.00  0.00              
ATOM   4263 1HG  GLU A 272      27.110  22.695 -11.878  1.00  0.00              
ATOM   4264 2HG  GLU A 272      26.025  23.258 -10.586  1.00  0.00              
ATOM   4265  N   PHE A 273      30.962  23.702  -8.992  1.00  0.00              
ATOM   4266  CA  PHE A 273      31.928  23.984  -7.940  1.00  0.00              
ATOM   4267  C   PHE A 273      33.091  24.832  -8.465  1.00  0.00              
ATOM   4268  O   PHE A 273      33.541  25.760  -7.792  1.00  0.00              
ATOM   4269  CB  PHE A 273      32.452  22.678  -7.339  1.00  0.00              
ATOM   4270  CG  PHE A 273      31.738  22.259  -6.086  1.00  0.00              
ATOM   4271  CD1 PHE A 273      30.964  21.108  -6.064  1.00  0.00              
ATOM   4272  CD2 PHE A 273      31.838  23.013  -4.927  1.00  0.00              
ATOM   4273  CE1 PHE A 273      30.306  20.721  -4.911  1.00  0.00              
ATOM   4274  CE2 PHE A 273      31.184  22.628  -3.773  1.00  0.00              
ATOM   4275  CZ  PHE A 273      30.416  21.481  -3.766  1.00  0.00              
ATOM   4276  H   PHE A 273      30.844  22.750  -9.310  1.00  0.00              
ATOM   4277  HA  PHE A 273      31.454  24.568  -7.150  1.00  0.00              
ATOM   4278 1HB  PHE A 273      32.335  21.863  -8.052  1.00  0.00              
ATOM   4279 2HB  PHE A 273      33.504  22.783  -7.077  1.00  0.00              
ATOM   4280  HD1 PHE A 273      30.878  20.507  -6.969  1.00  0.00              
ATOM   4281  HD2 PHE A 273      32.444  23.920  -4.932  1.00  0.00              
ATOM   4282  HE1 PHE A 273      29.701  19.815  -4.908  1.00  0.00              
ATOM   4283  HE2 PHE A 273      31.271  23.230  -2.868  1.00  0.00              
ATOM   4284  HZ  PHE A 273      29.898  21.177  -2.857  1.00  0.00              
ATOM   4285  N   ARG A 274      33.570  24.514  -9.668  1.00  0.00              
ATOM   4286  CA  ARG A 274      34.655  25.274 -10.297  1.00  0.00              
ATOM   4287  C   ARG A 274      34.272  26.734 -10.492  1.00  0.00              
ATOM   4288  O   ARG A 274      35.028  27.650 -10.148  1.00  0.00              
ATOM   4289  CB  ARG A 274      35.116  24.645 -11.603  1.00  0.00              
ATOM   4290  CG  ARG A 274      35.808  23.299 -11.456  1.00  0.00              
ATOM   4291  CD  ARG A 274      36.538  22.850 -12.670  1.00  0.00              
ATOM   4292  NE  ARG A 274      35.686  22.547 -13.808  1.00  0.00              
ATOM   4293  CZ  ARG A 274      35.101  21.354 -14.030  1.00  0.00              
ATOM   4294  NH1 ARG A 274      35.301  20.340 -13.217  1.00  0.00              
ATOM   4295  NH2 ARG A 274      34.338  21.223 -15.101  1.00  0.00              
ATOM   4296  H   ARG A 274      33.172  23.726 -10.159  1.00  0.00              
ATOM   4297  HA  ARG A 274      35.532  25.269  -9.649  1.00  0.00              
ATOM   4298 1HB  ARG A 274      34.232  24.528 -12.230  1.00  0.00              
ATOM   4299 2HB  ARG A 274      35.802  25.351 -12.071  1.00  0.00              
ATOM   4300 1HG  ARG A 274      36.525  23.365 -10.638  1.00  0.00              
ATOM   4301 2HG  ARG A 274      35.055  22.547 -11.219  1.00  0.00              
ATOM   4302 1HD  ARG A 274      37.228  23.635 -12.978  1.00  0.00              
ATOM   4303 2HD  ARG A 274      37.099  21.947 -12.431  1.00  0.00              
ATOM   4304  HE  ARG A 274      35.405  23.139 -14.578  1.00  0.00              
ATOM   4305 1HH1 ARG A 274      35.901  20.452 -12.413  1.00  0.00              
ATOM   4306 2HH1 ARG A 274      34.853  19.454 -13.401  1.00  0.00              
ATOM   4307 1HH2 ARG A 274      34.209  22.007 -15.725  1.00  0.00              
ATOM   4308 2HH2 ARG A 274      33.888  20.339 -15.291  1.00  0.00              
ATOM   4309  N   GLN A 275      33.091  26.934 -11.068  1.00  0.00              
ATOM   4310  CA  GLN A 275      32.618  28.265 -11.420  1.00  0.00              
ATOM   4311  C   GLN A 275      32.204  29.066 -10.190  1.00  0.00              
ATOM   4312  O   GLN A 275      32.406  30.280 -10.139  1.00  0.00              
ATOM   4313  CB  GLN A 275      31.437  28.169 -12.390  1.00  0.00              
ATOM   4314  CG  GLN A 275      31.785  27.551 -13.733  1.00  0.00              
ATOM   4315  CD  GLN A 275      32.888  28.306 -14.450  1.00  0.00              
ATOM   4316  OE1 GLN A 275      32.864  29.537 -14.533  1.00  0.00              
ATOM   4317  NE2 GLN A 275      33.861  27.571 -14.976  1.00  0.00              
ATOM   4318  H   GLN A 275      32.506  26.135 -11.267  1.00  0.00              
ATOM   4319  HA  GLN A 275      33.425  28.828 -11.888  1.00  0.00              
ATOM   4320 1HB  GLN A 275      30.672  27.571 -11.895  1.00  0.00              
ATOM   4321 2HB  GLN A 275      31.066  29.183 -12.536  1.00  0.00              
ATOM   4322 1HG  GLN A 275      31.971  26.485 -13.862  1.00  0.00              
ATOM   4323 2HG  GLN A 275      30.832  27.810 -14.197  1.00  0.00              
ATOM   4324 1HE2 GLN A 275      34.617  28.014 -15.461  1.00  0.00              
ATOM   4325 2HE2 GLN A 275      33.841  26.575 -14.887  1.00  0.00              
ATOM   4326  N   THR A 276      31.629  28.391  -9.198  1.00  0.00              
ATOM   4327  CA  THR A 276      31.261  29.070  -7.960  1.00  0.00              
ATOM   4328  C   THR A 276      32.487  29.461  -7.135  1.00  0.00              
ATOM   4329  O   THR A 276      32.519  30.529  -6.524  1.00  0.00              
ATOM   4330  CB  THR A 276      30.337  28.192  -7.096  1.00  0.00              
ATOM   4331  OG1 THR A 276      29.158  27.857  -7.840  1.00  0.00              
ATOM   4332  CG2 THR A 276      29.939  28.926  -5.825  1.00  0.00              
ATOM   4333  H   THR A 276      31.442  27.403  -9.292  1.00  0.00              
ATOM   4334  HA  THR A 276      30.746  30.003  -8.190  1.00  0.00              
ATOM   4335  HB  THR A 276      30.863  27.274  -6.835  1.00  0.00              
ATOM   4336  HG1 THR A 276      29.018  28.513  -8.528  1.00  0.00              
ATOM   4337 1HG2 THR A 276      29.286  28.289  -5.228  1.00  0.00              
ATOM   4338 2HG2 THR A 276      30.833  29.171  -5.252  1.00  0.00              
ATOM   4339 3HG2 THR A 276      29.412  29.843  -6.086  1.00  0.00              
ATOM   4340  N   PHE A 277      33.492  28.591  -7.118  1.00  0.00              
ATOM   4341  CA  PHE A 277      34.789  28.940  -6.547  1.00  0.00              
ATOM   4342  C   PHE A 277      35.334  30.200  -7.198  1.00  0.00              
ATOM   4343  O   PHE A 277      35.792  31.118  -6.513  1.00  0.00              
ATOM   4344  CB  PHE A 277      35.780  27.787  -6.712  1.00  0.00              
ATOM   4345  CG  PHE A 277      35.527  26.632  -5.786  1.00  0.00              
ATOM   4346  CD1 PHE A 277      34.631  26.752  -4.734  1.00  0.00              
ATOM   4347  CD2 PHE A 277      36.185  25.424  -5.963  1.00  0.00              
ATOM   4348  CE1 PHE A 277      34.397  25.690  -3.880  1.00  0.00              
ATOM   4349  CE2 PHE A 277      35.952  24.361  -5.112  1.00  0.00              
ATOM   4350  CZ  PHE A 277      35.057  24.495  -4.070  1.00  0.00              
ATOM   4351  H   PHE A 277      33.359  27.668  -7.507  1.00  0.00              
ATOM   4352  HA  PHE A 277      34.679  29.152  -5.483  1.00  0.00              
ATOM   4353 1HB  PHE A 277      35.730  27.390  -7.726  1.00  0.00              
ATOM   4354 2HB  PHE A 277      36.793  28.132  -6.509  1.00  0.00              
ATOM   4355  HD1 PHE A 277      34.108  27.697  -4.585  1.00  0.00              
ATOM   4356  HD2 PHE A 277      36.892  25.319  -6.786  1.00  0.00              
ATOM   4357  HE1 PHE A 277      33.690  25.798  -3.058  1.00  0.00              
ATOM   4358  HE2 PHE A 277      36.475  23.417  -5.263  1.00  0.00              
ATOM   4359  HZ  PHE A 277      34.874  23.658  -3.397  1.00  0.00              
ATOM   4360  N   ARG A 278      35.270  30.238  -8.527  1.00  0.00              
ATOM   4361  CA  ARG A 278      35.671  31.418  -9.282  1.00  0.00              
ATOM   4362  C   ARG A 278      34.860  32.646  -8.870  1.00  0.00              
ATOM   4363  O   ARG A 278      35.415  33.724  -8.651  1.00  0.00              
ATOM   4364  CB  ARG A 278      35.603  31.184 -10.784  1.00  0.00              
ATOM   4365  CG  ARG A 278      35.885  32.412 -11.636  1.00  0.00              
ATOM   4366  CD  ARG A 278      35.585  32.237 -13.080  1.00  0.00              
ATOM   4367  NE  ARG A 278      34.233  31.782 -13.364  1.00  0.00              
ATOM   4368  CZ  ARG A 278      33.127  32.538 -13.228  1.00  0.00              
ATOM   4369  NH1 ARG A 278      33.200  33.771 -12.777  1.00  0.00              
ATOM   4370  NH2 ARG A 278      31.960  31.999 -13.537  1.00  0.00              
ATOM   4371  H   ARG A 278      34.935  29.425  -9.025  1.00  0.00              
ATOM   4372  HA  ARG A 278      36.714  31.655  -9.072  1.00  0.00              
ATOM   4373 1HB  ARG A 278      36.332  30.410 -11.019  1.00  0.00              
ATOM   4374 2HB  ARG A 278      34.601  30.818 -11.004  1.00  0.00              
ATOM   4375 1HG  ARG A 278      35.278  33.238 -11.265  1.00  0.00              
ATOM   4376 2HG  ARG A 278      36.941  32.665 -11.540  1.00  0.00              
ATOM   4377 1HD  ARG A 278      35.721  33.191 -13.588  1.00  0.00              
ATOM   4378 2HD  ARG A 278      36.272  31.502 -13.498  1.00  0.00              
ATOM   4379  HE  ARG A 278      33.912  30.880 -13.692  1.00  0.00              
ATOM   4380 1HH1 ARG A 278      34.098  34.162 -12.529  1.00  0.00              
ATOM   4381 2HH1 ARG A 278      32.359  34.321 -12.682  1.00  0.00              
ATOM   4382 1HH2 ARG A 278      31.920  31.044 -13.865  1.00  0.00              
ATOM   4383 2HH2 ARG A 278      31.116  32.543 -13.443  1.00  0.00              
ATOM   4384  N   LYS A 279      33.548  32.473  -8.751  1.00  0.00              
ATOM   4385  CA  LYS A 279      32.652  33.584  -8.454  1.00  0.00              
ATOM   4386  C   LYS A 279      32.955  34.130  -7.064  1.00  0.00              
ATOM   4387  O   LYS A 279      32.853  35.333  -6.822  1.00  0.00              
ATOM   4388  CB  LYS A 279      31.190  33.148  -8.550  1.00  0.00              
ATOM   4389  CG  LYS A 279      30.689  32.935  -9.973  1.00  0.00              
ATOM   4390  CD  LYS A 279      29.277  32.370  -9.984  1.00  0.00              
ATOM   4391  CE  LYS A 279      28.815  32.060 -11.401  1.00  0.00              
ATOM   4392  NZ  LYS A 279      27.459  31.447 -11.422  1.00  0.00              
ATOM   4393  H   LYS A 279      33.162  31.548  -8.870  1.00  0.00              
ATOM   4394  HA  LYS A 279      32.818  34.393  -9.167  1.00  0.00              
ATOM   4395 1HB  LYS A 279      31.096  32.217  -7.990  1.00  0.00              
ATOM   4396 2HB  LYS A 279      30.592  33.922  -8.069  1.00  0.00              
ATOM   4397 1HG  LYS A 279      30.702  33.894 -10.492  1.00  0.00              
ATOM   4398 2HG  LYS A 279      31.363  32.242 -10.477  1.00  0.00              
ATOM   4399 1HD  LYS A 279      29.264  31.456  -9.389  1.00  0.00              
ATOM   4400 2HD  LYS A 279      28.606  33.103  -9.537  1.00  0.00              
ATOM   4401 1HE  LYS A 279      28.802  32.990 -11.967  1.00  0.00              
ATOM   4402 2HE  LYS A 279      29.531  31.372 -11.850  1.00  0.00              
ATOM   4403 1HZ  LYS A 279      27.191  31.258 -12.378  1.00  0.00              
ATOM   4404 2HZ  LYS A 279      27.471  30.584 -10.898  1.00  0.00              
ATOM   4405 3HZ  LYS A 279      26.795  32.085 -11.006  1.00  0.00              
ATOM   4406  N   ILE A 280      33.327  33.238  -6.152  1.00  0.00              
ATOM   4407  CA  ILE A 280      33.737  33.639  -4.811  1.00  0.00              
ATOM   4408  C   ILE A 280      35.018  34.459  -4.886  1.00  0.00              
ATOM   4409  O   ILE A 280      35.120  35.525  -4.278  1.00  0.00              
ATOM   4410  CB  ILE A 280      33.958  32.424  -3.891  1.00  0.00              
ATOM   4411  CG1 ILE A 280      32.627  31.731  -3.592  1.00  0.00              
ATOM   4412  CG2 ILE A 280      34.641  32.852  -2.601  1.00  0.00              
ATOM   4413  CD1 ILE A 280      32.777  30.369  -2.954  1.00  0.00              
ATOM   4414  H   ILE A 280      33.326  32.257  -6.394  1.00  0.00              
ATOM   4415  HA  ILE A 280      32.994  34.297  -4.363  1.00  0.00              
ATOM   4416  HB  ILE A 280      34.582  31.696  -4.408  1.00  0.00              
ATOM   4417 1HG1 ILE A 280      32.063  32.384  -2.926  1.00  0.00              
ATOM   4418 2HG1 ILE A 280      32.094  31.632  -4.538  1.00  0.00              
ATOM   4419 1HG2 ILE A 280      34.789  31.982  -1.962  1.00  0.00              
ATOM   4420 2HG2 ILE A 280      35.606  33.301  -2.832  1.00  0.00              
ATOM   4421 3HG2 ILE A 280      34.017  33.580  -2.083  1.00  0.00              
ATOM   4422 1HD1 ILE A 280      31.791  29.941  -2.773  1.00  0.00              
ATOM   4423 2HD1 ILE A 280      33.339  29.714  -3.621  1.00  0.00              
ATOM   4424 3HD1 ILE A 280      33.308  30.466  -2.009  1.00  0.00              
ATOM   4425  N   ILE A 281      35.994  33.956  -5.634  1.00  0.00              
ATOM   4426  CA  ILE A 281      37.250  34.669  -5.834  1.00  0.00              
ATOM   4427  C   ILE A 281      36.974  36.047  -6.423  1.00  0.00              
ATOM   4428  O   ILE A 281      37.636  37.025  -6.075  1.00  0.00              
ATOM   4429  CB  ILE A 281      38.208  33.898  -6.761  1.00  0.00              
ATOM   4430  CG1 ILE A 281      38.707  32.625  -6.073  1.00  0.00              
ATOM   4431  CG2 ILE A 281      39.378  34.780  -7.169  1.00  0.00              
ATOM   4432  CD1 ILE A 281      39.408  31.662  -7.003  1.00  0.00              
ATOM   4433  H   ILE A 281      35.861  33.058  -6.077  1.00  0.00              
ATOM   4434  HA  ILE A 281      37.744  34.852  -4.880  1.00  0.00              
ATOM   4435  HB  ILE A 281      37.663  33.581  -7.650  1.00  0.00              
ATOM   4436 1HG1 ILE A 281      39.392  32.930  -5.282  1.00  0.00              
ATOM   4437 2HG1 ILE A 281      37.839  32.134  -5.630  1.00  0.00              
ATOM   4438 1HG2 ILE A 281      40.045  34.219  -7.824  1.00  0.00              
ATOM   4439 2HG2 ILE A 281      39.005  35.657  -7.697  1.00  0.00              
ATOM   4440 3HG2 ILE A 281      39.923  35.096  -6.280  1.00  0.00              
ATOM   4441 1HD1 ILE A 281      39.733  30.785  -6.444  1.00  0.00              
ATOM   4442 2HD1 ILE A 281      38.723  31.354  -7.794  1.00  0.00              
ATOM   4443 3HD1 ILE A 281      40.276  32.150  -7.446  1.00  0.00              
ATOM   4444  N   ARG A 282      35.992  36.118  -7.315  1.00  0.00              
ATOM   4445  CA  ARG A 282      35.666  37.364  -7.998  1.00  0.00              
ATOM   4446  C   ARG A 282      34.393  37.976  -7.430  1.00  0.00              
ATOM   4447  O   ARG A 282      33.667  38.684  -8.128  1.00  0.00              
ATOM   4448  CB  ARG A 282      35.577  37.189  -9.507  1.00  0.00              
ATOM   4449  CG  ARG A 282      36.869  36.752 -10.177  1.00  0.00              
ATOM   4450  CD  ARG A 282      36.762  36.556 -11.646  1.00  0.00              
ATOM   4451  NE  ARG A 282      38.007  36.181 -12.297  1.00  0.00              
ATOM   4452  CZ  ARG A 282      38.123  35.864 -13.601  1.00  0.00              
ATOM   4453  NH1 ARG A 282      37.070  35.838 -14.388  1.00  0.00              
ATOM   4454  NH2 ARG A 282      39.321  35.555 -14.064  1.00  0.00              
ATOM   4455  H   ARG A 282      35.459  35.286  -7.527  1.00  0.00              
ATOM   4456  HA  ARG A 282      36.462  38.092  -7.839  1.00  0.00              
ATOM   4457 1HB  ARG A 282      34.804  36.446  -9.696  1.00  0.00              
ATOM   4458 2HB  ARG A 282      35.266  38.149  -9.920  1.00  0.00              
ATOM   4459 1HG  ARG A 282      37.630  37.511  -9.994  1.00  0.00              
ATOM   4460 2HG  ARG A 282      37.186  35.807  -9.734  1.00  0.00              
ATOM   4461 1HD  ARG A 282      36.038  35.767 -11.846  1.00  0.00              
ATOM   4462 2HD  ARG A 282      36.422  37.485 -12.102  1.00  0.00              
ATOM   4463  HE  ARG A 282      38.937  36.099 -11.909  1.00  0.00              
ATOM   4464 1HH1 ARG A 282      36.158  36.059 -14.015  1.00  0.00              
ATOM   4465 2HH1 ARG A 282      37.178  35.597 -15.363  1.00  0.00              
ATOM   4466 1HH2 ARG A 282      40.118  35.562 -13.441  1.00  0.00              
ATOM   4467 2HH2 ARG A 282      39.436  35.313 -15.037  1.00  0.00              
ATOM   4468  N   SER A 283      34.125  37.699  -6.158  1.00  0.00              
ATOM   4469  CA  SER A 283      32.956  38.248  -5.483  1.00  0.00              
ATOM   4470  C   SER A 283      33.161  39.728  -5.187  1.00  0.00              
ATOM   4471  O   SER A 283      34.136  40.331  -5.634  1.00  0.00              
ATOM   4472  CB  SER A 283      32.675  37.483  -4.205  1.00  0.00              
ATOM   4473  OG  SER A 283      33.623  37.755  -3.209  1.00  0.00              
ATOM   4474  H   SER A 283      34.749  37.092  -5.645  1.00  0.00              
ATOM   4475  HA  SER A 283      32.026  38.095  -6.034  1.00  0.00              
ATOM   4476 1HB  SER A 283      31.687  37.763  -3.841  1.00  0.00              
ATOM   4477 2HB  SER A 283      32.690  36.416  -4.427  1.00  0.00              
ATOM   4478  HG  SER A 283      34.481  37.896  -3.615  1.00  0.00              
ATOM   4479  N   HIS A 284      32.235  40.309  -4.430  1.00  0.00              
ATOM   4480  CA  HIS A 284      32.405  41.662  -3.917  1.00  0.00              
ATOM   4481  C   HIS A 284      33.656  41.749  -3.052  1.00  0.00              
ATOM   4482  O   HIS A 284      34.189  42.834  -2.821  1.00  0.00              
ATOM   4483  CB  HIS A 284      31.176  42.102  -3.114  1.00  0.00              
ATOM   4484  CG  HIS A 284      30.993  41.349  -1.833  1.00  0.00              
ATOM   4485  ND1 HIS A 284      30.604  40.027  -1.797  1.00  0.00              
ATOM   4486  CD2 HIS A 284      31.145  41.733  -0.544  1.00  0.00              
ATOM   4487  CE1 HIS A 284      30.525  39.629  -0.538  1.00  0.00              
ATOM   4488  NE2 HIS A 284      30.849  40.645   0.240  1.00  0.00              
ATOM   4489  H   HIS A 284      31.393  39.798  -4.204  1.00  0.00              
ATOM   4490  HA  HIS A 284      32.543  42.354  -4.747  1.00  0.00              
ATOM   4491 1HB  HIS A 284      31.258  43.156  -2.847  1.00  0.00              
ATOM   4492 2HB  HIS A 284      30.270  41.946  -3.700  1.00  0.00              
ATOM   4493  HD2 HIS A 284      31.437  42.676  -0.082  1.00  0.00              
ATOM   4494  HE1 HIS A 284      30.232  38.608  -0.296  1.00  0.00              
ATOM   4495  HE2 HIS A 284      30.876  40.634   1.250  1.00  0.00              
ATOM   4496  N   VAL A 285      34.073  40.601  -2.495  1.00  0.00              
ATOM   4497  CA  VAL A 285      35.436  40.564  -1.978  1.00  0.00              
ATOM   4498  C   VAL A 285      36.378  39.861  -2.949  1.00  0.00              
ATOM   4499  O   VAL A 285      36.245  38.663  -3.199  1.00  0.00              
ATOM   4500  CB  VAL A 285      35.502  39.856  -0.612  1.00  0.00              
ATOM   4501  CG1 VAL A 285      36.941  39.771  -0.125  1.00  0.00              
ATOM   4502  CG2 VAL A 285      34.638  40.582   0.407  1.00  0.00              
ATOM   4503  H   VAL A 285      33.515  39.760  -2.471  1.00  0.00              
ATOM   4504  HA  VAL A 285      35.847  41.568  -1.870  1.00  0.00              
ATOM   4505  HB  VAL A 285      35.093  38.850  -0.714  1.00  0.00              
ATOM   4506 1HG1 VAL A 285      36.969  39.268   0.842  1.00  0.00              
ATOM   4507 2HG1 VAL A 285      37.536  39.209  -0.844  1.00  0.00              
ATOM   4508 3HG1 VAL A 285      37.349  40.776  -0.021  1.00  0.00              
ATOM   4509 1HG2 VAL A 285      34.695  40.068   1.366  1.00  0.00              
ATOM   4510 2HG2 VAL A 285      34.994  41.606   0.521  1.00  0.00              
ATOM   4511 3HG2 VAL A 285      33.603  40.594   0.064  1.00  0.00              
ATOM   4512  N   LEU A 286      37.329  40.613  -3.492  1.00  0.00              
ATOM   4513  CA  LEU A 286      38.242  40.085  -4.497  1.00  0.00              
ATOM   4514  C   LEU A 286      39.416  39.344  -3.872  1.00  0.00              
ATOM   4515  O   LEU A 286      40.189  39.919  -3.105  1.00  0.00              
ATOM   4516  CB  LEU A 286      38.751  41.223  -5.391  1.00  0.00              
ATOM   4517  CG  LEU A 286      39.646  40.786  -6.558  1.00  0.00              
ATOM   4518  CD1 LEU A 286      38.846  39.945  -7.543  1.00  0.00              
ATOM   4519  CD2 LEU A 286      40.225  42.015  -7.243  1.00  0.00              
ATOM   4520  H   LEU A 286      37.421  41.576  -3.200  1.00  0.00              
ATOM   4521  HA  LEU A 286      37.722  39.353  -5.114  1.00  0.00              
ATOM   4522 1HB  LEU A 286      37.798  41.591  -5.769  1.00  0.00              
ATOM   4523 2HB  LEU A 286      39.238  42.005  -4.810  1.00  0.00              
ATOM   4524  HG  LEU A 286      40.476  40.218  -6.134  1.00  0.00              
ATOM   4525 1HD1 LEU A 286      39.490  39.639  -8.368  1.00  0.00              
ATOM   4526 2HD1 LEU A 286      38.461  39.059  -7.037  1.00  0.00              
ATOM   4527 3HD1 LEU A 286      38.015  40.532  -7.931  1.00  0.00              
ATOM   4528 1HD2 LEU A 286      40.861  41.703  -8.071  1.00  0.00              
ATOM   4529 2HD2 LEU A 286      39.413  42.636  -7.622  1.00  0.00              
ATOM   4530 3HD2 LEU A 286      40.816  42.587  -6.527  1.00  0.00              
ATOM   4531  N   ARG A 287      39.545  38.064  -4.203  1.00  0.00              
ATOM   4532  CA  ARG A 287      40.638  37.246  -3.690  1.00  0.00              
ATOM   4533  C   ARG A 287      41.838  37.319  -4.624  1.00  0.00              
ATOM   4534  O   ARG A 287      42.933  36.871  -4.283  1.00  0.00              
ATOM   4535  CB  ARG A 287      40.215  35.807  -3.430  1.00  0.00              
ATOM   4536  CG  ARG A 287      39.504  35.579  -2.106  1.00  0.00              
ATOM   4537  CD  ARG A 287      38.110  36.089  -2.064  1.00  0.00              
ATOM   4538  NE  ARG A 287      37.354  35.681  -0.890  1.00  0.00              
ATOM   4539  CZ  ARG A 287      36.037  35.903  -0.713  1.00  0.00              
ATOM   4540  NH1 ARG A 287      35.334  36.560  -1.609  1.00  0.00              
ATOM   4541  NH2 ARG A 287      35.474  35.463   0.399  1.00  0.00              
ATOM   4542  H   ARG A 287      38.868  37.646  -4.824  1.00  0.00              
ATOM   4543  HA  ARG A 287      40.963  37.628  -2.722  1.00  0.00              
ATOM   4544 1HB  ARG A 287      39.556  35.518  -4.247  1.00  0.00              
ATOM   4545 2HB  ARG A 287      41.120  35.200  -3.461  1.00  0.00              
ATOM   4546 1HG  ARG A 287      39.475  34.507  -1.908  1.00  0.00              
ATOM   4547 2HG  ARG A 287      40.070  36.079  -1.319  1.00  0.00              
ATOM   4548 1HD  ARG A 287      38.131  37.179  -2.075  1.00  0.00              
ATOM   4549 2HD  ARG A 287      37.574  35.727  -2.940  1.00  0.00              
ATOM   4550  HE  ARG A 287      37.665  35.193  -0.061  1.00  0.00              
ATOM   4551 1HH1 ARG A 287      35.784  36.905  -2.446  1.00  0.00              
ATOM   4552 2HH1 ARG A 287      34.349  36.716  -1.458  1.00  0.00              
ATOM   4553 1HH2 ARG A 287      36.033  34.976   1.086  1.00  0.00              
ATOM   4554 2HH2 ARG A 287      34.489  35.617   0.557  1.00  0.00              
ATOM   4555  N   GLN A 288      41.628  37.887  -5.808  1.00  0.00              
ATOM   4556  CA  GLN A 288      42.700  38.056  -6.780  1.00  0.00              
ATOM   4557  C   GLN A 288      43.658  39.162  -6.355  1.00  0.00              
ATOM   4558  O   GLN A 288      44.625  38.954  -6.201  1.00  0.00              
ATOM   4559  OXT GLN A 288      43.254  40.282  -6.206  1.00  0.00              
ATOM   4560  CB  GLN A 288      42.125  38.373  -8.163  1.00  0.00              
ATOM   4561  CG  GLN A 288      43.169  38.483  -9.261  1.00  0.00              
ATOM   4562  CD  GLN A 288      42.548  38.642 -10.636  1.00  0.00              
ATOM   4563  OE1 GLN A 288      41.323  38.649 -10.782  1.00  0.00              
ATOM   4564  NE2 GLN A 288      43.392  38.768 -11.654  1.00  0.00              
ATOM   4565  H   GLN A 288      40.698  38.209  -6.039  1.00  0.00              
ATOM   4566  HA  GLN A 288      43.289  37.141  -6.836  1.00  0.00              
ATOM   4567 1HB  GLN A 288      41.421  37.576  -8.401  1.00  0.00              
ATOM   4568 2HB  GLN A 288      41.587  39.317  -8.071  1.00  0.00              
ATOM   4569 1HG  GLN A 288      44.022  39.158  -9.198  1.00  0.00              
ATOM   4570 2HG  GLN A 288      43.514  37.453  -9.155  1.00  0.00              
ATOM   4571 1HE2 GLN A 288      43.041  38.876 -12.585  1.00  0.00              
ATOM   4572 2HE2 GLN A 288      44.379  38.755 -11.491  1.00  0.00              
TER                                                                             
