# Supplementary material for: Assessment and Challenges of Ligand Docking into Comparative Models of G-Protein Coupled Receptors
Source: PLoS One. 2013 Jul 2;8(7):e67302. doi: 10.1371/journal.pone.0067302 (PMC3699586; doi:10.1371/journal.pone.0067302)
Supplement: File S2 — Files for protocol capture. The input files necessary to carry out the steps outlined in the protocol capture in File S1 as well as the output files relating to the results found in the manuscript are provided in this attachment. (ZIP) [file pone.0067302.s015.zip › FileS2_GPCR_model_dock/scripts/jufo9d_span.pl]

#!/usr/bin/perl -w	

# this script will take a *.jufo9d output file and create the span file necessary to run membrane mode in rosetta
#USAGE: perl jufo9d_span.pl *.jufo9d

$jufo9d_file = $ARGV[0];
chomp($jufo9d_file);

# counter for length of MC
$i = 0;

# counter for number of aa
$total_aa = 0;

# counter for number of MC
$number_of_MC = 0;
$total_AA_MC = 0;

# arrays for start and end positions
@start = ();
@length = ();


open (INPUT, $jufo9d_file) || die "cannot open sequence file";
while ($line = <INPUT>) {
	$total_aa++;
	@aa_line = split(' ', $line);
	$position = $aa_line[0];
	#$aa = $aa_line[1];
	#$ss = $aa_line[2];
	$environment = $aa_line[3];	
	
	# check to see that you have a MC (membrane core) AA
	if ($environment =~ /MC/) {
		# keep track of start of MC
		if ($i == 0) { 
			push(@start, $position);
		}	
		$i++;
	}
	
	else {
		next unless $i != 0;
		#print "length is $i\n";
		# keep track of length of MC
		push(@length, $i);
		# count the number of AA in MCs
		$total_AA_MC = $total_AA_MC + $i;
		# count the membrane core spans
		$number_of_MC++;
		# reset number in MC
		$i = 0;
	}
	
	# print out file in correct format
}

#print "-----------------------------------------\n";
print "TM region prediction for $jufo9d_file predicted using Jufo9D\n";
print "$number_of_MC $total_aa\n";
print "antiparallel\n";
print "n2c\n";
for ($a = 0; $a <= $number_of_MC-1; $a++) {
	# new numbers, renumbered so that beginning of TM span (pos 573) is changed to pos 1
	#$renum_start = $start[$a] - 572;
	#$end = $start[$a] + $length[$a] - 572;
	$end = $start[$a] + $length[$a];
	print " $start[$a]   $end   $start[$a]   $end\n";
}
