# Supplementary material for: Assessment and Challenges of Ligand Docking into Comparative Models of G-Protein Coupled Receptors
Source: PLoS One. 2013 Jul 2;8(7):e67302. doi: 10.1371/journal.pone.0067302 (PMC3699586; doi:10.1371/journal.pone.0067302)
Supplement: File S2 — Files for protocol capture. The input files necessary to carry out the steps outlined in the protocol capture in File S1 as well as the output files relating to the results found in the manuscript are provided in this attachment. (ZIP) [file pone.0067302.s015.zip › FileS2_GPCR_model_dock/scripts/rmsd.tcsh]

#!/bin/tcsh

foreach f (`ls *.pdb`)

  set name = `basename $f .pdb`

  grep HETATM $f > $name.het

  sed -i 's/HETATM/ATOM  /g' $name.het

  babel -ipdb $name.het -osd sdf.tmp

  cat sdf.tmp >> all.sdf

end

bzip2 all.sdf

rm *.tmp *.het
